# Supplementary material for: Alzheimer’s disease protein relevance analysis using human and mouse model proteomics data
Source: Front Syst Biol. 2023 Jul 13;3:1085577. doi: 10.3389/fsysb.2023.1085577 (PMC10467016; doi:10.3389/fsysb.2023.1085577)
Supplement: Supplementary file 1 [file Table2.XLSX]

## Sheet: Human Mouse APOE peptidePrimary
Primary Protein Name	Sample ID	Sex	Age (weeks)	Genotype	Monoisotopic m/z	Peak Centroid Time	Modified Peptide Sequence	Max Ion Score	Intensity (minimum 1e5 robust mean intensity scaled)	PeptideTeller Probability
APOE_HUMAN	ID30527	F	54	HuNOS2	749.404	46.229	AATVGSLAGQPLQER	29.78	100000	0.85
APOE_HUMAN	ID30528	F	54	HuNOS2	749.404	46.229	AATVGSLAGQPLQER	29.78	100000	0.85
APOE_HUMAN	ID30529	M	59	HuNOS2	749.404	46.229	AATVGSLAGQPLQER	29.78	100000	0.85
APOE_HUMAN	ID30530	M	59	HuNOS2	749.404	46.229	AATVGSLAGQPLQER	29.78	100000	0.85
APOE_HUMAN	ID30531	F	56	HuNOS2	749.404	46.229	AATVGSLAGQPLQER	29.78	100000	0.85
APOE_HUMAN	ID30532	M	40	HuNOS2	749.404	46.229	AATVGSLAGQPLQER	29.78	100000	0.85
APOE_HUMAN	ID30533	M	60	E4HN	749.404	46.229	AATVGSLAGQPLQER	29.78	129982536	0.85
APOE_HUMAN	ID30534	M	60	E4HN	749.404	46.229	AATVGSLAGQPLQER	29.78	134733488	0.85
APOE_HUMAN	ID30535	F	68	E4HN	749.404	46.229	AATVGSLAGQPLQER	29.78	136502192	0.85
APOE_HUMAN	ID30536	F	68	E4HN	749.404	46.229	AATVGSLAGQPLQER	29.78	141997344	0.85
APOE_HUMAN	ID30537	F	68	E4HN	749.404	46.229	AATVGSLAGQPLQER	29.78	149975776	0.85
APOE_HUMAN	ID30538	M	55	E4HN	749.404	46.229	AATVGSLAGQPLQER	29.78	125723680	0.85
APOE_HUMAN	ID30539	M	55	E3 HN	749.404	46.229	AATVGSLAGQPLQER	29.78	163152400	0.85
APOE_HUMAN	ID30540	M	55	E3 HN	749.404	46.229	AATVGSLAGQPLQER	29.78	167707680	0.85
APOE_HUMAN	ID30541	F	59	E3 HN	749.404	46.229	AATVGSLAGQPLQER	29.78	163377264	0.85
APOE_HUMAN	ID30542	F	59	E3 HN	749.404	46.229	AATVGSLAGQPLQER	29.78	137146752	0.85
APOE_HUMAN	ID30543	M	55	E3 HN	749.404	46.229	AATVGSLAGQPLQER	29.78	167129568	0.85
APOE_HUMAN	ID30544	F	59	E3 HN	749.404	46.229	AATVGSLAGQPLQER	29.78	196769248	0.85
APOE_HUMAN	ID30545	F	58	ApoE-4	749.404	46.229	AATVGSLAGQPLQER	29.78	117383080	0.85
APOE_HUMAN	ID30546	F	66	ApoE-4	749.404	46.229	AATVGSLAGQPLQER	29.78	148384768	0.85
APOE_HUMAN	ID30547	M	58	ApoE-4	749.404	46.229	AATVGSLAGQPLQER	29.78	125900928	0.85
APOE_HUMAN	ID30548	F	43	ApoE-4	749.404	46.229	AATVGSLAGQPLQER	29.78	161174672	0.85
APOE_HUMAN	ID30549	M	43	ApoE-4	749.404	46.229	AATVGSLAGQPLQER	29.78	142546208	0.85
APOE_HUMAN	ID30550	M	61	ApoE-3	749.404	46.229	AATVGSLAGQPLQER	29.78	224039216	0.85
APOE_HUMAN	ID30551	F	52	ApoE-3	749.404	46.229	AATVGSLAGQPLQER	29.78	227232320	0.85
APOE_HUMAN	ID30552	F	53	ApoE-3	749.404	46.229	AATVGSLAGQPLQER	29.78	204788800	0.85
APOE_HUMAN	ID30553	M	71	ApoE-3	749.404	46.229	AATVGSLAGQPLQER	29.78	165266576	0.85
APOE_HUMAN	ID30554	F	57	ApoE-3	749.404	46.229	AATVGSLAGQPLQER	29.78	178938976	0.85
APOE_HUMAN	ID30555	F	62	NOS2 KO	749.404	46.229	AATVGSLAGQPLQER	29.78	100000	0.85
APOE_HUMAN	ID30556	F	63	NOS2 KO	749.404	46.229	AATVGSLAGQPLQER	29.78	100000	0.85
APOE_HUMAN	ID30557	M	54	NOS2 KO	749.404	46.229	AATVGSLAGQPLQER	29.78	136010	0.85
APOE_HUMAN	ID30558	M	54	NOS2 KO	749.404	46.229	AATVGSLAGQPLQER	29.78	100000	0.85
APOE_HUMAN	ID30559	M	62	NOS2 KO	749.404	46.229	AATVGSLAGQPLQER	29.78	100000	0.85
APOE_HUMAN	ID30560	F	62	NOS2 KO	749.404	46.229	AATVGSLAGQPLQER	29.78	100000	0.85
APOE_HUMAN	ID30561	F	52	CVN	749.404	46.229	AATVGSLAGQPLQER	29.78	100000	0.85
APOE_HUMAN	ID30562	M	52	CVN	749.404	46.229	AATVGSLAGQPLQER	29.78	398210	0.85
APOE_HUMAN	ID30563	M	51	CVN	749.404	46.229	AATVGSLAGQPLQER	29.78	100000	0.85
APOE_HUMAN	ID30564	F	55	CVN	749.404	46.229	AATVGSLAGQPLQER	29.78	100000	0.85
APOE_HUMAN	ID30565	M	53	CVN	749.404	46.229	AATVGSLAGQPLQER	29.78	100000	0.85
APOE_HUMAN	ID30566	F	55	CVN	749.404	46.229	AATVGSLAGQPLQER	29.78	100000	0.85
APOE_HUMAN	ID31127	SPQC	SPQC	SPQC	749.404	46.229	AATVGSLAGQPLQER	29.78	66982196	0.85
APOE_HUMAN	ID31127	SPQC	SPQC	SPQC	749.404	46.229	AATVGSLAGQPLQER	29.78	71498312	0.85
APOE_HUMAN	ID31127	SPQC	SPQC	SPQC	749.404	46.229	AATVGSLAGQPLQER	29.78	93597352	0.85
APOE_HUMAN	ID31127	SPQC	SPQC	SPQC	749.404	46.229	AATVGSLAGQPLQER	29.78	94872816	0.85
APOE_HUMAN	ID31127	SPQC	SPQC	SPQC	749.404	46.229	AATVGSLAGQPLQER	29.78	96336256	0.85
APOE_HUMAN	ID31127	SPQC	SPQC	SPQC	749.404	46.229	AATVGSLAGQPLQER	29.78	90505608	0.85
APOE_HUMAN	ID30527	F	54	HuNOS2	474.767	32.594	LAVYQAGAR	41.97	40665692	0.99
APOE_HUMAN	ID30528	F	54	HuNOS2	474.767	32.594	LAVYQAGAR	41.97	49416088	0.99
APOE_HUMAN	ID30529	M	59	HuNOS2	474.767	32.594	LAVYQAGAR	41.97	46387952	0.99
APOE_HUMAN	ID30530	M	59	HuNOS2	474.767	32.594	LAVYQAGAR	41.97	41895916	0.99
APOE_HUMAN	ID30531	F	56	HuNOS2	474.767	32.594	LAVYQAGAR	41.97	45418668	0.99
APOE_HUMAN	ID30532	M	40	HuNOS2	474.767	32.594	LAVYQAGAR	41.97	31786524	0.99
APOE_HUMAN	ID30533	M	60	E4HN	474.767	32.594	LAVYQAGAR	41.97	418903232	0.99
APOE_HUMAN	ID30534	M	60	E4HN	474.767	32.594	LAVYQAGAR	41.97	423847040	0.99
APOE_HUMAN	ID30535	F	68	E4HN	474.767	32.594	LAVYQAGAR	41.97	437852352	0.99
APOE_HUMAN	ID30536	F	68	E4HN	474.767	32.594	LAVYQAGAR	41.97	465044192	0.99
APOE_HUMAN	ID30537	F	68	E4HN	474.767	32.594	LAVYQAGAR	41.97	438990304	0.99
APOE_HUMAN	ID30538	M	55	E4HN	474.767	32.594	LAVYQAGAR	41.97	379773184	0.99
APOE_HUMAN	ID30539	M	55	E3 HN	474.767	32.594	LAVYQAGAR	41.97	469908864	0.99
APOE_HUMAN	ID30540	M	55	E3 HN	474.767	32.594	LAVYQAGAR	41.97	509410944	0.99
APOE_HUMAN	ID30541	F	59	E3 HN	474.767	32.594	LAVYQAGAR	41.97	513121408	0.99
APOE_HUMAN	ID30542	F	59	E3 HN	474.767	32.594	LAVYQAGAR	41.97	504040224	0.99
APOE_HUMAN	ID30543	M	55	E3 HN	474.767	32.594	LAVYQAGAR	41.97	503958944	0.99
APOE_HUMAN	ID30544	F	59	E3 HN	474.767	32.594	LAVYQAGAR	41.97	673718976	0.99
APOE_HUMAN	ID30545	F	58	ApoE-4	474.767	32.594	LAVYQAGAR	41.97	396181888	0.99
APOE_HUMAN	ID30546	F	66	ApoE-4	474.767	32.594	LAVYQAGAR	41.97	461575264	0.99
APOE_HUMAN	ID30547	M	58	ApoE-4	474.767	32.594	LAVYQAGAR	41.97	425795008	0.99
APOE_HUMAN	ID30548	F	43	ApoE-4	474.767	32.594	LAVYQAGAR	41.97	492601760	0.99
APOE_HUMAN	ID30549	M	43	ApoE-4	474.767	32.594	LAVYQAGAR	41.97	375094976	0.99
APOE_HUMAN	ID30550	M	61	ApoE-3	474.767	32.594	LAVYQAGAR	41.97	651689856	0.99
APOE_HUMAN	ID30551	F	52	ApoE-3	474.767	32.594	LAVYQAGAR	41.97	662262592	0.99
APOE_HUMAN	ID30552	F	53	ApoE-3	474.767	32.594	LAVYQAGAR	41.97	500969504	0.99
APOE_HUMAN	ID30553	M	71	ApoE-3	474.767	32.594	LAVYQAGAR	41.97	489749696	0.99
APOE_HUMAN	ID30554	F	57	ApoE-3	474.767	32.594	LAVYQAGAR	41.97	517904672	0.99
APOE_HUMAN	ID30555	F	62	NOS2 KO	474.767	32.594	LAVYQAGAR	41.97	33755360	0.99
APOE_HUMAN	ID30556	F	63	NOS2 KO	474.767	32.594	LAVYQAGAR	41.97	37799764	0.99
APOE_HUMAN	ID30557	M	54	NOS2 KO	474.767	32.594	LAVYQAGAR	41.97	36028052	0.99
APOE_HUMAN	ID30558	M	54	NOS2 KO	474.767	32.594	LAVYQAGAR	41.97	37085724	0.99
APOE_HUMAN	ID30559	M	62	NOS2 KO	474.767	32.594	LAVYQAGAR	41.97	38364400	0.99
APOE_HUMAN	ID30560	F	62	NOS2 KO	474.767	32.594	LAVYQAGAR	41.97	46578400	0.99
APOE_HUMAN	ID30561	F	52	CVN	474.767	32.594	LAVYQAGAR	41.97	35482464	0.99
APOE_HUMAN	ID30562	M	52	CVN	474.767	32.594	LAVYQAGAR	41.97	31696818	0.99
APOE_HUMAN	ID30563	M	51	CVN	474.767	32.594	LAVYQAGAR	41.97	41713780	0.99
APOE_HUMAN	ID30564	F	55	CVN	474.767	32.594	LAVYQAGAR	41.97	42366268	0.99
APOE_HUMAN	ID30565	M	53	CVN	474.767	32.594	LAVYQAGAR	41.97	43817396	0.99
APOE_HUMAN	ID30566	F	55	CVN	474.767	32.594	LAVYQAGAR	41.97	48399892	0.99
APOE_HUMAN	ID31127	SPQC	SPQC	SPQC	474.767	32.594	LAVYQAGAR	41.97	288212032	0.99
APOE_HUMAN	ID31127	SPQC	SPQC	SPQC	474.767	32.594	LAVYQAGAR	41.97	283079104	0.99
APOE_HUMAN	ID31127	SPQC	SPQC	SPQC	474.767	32.594	LAVYQAGAR	41.97	294106592	0.99
APOE_HUMAN	ID31127	SPQC	SPQC	SPQC	474.767	32.594	LAVYQAGAR	41.97	285632192	0.99
APOE_HUMAN	ID31127	SPQC	SPQC	SPQC	474.767	32.594	LAVYQAGAR	41.97	280597792	0.99
APOE_HUMAN	ID31127	SPQC	SPQC	SPQC	474.767	32.594	LAVYQAGAR	41.97	255142464	0.99
APOE_HUMAN	ID30527	F	54	HuNOS2	707.88	34.572	LDEVKEQVAEVR	55.34	200000	0.81
APOE_HUMAN	ID30528	F	54	HuNOS2	707.88	34.572	LDEVKEQVAEVR	55.34	200000	0.81
APOE_HUMAN	ID30529	M	59	HuNOS2	707.88	34.572	LDEVKEQVAEVR	55.34	200000	0.81
APOE_HUMAN	ID30530	M	59	HuNOS2	707.88	34.572	LDEVKEQVAEVR	55.34	200000	0.81
APOE_HUMAN	ID30531	F	56	HuNOS2	707.88	34.572	LDEVKEQVAEVR	55.34	200000	0.81
APOE_HUMAN	ID30532	M	40	HuNOS2	707.88	34.572	LDEVKEQVAEVR	55.34	200000	0.81
APOE_HUMAN	ID30533	M	60	E4HN	707.88	34.572	LDEVKEQVAEVR	55.34	14028288	0.81
APOE_HUMAN	ID30534	M	60	E4HN	707.88	34.572	LDEVKEQVAEVR	55.34	12199787	0.81
APOE_HUMAN	ID30535	F	68	E4HN	707.88	34.572	LDEVKEQVAEVR	55.34	10863322	0.81
APOE_HUMAN	ID30536	F	68	E4HN	707.88	34.572	LDEVKEQVAEVR	55.34	11723288	0.81
APOE_HUMAN	ID30537	F	68	E4HN	707.88	34.572	LDEVKEQVAEVR	55.34	11387162	0.81
APOE_HUMAN	ID30538	M	55	E4HN	707.88	34.572	LDEVKEQVAEVR	55.34	13262749	0.81
APOE_HUMAN	ID30539	M	55	E3 HN	707.88	34.572	LDEVKEQVAEVR	55.34	12479954	0.81
APOE_HUMAN	ID30540	M	55	E3 HN	707.88	34.572	LDEVKEQVAEVR	55.34	24371700	0.81
APOE_HUMAN	ID30541	F	59	E3 HN	707.88	34.572	LDEVKEQVAEVR	55.34	16025462	0.81
APOE_HUMAN	ID30542	F	59	E3 HN	707.88	34.572	LDEVKEQVAEVR	55.34	18541626	0.81
APOE_HUMAN	ID30543	M	55	E3 HN	707.88	34.572	LDEVKEQVAEVR	55.34	24367416	0.81
APOE_HUMAN	ID30544	F	59	E3 HN	707.88	34.572	LDEVKEQVAEVR	55.34	19785684	0.81
APOE_HUMAN	ID30545	F	58	ApoE-4	707.88	34.572	LDEVKEQVAEVR	55.34	5827106	0.81
APOE_HUMAN	ID30546	F	66	ApoE-4	707.88	34.572	LDEVKEQVAEVR	55.34	13368104	0.81
APOE_HUMAN	ID30547	M	58	ApoE-4	707.88	34.572	LDEVKEQVAEVR	55.34	9640777	0.81
APOE_HUMAN	ID30548	F	43	ApoE-4	707.88	34.572	LDEVKEQVAEVR	55.34	16884794	0.81
APOE_HUMAN	ID30549	M	43	ApoE-4	707.88	34.572	LDEVKEQVAEVR	55.34	5.15627e+06	0.81
APOE_HUMAN	ID30550	M	61	ApoE-3	707.88	34.572	LDEVKEQVAEVR	55.34	31154462	0.81
APOE_HUMAN	ID30551	F	52	ApoE-3	707.88	34.572	LDEVKEQVAEVR	55.34	29566808	0.81
APOE_HUMAN	ID30552	F	53	ApoE-3	707.88	34.572	LDEVKEQVAEVR	55.34	22933848	0.81
APOE_HUMAN	ID30553	M	71	ApoE-3	707.88	34.572	LDEVKEQVAEVR	55.34	9964216	0.81
APOE_HUMAN	ID30554	F	57	ApoE-3	707.88	34.572	LDEVKEQVAEVR	55.34	18046758	0.81
APOE_HUMAN	ID30555	F	62	NOS2 KO	707.88	34.572	LDEVKEQVAEVR	55.34	200000	0.81
APOE_HUMAN	ID30556	F	63	NOS2 KO	707.88	34.572	LDEVKEQVAEVR	55.34	273465	0.81
APOE_HUMAN	ID30557	M	54	NOS2 KO	707.88	34.572	LDEVKEQVAEVR	55.34	200000	0.81
APOE_HUMAN	ID30558	M	54	NOS2 KO	707.88	34.572	LDEVKEQVAEVR	55.34	200000	0.81
APOE_HUMAN	ID30559	M	62	NOS2 KO	707.88	34.572	LDEVKEQVAEVR	55.34	200000	0.81
APOE_HUMAN	ID30560	F	62	NOS2 KO	707.88	34.572	LDEVKEQVAEVR	55.34	200000	0.81
APOE_HUMAN	ID30561	F	52	CVN	707.88	34.572	LDEVKEQVAEVR	55.34	300177	0.81
APOE_HUMAN	ID30562	M	52	CVN	707.88	34.572	LDEVKEQVAEVR	55.34	200000	0.81
APOE_HUMAN	ID30563	M	51	CVN	707.88	34.572	LDEVKEQVAEVR	55.34	200000	0.81
APOE_HUMAN	ID30564	F	55	CVN	707.88	34.572	LDEVKEQVAEVR	55.34	200000	0.81
APOE_HUMAN	ID30565	M	53	CVN	707.88	34.572	LDEVKEQVAEVR	55.34	200000	0.81
APOE_HUMAN	ID30566	F	55	CVN	707.88	34.572	LDEVKEQVAEVR	55.34	200000	0.81
APOE_HUMAN	ID31127	SPQC	SPQC	SPQC	707.88	34.572	LDEVKEQVAEVR	55.34	11271198	0.81
APOE_HUMAN	ID31127	SPQC	SPQC	SPQC	707.88	34.572	LDEVKEQVAEVR	55.34	7776430	0.81
APOE_HUMAN	ID31127	SPQC	SPQC	SPQC	707.88	34.572	LDEVKEQVAEVR	55.34	823260	0.81
APOE_HUMAN	ID31127	SPQC	SPQC	SPQC	707.88	34.572	LDEVKEQVAEVR	55.34	5784619	0.81
APOE_HUMAN	ID31127	SPQC	SPQC	SPQC	707.88	34.572	LDEVKEQVAEVR	55.34	7977376	0.81
APOE_HUMAN	ID31127	SPQC	SPQC	SPQC	707.88	34.572	LDEVKEQVAEVR	55.34	6211785	0.81
APOE_HUMAN	ID30527	F	54	HuNOS2	517.275	35.226	LQAEAFQAR	40.34	20233392	0.95
APOE_HUMAN	ID30528	F	54	HuNOS2	517.275	35.226	LQAEAFQAR	40.34	15765888	0.95
APOE_HUMAN	ID30529	M	59	HuNOS2	517.275	35.226	LQAEAFQAR	40.34	14748962	0.95
APOE_HUMAN	ID30530	M	59	HuNOS2	517.275	35.226	LQAEAFQAR	40.34	18389788	0.95
APOE_HUMAN	ID30531	F	56	HuNOS2	517.275	35.226	LQAEAFQAR	40.34	13540898	0.95
APOE_HUMAN	ID30532	M	40	HuNOS2	517.275	35.226	LQAEAFQAR	40.34	10475182	0.95
APOE_HUMAN	ID30533	M	60	E4HN	517.275	35.226	LQAEAFQAR	40.34	238800768	0.95
APOE_HUMAN	ID30534	M	60	E4HN	517.275	35.226	LQAEAFQAR	40.34	249518400	0.95
APOE_HUMAN	ID30535	F	68	E4HN	517.275	35.226	LQAEAFQAR	40.34	284875392	0.95
APOE_HUMAN	ID30536	F	68	E4HN	517.275	35.226	LQAEAFQAR	40.34	266690288	0.95
APOE_HUMAN	ID30537	F	68	E4HN	517.275	35.226	LQAEAFQAR	40.34	226427408	0.95
APOE_HUMAN	ID30538	M	55	E4HN	517.275	35.226	LQAEAFQAR	40.34	223063056	0.95
APOE_HUMAN	ID30539	M	55	E3 HN	517.275	35.226	LQAEAFQAR	40.34	291384800	0.95
APOE_HUMAN	ID30540	M	55	E3 HN	517.275	35.226	LQAEAFQAR	40.34	314152800	0.95
APOE_HUMAN	ID30541	F	59	E3 HN	517.275	35.226	LQAEAFQAR	40.34	295309888	0.95
APOE_HUMAN	ID30542	F	59	E3 HN	517.275	35.226	LQAEAFQAR	40.34	342685056	0.95
APOE_HUMAN	ID30543	M	55	E3 HN	517.275	35.226	LQAEAFQAR	40.34	286255200	0.95
APOE_HUMAN	ID30544	F	59	E3 HN	517.275	35.226	LQAEAFQAR	40.34	357760416	0.95
APOE_HUMAN	ID30545	F	58	ApoE-4	517.275	35.226	LQAEAFQAR	40.34	224426000	0.95
APOE_HUMAN	ID30546	F	66	ApoE-4	517.275	35.226	LQAEAFQAR	40.34	295618624	0.95
APOE_HUMAN	ID30547	M	58	ApoE-4	517.275	35.226	LQAEAFQAR	40.34	278873504	0.95
APOE_HUMAN	ID30548	F	43	ApoE-4	517.275	35.226	LQAEAFQAR	40.34	297432864	0.95
APOE_HUMAN	ID30549	M	43	ApoE-4	517.275	35.226	LQAEAFQAR	40.34	245196640	0.95
APOE_HUMAN	ID30550	M	61	ApoE-3	517.275	35.226	LQAEAFQAR	40.34	482991424	0.95
APOE_HUMAN	ID30551	F	52	ApoE-3	517.275	35.226	LQAEAFQAR	40.34	479853312	0.95
APOE_HUMAN	ID30552	F	53	ApoE-3	517.275	35.226	LQAEAFQAR	40.34	371814528	0.95
APOE_HUMAN	ID30553	M	71	ApoE-3	517.275	35.226	LQAEAFQAR	40.34	260145328	0.95
APOE_HUMAN	ID30554	F	57	ApoE-3	517.275	35.226	LQAEAFQAR	40.34	355606336	0.95
APOE_HUMAN	ID30555	F	62	NOS2 KO	517.275	35.226	LQAEAFQAR	40.34	15859427	0.95
APOE_HUMAN	ID30556	F	63	NOS2 KO	517.275	35.226	LQAEAFQAR	40.34	6767747	0.95
APOE_HUMAN	ID30557	M	54	NOS2 KO	517.275	35.226	LQAEAFQAR	40.34	16910422	0.95
APOE_HUMAN	ID30558	M	54	NOS2 KO	517.275	35.226	LQAEAFQAR	40.34	14515734	0.95
APOE_HUMAN	ID30559	M	62	NOS2 KO	517.275	35.226	LQAEAFQAR	40.34	14570343	0.95
APOE_HUMAN	ID30560	F	62	NOS2 KO	517.275	35.226	LQAEAFQAR	40.34	8415245	0.95
APOE_HUMAN	ID30561	F	52	CVN	517.275	35.226	LQAEAFQAR	40.34	6585136	0.95
APOE_HUMAN	ID30562	M	52	CVN	517.275	35.226	LQAEAFQAR	40.34	11725753	0.95
APOE_HUMAN	ID30563	M	51	CVN	517.275	35.226	LQAEAFQAR	40.34	9552114	0.95
APOE_HUMAN	ID30564	F	55	CVN	517.275	35.226	LQAEAFQAR	40.34	10463521	0.95
APOE_HUMAN	ID30565	M	53	CVN	517.275	35.226	LQAEAFQAR	40.34	3.64519e+06	0.95
APOE_HUMAN	ID30566	F	55	CVN	517.275	35.226	LQAEAFQAR	40.34	5.50699e+06	0.95
APOE_HUMAN	ID31127	SPQC	SPQC	SPQC	517.275	35.226	LQAEAFQAR	40.34	148580816	0.95
APOE_HUMAN	ID31127	SPQC	SPQC	SPQC	517.275	35.226	LQAEAFQAR	40.34	151699152	0.95
APOE_HUMAN	ID31127	SPQC	SPQC	SPQC	517.275	35.226	LQAEAFQAR	40.34	158140304	0.95
APOE_HUMAN	ID31127	SPQC	SPQC	SPQC	517.275	35.226	LQAEAFQAR	40.34	143115360	0.95
APOE_HUMAN	ID31127	SPQC	SPQC	SPQC	517.275	35.226	LQAEAFQAR	40.34	161432960	0.95
APOE_HUMAN	ID31127	SPQC	SPQC	SPQC	517.275	35.226	LQAEAFQAR	40.34	141898384	0.95
APOE_HUMAN	ID30527	F	54	HuNOS2	865.925	52.28	SELEEQLTPVAEETR	102.67	400000	1
APOE_HUMAN	ID30528	F	54	HuNOS2	865.925	52.28	SELEEQLTPVAEETR	102.67	400000	1
APOE_HUMAN	ID30529	M	59	HuNOS2	865.925	52.28	SELEEQLTPVAEETR	102.67	2.65229e+06	1
APOE_HUMAN	ID30530	M	59	HuNOS2	865.925	52.28	SELEEQLTPVAEETR	102.67	6.85358e+06	1
APOE_HUMAN	ID30531	F	56	HuNOS2	865.925	52.28	SELEEQLTPVAEETR	102.67	3.81908e+06	1
APOE_HUMAN	ID30532	M	40	HuNOS2	865.925	52.28	SELEEQLTPVAEETR	102.67	456921	1
APOE_HUMAN	ID30533	M	60	E4HN	865.925	52.28	SELEEQLTPVAEETR	102.67	331830368	1
APOE_HUMAN	ID30534	M	60	E4HN	865.925	52.28	SELEEQLTPVAEETR	102.67	360751776	1
APOE_HUMAN	ID30535	F	68	E4HN	865.925	52.28	SELEEQLTPVAEETR	102.67	402958944	1
APOE_HUMAN	ID30536	F	68	E4HN	865.925	52.28	SELEEQLTPVAEETR	102.67	392481632	1
APOE_HUMAN	ID30537	F	68	E4HN	865.925	52.28	SELEEQLTPVAEETR	102.67	373733056	1
APOE_HUMAN	ID30538	M	55	E4HN	865.925	52.28	SELEEQLTPVAEETR	102.67	345740256	1
APOE_HUMAN	ID30539	M	55	E3 HN	865.925	52.28	SELEEQLTPVAEETR	102.67	417944288	1
APOE_HUMAN	ID30540	M	55	E3 HN	865.925	52.28	SELEEQLTPVAEETR	102.67	437992512	1
APOE_HUMAN	ID30541	F	59	E3 HN	865.925	52.28	SELEEQLTPVAEETR	102.67	450121536	1
APOE_HUMAN	ID30542	F	59	E3 HN	865.925	52.28	SELEEQLTPVAEETR	102.67	431655488	1
APOE_HUMAN	ID30543	M	55	E3 HN	865.925	52.28	SELEEQLTPVAEETR	102.67	408400000	1
APOE_HUMAN	ID30544	F	59	E3 HN	865.925	52.28	SELEEQLTPVAEETR	102.67	565057024	1
APOE_HUMAN	ID30545	F	58	ApoE-4	865.925	52.28	SELEEQLTPVAEETR	102.67	329730912	1
APOE_HUMAN	ID30546	F	66	ApoE-4	865.925	52.28	SELEEQLTPVAEETR	102.67	379035712	1
APOE_HUMAN	ID30547	M	58	ApoE-4	865.925	52.28	SELEEQLTPVAEETR	102.67	352676736	1
APOE_HUMAN	ID30548	F	43	ApoE-4	865.925	52.28	SELEEQLTPVAEETR	102.67	410698816	1
APOE_HUMAN	ID30549	M	43	ApoE-4	865.925	52.28	SELEEQLTPVAEETR	102.67	351899872	1
APOE_HUMAN	ID30550	M	61	ApoE-3	865.925	52.28	SELEEQLTPVAEETR	102.67	532654720	1
APOE_HUMAN	ID30551	F	52	ApoE-3	865.925	52.28	SELEEQLTPVAEETR	102.67	549816192	1
APOE_HUMAN	ID30552	F	53	ApoE-3	865.925	52.28	SELEEQLTPVAEETR	102.67	462757312	1
APOE_HUMAN	ID30553	M	71	ApoE-3	865.925	52.28	SELEEQLTPVAEETR	102.67	425152736	1
APOE_HUMAN	ID30554	F	57	ApoE-3	865.925	52.28	SELEEQLTPVAEETR	102.67	472182240	1
APOE_HUMAN	ID30555	F	62	NOS2 KO	865.925	52.28	SELEEQLTPVAEETR	102.67	893822	1
APOE_HUMAN	ID30556	F	63	NOS2 KO	865.925	52.28	SELEEQLTPVAEETR	102.67	4955220	1
APOE_HUMAN	ID30557	M	54	NOS2 KO	865.925	52.28	SELEEQLTPVAEETR	102.67	5.97393e+06	1
APOE_HUMAN	ID30558	M	54	NOS2 KO	865.925	52.28	SELEEQLTPVAEETR	102.67	3.3953e+06	1
APOE_HUMAN	ID30559	M	62	NOS2 KO	865.925	52.28	SELEEQLTPVAEETR	102.67	2.4719e+06	1
APOE_HUMAN	ID30560	F	62	NOS2 KO	865.925	52.28	SELEEQLTPVAEETR	102.67	1.76818e+06	1
APOE_HUMAN	ID30561	F	52	CVN	865.925	52.28	SELEEQLTPVAEETR	102.67	400000	1
APOE_HUMAN	ID30562	M	52	CVN	865.925	52.28	SELEEQLTPVAEETR	102.67	2250036	1
APOE_HUMAN	ID30563	M	51	CVN	865.925	52.28	SELEEQLTPVAEETR	102.67	400000	1
APOE_HUMAN	ID30564	F	55	CVN	865.925	52.28	SELEEQLTPVAEETR	102.67	2.78167e+06	1
APOE_HUMAN	ID30565	M	53	CVN	865.925	52.28	SELEEQLTPVAEETR	102.67	1.31967e+06	1
APOE_HUMAN	ID30566	F	55	CVN	865.925	52.28	SELEEQLTPVAEETR	102.67	1.36459e+06	1
APOE_HUMAN	ID31127	SPQC	SPQC	SPQC	865.925	52.28	SELEEQLTPVAEETR	102.67	196675152	1
APOE_HUMAN	ID31127	SPQC	SPQC	SPQC	865.925	52.28	SELEEQLTPVAEETR	102.67	212223872	1
APOE_HUMAN	ID31127	SPQC	SPQC	SPQC	865.925	52.28	SELEEQLTPVAEETR	102.67	218878240	1
APOE_HUMAN	ID31127	SPQC	SPQC	SPQC	865.925	52.28	SELEEQLTPVAEETR	102.67	214525456	1
APOE_HUMAN	ID31127	SPQC	SPQC	SPQC	865.925	52.28	SELEEQLTPVAEETR	102.67	212425840	1
APOE_HUMAN	ID31127	SPQC	SPQC	SPQC	865.925	52.28	SELEEQLTPVAEETR	102.67	223506576	1
APOE_HUMAN	ID30527	F	54	HuNOS2	768.86	82.571	SWFEPLVEDMQR	53.16	9347228	0.97
APOE_HUMAN	ID30528	F	54	HuNOS2	768.86	82.571	SWFEPLVEDMQR	53.16	3.02572e+06	0.97
APOE_HUMAN	ID30529	M	59	HuNOS2	768.86	82.571	SWFEPLVEDMQR	53.16	6.69728e+06	0.97
APOE_HUMAN	ID30530	M	59	HuNOS2	768.86	82.571	SWFEPLVEDMQR	53.16	7308403	0.97
APOE_HUMAN	ID30531	F	56	HuNOS2	768.86	82.571	SWFEPLVEDMQR	53.16	7.08775e+06	0.97
APOE_HUMAN	ID30532	M	40	HuNOS2	768.86	82.571	SWFEPLVEDMQR	53.16	1514270	0.97
APOE_HUMAN	ID30533	M	60	E4HN	768.86	82.571	SWFEPLVEDMQR	53.16	65088248	0.97
APOE_HUMAN	ID30534	M	60	E4HN	768.86	82.571	SWFEPLVEDMQR	53.16	63298940	0.97
APOE_HUMAN	ID30535	F	68	E4HN	768.86	82.571	SWFEPLVEDMQR	53.16	71876264	0.97
APOE_HUMAN	ID30536	F	68	E4HN	768.86	82.571	SWFEPLVEDMQR	53.16	67212704	0.97
APOE_HUMAN	ID30537	F	68	E4HN	768.86	82.571	SWFEPLVEDMQR	53.16	47477368	0.97
APOE_HUMAN	ID30538	M	55	E4HN	768.86	82.571	SWFEPLVEDMQR	53.16	67524808	0.97
APOE_HUMAN	ID30539	M	55	E3 HN	768.86	82.571	SWFEPLVEDMQR	53.16	74742840	0.97
APOE_HUMAN	ID30540	M	55	E3 HN	768.86	82.571	SWFEPLVEDMQR	53.16	74667008	0.97
APOE_HUMAN	ID30541	F	59	E3 HN	768.86	82.571	SWFEPLVEDMQR	53.16	91524184	0.97
APOE_HUMAN	ID30542	F	59	E3 HN	768.86	82.571	SWFEPLVEDMQR	53.16	70098144	0.97
APOE_HUMAN	ID30543	M	55	E3 HN	768.86	82.571	SWFEPLVEDMQR	53.16	82650768	0.97
APOE_HUMAN	ID30544	F	59	E3 HN	768.86	82.571	SWFEPLVEDMQR	53.16	95850456	0.97
APOE_HUMAN	ID30545	F	58	ApoE-4	768.86	82.571	SWFEPLVEDMQR	53.16	64655864	0.97
APOE_HUMAN	ID30546	F	66	ApoE-4	768.86	82.571	SWFEPLVEDMQR	53.16	79433648	0.97
APOE_HUMAN	ID30547	M	58	ApoE-4	768.86	82.571	SWFEPLVEDMQR	53.16	31673000	0.97
APOE_HUMAN	ID30548	F	43	ApoE-4	768.86	82.571	SWFEPLVEDMQR	53.16	106832728	0.97
APOE_HUMAN	ID30549	M	43	ApoE-4	768.86	82.571	SWFEPLVEDMQR	53.16	54963692	0.97
APOE_HUMAN	ID30550	M	61	ApoE-3	768.86	82.571	SWFEPLVEDMQR	53.16	124356208	0.97
APOE_HUMAN	ID30551	F	52	ApoE-3	768.86	82.571	SWFEPLVEDMQR	53.16	100906544	0.97
APOE_HUMAN	ID30552	F	53	ApoE-3	768.86	82.571	SWFEPLVEDMQR	53.16	109182280	0.97
APOE_HUMAN	ID30553	M	71	ApoE-3	768.86	82.571	SWFEPLVEDMQR	53.16	79451048	0.97
APOE_HUMAN	ID30554	F	57	ApoE-3	768.86	82.571	SWFEPLVEDMQR	53.16	69418856	0.97
APOE_HUMAN	ID30555	F	62	NOS2 KO	768.86	82.571	SWFEPLVEDMQR	53.16	10257368	0.97
APOE_HUMAN	ID30556	F	63	NOS2 KO	768.86	82.571	SWFEPLVEDMQR	53.16	761569	0.97
APOE_HUMAN	ID30557	M	54	NOS2 KO	768.86	82.571	SWFEPLVEDMQR	53.16	6081698	0.97
APOE_HUMAN	ID30558	M	54	NOS2 KO	768.86	82.571	SWFEPLVEDMQR	53.16	8291214	0.97
APOE_HUMAN	ID30559	M	62	NOS2 KO	768.86	82.571	SWFEPLVEDMQR	53.16	3.13686e+06	0.97
APOE_HUMAN	ID30560	F	62	NOS2 KO	768.86	82.571	SWFEPLVEDMQR	53.16	4992328	0.97
APOE_HUMAN	ID30561	F	52	CVN	768.86	82.571	SWFEPLVEDMQR	53.16	3.00787e+06	0.97
APOE_HUMAN	ID30562	M	52	CVN	768.86	82.571	SWFEPLVEDMQR	53.16	8974892	0.97
APOE_HUMAN	ID30563	M	51	CVN	768.86	82.571	SWFEPLVEDMQR	53.16	4.07049e+06	0.97
APOE_HUMAN	ID30564	F	55	CVN	768.86	82.571	SWFEPLVEDMQR	53.16	2.55227e+06	0.97
APOE_HUMAN	ID30565	M	53	CVN	768.86	82.571	SWFEPLVEDMQR	53.16	2.54453e+06	0.97
APOE_HUMAN	ID30566	F	55	CVN	768.86	82.571	SWFEPLVEDMQR	53.16	4808574	0.97
APOE_HUMAN	ID31127	SPQC	SPQC	SPQC	768.86	82.571	SWFEPLVEDMQR	53.16	44098024	0.97
APOE_HUMAN	ID31127	SPQC	SPQC	SPQC	768.86	82.571	SWFEPLVEDMQR	53.16	37328276	0.97
APOE_HUMAN	ID31127	SPQC	SPQC	SPQC	768.86	82.571	SWFEPLVEDMQR	53.16	22147056	0.97
APOE_HUMAN	ID31127	SPQC	SPQC	SPQC	768.86	82.571	SWFEPLVEDMQR	53.16	25958854	0.97
APOE_HUMAN	ID31127	SPQC	SPQC	SPQC	768.86	82.571	SWFEPLVEDMQR	53.16	27654124	0.97
APOE_HUMAN	ID31127	SPQC	SPQC	SPQC	768.86	82.571	SWFEPLVEDMQR	53.16	39137552	0.97
APOE_HUMAN	ID30527	F	54	HuNOS2	422.736	59.516	WELALGR	32.43	10877370	0.86
APOE_HUMAN	ID30528	F	54	HuNOS2	422.736	59.516	WELALGR	32.43	7.91851e+06	0.86
APOE_HUMAN	ID30529	M	59	HuNOS2	422.736	59.516	WELALGR	32.43	9496276	0.86
APOE_HUMAN	ID30530	M	59	HuNOS2	422.736	59.516	WELALGR	32.43	6.98884e+06	0.86
APOE_HUMAN	ID30531	F	56	HuNOS2	422.736	59.516	WELALGR	32.43	10229817	0.86
APOE_HUMAN	ID30532	M	40	HuNOS2	422.736	59.516	WELALGR	32.43	5930582	0.86
APOE_HUMAN	ID30533	M	60	E4HN	422.736	59.516	WELALGR	32.43	368455744	0.86
APOE_HUMAN	ID30534	M	60	E4HN	422.736	59.516	WELALGR	32.43	312679392	0.86
APOE_HUMAN	ID30535	F	68	E4HN	422.736	59.516	WELALGR	32.43	376116224	0.86
APOE_HUMAN	ID30536	F	68	E4HN	422.736	59.516	WELALGR	32.43	334320544	0.86
APOE_HUMAN	ID30537	F	68	E4HN	422.736	59.516	WELALGR	32.43	401019840	0.86
APOE_HUMAN	ID30538	M	55	E4HN	422.736	59.516	WELALGR	32.43	397692192	0.86
APOE_HUMAN	ID30539	M	55	E3 HN	422.736	59.516	WELALGR	32.43	444375232	0.86
APOE_HUMAN	ID30540	M	55	E3 HN	422.736	59.516	WELALGR	32.43	431043488	0.86
APOE_HUMAN	ID30541	F	59	E3 HN	422.736	59.516	WELALGR	32.43	522414144	0.86
APOE_HUMAN	ID30542	F	59	E3 HN	422.736	59.516	WELALGR	32.43	372879712	0.86
APOE_HUMAN	ID30543	M	55	E3 HN	422.736	59.516	WELALGR	32.43	478126816	0.86
APOE_HUMAN	ID30544	F	59	E3 HN	422.736	59.516	WELALGR	32.43	457034496	0.86
APOE_HUMAN	ID30545	F	58	ApoE-4	422.736	59.516	WELALGR	32.43	258843312	0.86
APOE_HUMAN	ID30546	F	66	ApoE-4	422.736	59.516	WELALGR	32.43	347916928	0.86
APOE_HUMAN	ID30547	M	58	ApoE-4	422.736	59.516	WELALGR	32.43	340568384	0.86
APOE_HUMAN	ID30548	F	43	ApoE-4	422.736	59.516	WELALGR	32.43	414280672	0.86
APOE_HUMAN	ID30549	M	43	ApoE-4	422.736	59.516	WELALGR	32.43	364812224	0.86
APOE_HUMAN	ID30550	M	61	ApoE-3	422.736	59.516	WELALGR	32.43	662211200	0.86
APOE_HUMAN	ID30551	F	52	ApoE-3	422.736	59.516	WELALGR	32.43	569212096	0.86
APOE_HUMAN	ID30552	F	53	ApoE-3	422.736	59.516	WELALGR	32.43	445868864	0.86
APOE_HUMAN	ID30553	M	71	ApoE-3	422.736	59.516	WELALGR	32.43	340747072	0.86
APOE_HUMAN	ID30554	F	57	ApoE-3	422.736	59.516	WELALGR	32.43	399173344	0.86
APOE_HUMAN	ID30555	F	62	NOS2 KO	422.736	59.516	WELALGR	32.43	5313018	0.86
APOE_HUMAN	ID30556	F	63	NOS2 KO	422.736	59.516	WELALGR	32.43	4.87638e+06	0.86
APOE_HUMAN	ID30557	M	54	NOS2 KO	422.736	59.516	WELALGR	32.43	11045309	0.86
APOE_HUMAN	ID30558	M	54	NOS2 KO	422.736	59.516	WELALGR	32.43	17924590	0.86
APOE_HUMAN	ID30559	M	62	NOS2 KO	422.736	59.516	WELALGR	32.43	16037298	0.86
APOE_HUMAN	ID30560	F	62	NOS2 KO	422.736	59.516	WELALGR	32.43	5229367	0.86
APOE_HUMAN	ID30561	F	52	CVN	422.736	59.516	WELALGR	32.43	5.7385e+06	0.86
APOE_HUMAN	ID30562	M	52	CVN	422.736	59.516	WELALGR	32.43	9314154	0.86
APOE_HUMAN	ID30563	M	51	CVN	422.736	59.516	WELALGR	32.43	11677594	0.86
APOE_HUMAN	ID30564	F	55	CVN	422.736	59.516	WELALGR	32.43	10324650	0.86
APOE_HUMAN	ID30565	M	53	CVN	422.736	59.516	WELALGR	32.43	16879780	0.86
APOE_HUMAN	ID30566	F	55	CVN	422.736	59.516	WELALGR	32.43	9570185	0.86
APOE_HUMAN	ID31127	SPQC	SPQC	SPQC	422.736	59.516	WELALGR	32.43	199849760	0.86
APOE_HUMAN	ID31127	SPQC	SPQC	SPQC	422.736	59.516	WELALGR	32.43	215078656	0.86
APOE_HUMAN	ID31127	SPQC	SPQC	SPQC	422.736	59.516	WELALGR	32.43	206396512	0.86
APOE_HUMAN	ID31127	SPQC	SPQC	SPQC	422.736	59.516	WELALGR	32.43	237861648	0.86
APOE_HUMAN	ID31127	SPQC	SPQC	SPQC	422.736	59.516	WELALGR	32.43	221995360	0.86
APOE_HUMAN	ID31127	SPQC	SPQC	SPQC	422.736	59.516	WELALGR	32.43	215260752	0.86
APOE_HUMAN	ID30527	F	54	HuNOS2	910.802	90.997	WVQTLSEQVQEELLSSQVTQELR	124.42	2.81236e+06	1
APOE_HUMAN	ID30528	F	54	HuNOS2	910.802	90.997	WVQTLSEQVQEELLSSQVTQELR	124.42	5448031	1
APOE_HUMAN	ID30529	M	59	HuNOS2	910.802	90.997	WVQTLSEQVQEELLSSQVTQELR	124.42	8445337	1
APOE_HUMAN	ID30530	M	59	HuNOS2	910.802	90.997	WVQTLSEQVQEELLSSQVTQELR	124.42	4.63421e+06	1
APOE_HUMAN	ID30531	F	56	HuNOS2	910.802	90.997	WVQTLSEQVQEELLSSQVTQELR	124.42	3.94231e+06	1
APOE_HUMAN	ID30532	M	40	HuNOS2	910.802	90.997	WVQTLSEQVQEELLSSQVTQELR	124.42	6.5686e+06	1
APOE_HUMAN	ID30533	M	60	E4HN	910.802	90.997	WVQTLSEQVQEELLSSQVTQELR	124.42	285296832	1
APOE_HUMAN	ID30534	M	60	E4HN	910.802	90.997	WVQTLSEQVQEELLSSQVTQELR	124.42	249895568	1
APOE_HUMAN	ID30535	F	68	E4HN	910.802	90.997	WVQTLSEQVQEELLSSQVTQELR	124.42	274045952	1
APOE_HUMAN	ID30536	F	68	E4HN	910.802	90.997	WVQTLSEQVQEELLSSQVTQELR	124.42	330879104	1
APOE_HUMAN	ID30537	F	68	E4HN	910.802	90.997	WVQTLSEQVQEELLSSQVTQELR	124.42	292748960	1
APOE_HUMAN	ID30538	M	55	E4HN	910.802	90.997	WVQTLSEQVQEELLSSQVTQELR	124.42	240167216	1
APOE_HUMAN	ID30539	M	55	E3 HN	910.802	90.997	WVQTLSEQVQEELLSSQVTQELR	124.42	333843712	1
APOE_HUMAN	ID30540	M	55	E3 HN	910.802	90.997	WVQTLSEQVQEELLSSQVTQELR	124.42	326489152	1
APOE_HUMAN	ID30541	F	59	E3 HN	910.802	90.997	WVQTLSEQVQEELLSSQVTQELR	124.42	368639616	1
APOE_HUMAN	ID30542	F	59	E3 HN	910.802	90.997	WVQTLSEQVQEELLSSQVTQELR	124.42	335127584	1
APOE_HUMAN	ID30543	M	55	E3 HN	910.802	90.997	WVQTLSEQVQEELLSSQVTQELR	124.42	330668416	1
APOE_HUMAN	ID30544	F	59	E3 HN	910.802	90.997	WVQTLSEQVQEELLSSQVTQELR	124.42	456756608	1
APOE_HUMAN	ID30545	F	58	ApoE-4	910.802	90.997	WVQTLSEQVQEELLSSQVTQELR	124.42	190641104	1
APOE_HUMAN	ID30546	F	66	ApoE-4	910.802	90.997	WVQTLSEQVQEELLSSQVTQELR	124.42	338401312	1
APOE_HUMAN	ID30547	M	58	ApoE-4	910.802	90.997	WVQTLSEQVQEELLSSQVTQELR	124.42	182883024	1
APOE_HUMAN	ID30548	F	43	ApoE-4	910.802	90.997	WVQTLSEQVQEELLSSQVTQELR	124.42	354937184	1
APOE_HUMAN	ID30549	M	43	ApoE-4	910.802	90.997	WVQTLSEQVQEELLSSQVTQELR	124.42	331622144	1
APOE_HUMAN	ID30550	M	61	ApoE-3	910.802	90.997	WVQTLSEQVQEELLSSQVTQELR	124.42	544796160	1
APOE_HUMAN	ID30551	F	52	ApoE-3	910.802	90.997	WVQTLSEQVQEELLSSQVTQELR	124.42	524543008	1
APOE_HUMAN	ID30552	F	53	ApoE-3	910.802	90.997	WVQTLSEQVQEELLSSQVTQELR	124.42	441858400	1
APOE_HUMAN	ID30553	M	71	ApoE-3	910.802	90.997	WVQTLSEQVQEELLSSQVTQELR	124.42	409962464	1
APOE_HUMAN	ID30554	F	57	ApoE-3	910.802	90.997	WVQTLSEQVQEELLSSQVTQELR	124.42	347052608	1
APOE_HUMAN	ID30555	F	62	NOS2 KO	910.802	90.997	WVQTLSEQVQEELLSSQVTQELR	124.42	2462918	1
APOE_HUMAN	ID30556	F	63	NOS2 KO	910.802	90.997	WVQTLSEQVQEELLSSQVTQELR	124.42	12084389	1
APOE_HUMAN	ID30557	M	54	NOS2 KO	910.802	90.997	WVQTLSEQVQEELLSSQVTQELR	124.42	5320593	1
APOE_HUMAN	ID30558	M	54	NOS2 KO	910.802	90.997	WVQTLSEQVQEELLSSQVTQELR	124.42	4.90129e+06	1
APOE_HUMAN	ID30559	M	62	NOS2 KO	910.802	90.997	WVQTLSEQVQEELLSSQVTQELR	124.42	3.82823e+06	1
APOE_HUMAN	ID30560	F	62	NOS2 KO	910.802	90.997	WVQTLSEQVQEELLSSQVTQELR	124.42	6476153	1
APOE_HUMAN	ID30561	F	52	CVN	910.802	90.997	WVQTLSEQVQEELLSSQVTQELR	124.42	7901710	1
APOE_HUMAN	ID30562	M	52	CVN	910.802	90.997	WVQTLSEQVQEELLSSQVTQELR	124.42	1.57914e+06	1
APOE_HUMAN	ID30563	M	51	CVN	910.802	90.997	WVQTLSEQVQEELLSSQVTQELR	124.42	5.4892e+06	1
APOE_HUMAN	ID30564	F	55	CVN	910.802	90.997	WVQTLSEQVQEELLSSQVTQELR	124.42	1.81465e+06	1
APOE_HUMAN	ID30565	M	53	CVN	910.802	90.997	WVQTLSEQVQEELLSSQVTQELR	124.42	1.98056e+06	1
APOE_HUMAN	ID30566	F	55	CVN	910.802	90.997	WVQTLSEQVQEELLSSQVTQELR	124.42	3331945	1
APOE_HUMAN	ID31127	SPQC	SPQC	SPQC	910.802	90.997	WVQTLSEQVQEELLSSQVTQELR	124.42	180004976	1
APOE_HUMAN	ID31127	SPQC	SPQC	SPQC	910.802	90.997	WVQTLSEQVQEELLSSQVTQELR	124.42	176171872	1
APOE_HUMAN	ID31127	SPQC	SPQC	SPQC	910.802	90.997	WVQTLSEQVQEELLSSQVTQELR	124.42	203802640	1
APOE_HUMAN	ID31127	SPQC	SPQC	SPQC	910.802	90.997	WVQTLSEQVQEELLSSQVTQELR	124.42	166678528	1
APOE_HUMAN	ID31127	SPQC	SPQC	SPQC	910.802	90.997	WVQTLSEQVQEELLSSQVTQELR	124.42	181571088	1
APOE_HUMAN	ID31127	SPQC	SPQC	SPQC	910.802	90.997	WVQTLSEQVQEELLSSQVTQELR	124.42	164380384	1
APOE_MOUSE	ID30527	F	54	HuNOS2	800.396	49.087	ELEEQLGPVAEETR	63.03	969096000	0.99
APOE_MOUSE	ID30528	F	54	HuNOS2	800.396	49.087	ELEEQLGPVAEETR	63.03	853560768	0.99
APOE_MOUSE	ID30529	M	59	HuNOS2	800.396	49.087	ELEEQLGPVAEETR	63.03	879354624	0.99
APOE_MOUSE	ID30530	M	59	HuNOS2	800.396	49.087	ELEEQLGPVAEETR	63.03	992397632	0.99
APOE_MOUSE	ID30531	F	56	HuNOS2	800.396	49.087	ELEEQLGPVAEETR	63.03	811200576	0.99
APOE_MOUSE	ID30532	M	40	HuNOS2	800.396	49.087	ELEEQLGPVAEETR	63.03	800732032	0.99
APOE_MOUSE	ID30533	M	60	E4HN	800.396	49.087	ELEEQLGPVAEETR	63.03	25156332	0.99
APOE_MOUSE	ID30534	M	60	E4HN	800.396	49.087	ELEEQLGPVAEETR	63.03	29149772	0.99
APOE_MOUSE	ID30535	F	68	E4HN	800.396	49.087	ELEEQLGPVAEETR	63.03	20367998	0.99
APOE_MOUSE	ID30536	F	68	E4HN	800.396	49.087	ELEEQLGPVAEETR	63.03	26993378	0.99
APOE_MOUSE	ID30537	F	68	E4HN	800.396	49.087	ELEEQLGPVAEETR	63.03	36826116	0.99
APOE_MOUSE	ID30538	M	55	E4HN	800.396	49.087	ELEEQLGPVAEETR	63.03	37671592	0.99
APOE_MOUSE	ID30539	M	55	E3 HN	800.396	49.087	ELEEQLGPVAEETR	63.03	29640096	0.99
APOE_MOUSE	ID30540	M	55	E3 HN	800.396	49.087	ELEEQLGPVAEETR	63.03	24148250	0.99
APOE_MOUSE	ID30541	F	59	E3 HN	800.396	49.087	ELEEQLGPVAEETR	63.03	27485864	0.99
APOE_MOUSE	ID30542	F	59	E3 HN	800.396	49.087	ELEEQLGPVAEETR	63.03	36056580	0.99
APOE_MOUSE	ID30543	M	55	E3 HN	800.396	49.087	ELEEQLGPVAEETR	63.03	19103586	0.99
APOE_MOUSE	ID30544	F	59	E3 HN	800.396	49.087	ELEEQLGPVAEETR	63.03	43758536	0.99
APOE_MOUSE	ID30545	F	58	ApoE-4	800.396	49.087	ELEEQLGPVAEETR	63.03	24288996	0.99
APOE_MOUSE	ID30546	F	66	ApoE-4	800.396	49.087	ELEEQLGPVAEETR	63.03	31620960	0.99
APOE_MOUSE	ID30547	M	58	ApoE-4	800.396	49.087	ELEEQLGPVAEETR	63.03	32391760	0.99
APOE_MOUSE	ID30548	F	43	ApoE-4	800.396	49.087	ELEEQLGPVAEETR	63.03	43234248	0.99
APOE_MOUSE	ID30549	M	43	ApoE-4	800.396	49.087	ELEEQLGPVAEETR	63.03	20932850	0.99
APOE_MOUSE	ID30550	M	61	ApoE-3	800.396	49.087	ELEEQLGPVAEETR	63.03	36773724	0.99
APOE_MOUSE	ID30551	F	52	ApoE-3	800.396	49.087	ELEEQLGPVAEETR	63.03	38527652	0.99
APOE_MOUSE	ID30552	F	53	ApoE-3	800.396	49.087	ELEEQLGPVAEETR	63.03	40664696	0.99
APOE_MOUSE	ID30553	M	71	ApoE-3	800.396	49.087	ELEEQLGPVAEETR	63.03	36968048	0.99
APOE_MOUSE	ID30554	F	57	ApoE-3	800.396	49.087	ELEEQLGPVAEETR	63.03	30334956	0.99
APOE_MOUSE	ID30555	F	62	NOS2 KO	800.396	49.087	ELEEQLGPVAEETR	63.03	843119360	0.99
APOE_MOUSE	ID30556	F	63	NOS2 KO	800.396	49.087	ELEEQLGPVAEETR	63.03	934814400	0.99
APOE_MOUSE	ID30557	M	54	NOS2 KO	800.396	49.087	ELEEQLGPVAEETR	63.03	944586688	0.99
APOE_MOUSE	ID30558	M	54	NOS2 KO	800.396	49.087	ELEEQLGPVAEETR	63.03	845648832	0.99
APOE_MOUSE	ID30559	M	62	NOS2 KO	800.396	49.087	ELEEQLGPVAEETR	63.03	914042944	0.99
APOE_MOUSE	ID30560	F	62	NOS2 KO	800.396	49.087	ELEEQLGPVAEETR	63.03	907729664	0.99
APOE_MOUSE	ID30561	F	52	CVN	800.396	49.087	ELEEQLGPVAEETR	63.03	1795684992	0.99
APOE_MOUSE	ID30562	M	52	CVN	800.396	49.087	ELEEQLGPVAEETR	63.03	1571028224	0.99
APOE_MOUSE	ID30563	M	51	CVN	800.396	49.087	ELEEQLGPVAEETR	63.03	1282919296	0.99
APOE_MOUSE	ID30564	F	55	CVN	800.396	49.087	ELEEQLGPVAEETR	63.03	1858442368	0.99
APOE_MOUSE	ID30565	M	53	CVN	800.396	49.087	ELEEQLGPVAEETR	63.03	1264262272	0.99
APOE_MOUSE	ID30566	F	55	CVN	800.396	49.087	ELEEQLGPVAEETR	63.03	1492947968	0.99
APOE_MOUSE	ID31127	SPQC	SPQC	SPQC	800.396	49.087	ELEEQLGPVAEETR	63.03	510491008	0.99
APOE_MOUSE	ID31127	SPQC	SPQC	SPQC	800.396	49.087	ELEEQLGPVAEETR	63.03	507027488	0.99
APOE_MOUSE	ID31127	SPQC	SPQC	SPQC	800.396	49.087	ELEEQLGPVAEETR	63.03	526274176	0.99
APOE_MOUSE	ID31127	SPQC	SPQC	SPQC	800.396	49.087	ELEEQLGPVAEETR	63.03	503901440	0.99
APOE_MOUSE	ID31127	SPQC	SPQC	SPQC	800.396	49.087	ELEEQLGPVAEETR	63.03	492329984	0.99
APOE_MOUSE	ID31127	SPQC	SPQC	SPQC	800.396	49.087	ELEEQLGPVAEETR	63.03	527931712	0.99
APOE_MOUSE	ID30527	F	54	HuNOS2	450.224	62.254	FWDYLR	31.89	684472704	0.97
APOE_MOUSE	ID30528	F	54	HuNOS2	450.224	62.254	FWDYLR	31.89	718308864	0.97
APOE_MOUSE	ID30529	M	59	HuNOS2	450.224	62.254	FWDYLR	31.89	638937472	0.97
APOE_MOUSE	ID30530	M	59	HuNOS2	450.224	62.254	FWDYLR	31.89	749835264	0.97
APOE_MOUSE	ID30531	F	56	HuNOS2	450.224	62.254	FWDYLR	31.89	698408512	0.97
APOE_MOUSE	ID30532	M	40	HuNOS2	450.224	62.254	FWDYLR	31.89	673898112	0.97
APOE_MOUSE	ID30533	M	60	E4HN	450.224	62.254	FWDYLR	31.89	293403520	0.97
APOE_MOUSE	ID30534	M	60	E4HN	450.224	62.254	FWDYLR	31.89	236597168	0.97
APOE_MOUSE	ID30535	F	68	E4HN	450.224	62.254	FWDYLR	31.89	286956864	0.97
APOE_MOUSE	ID30536	F	68	E4HN	450.224	62.254	FWDYLR	31.89	305242976	0.97
APOE_MOUSE	ID30537	F	68	E4HN	450.224	62.254	FWDYLR	31.89	301562688	0.97
APOE_MOUSE	ID30538	M	55	E4HN	450.224	62.254	FWDYLR	31.89	341041568	0.97
APOE_MOUSE	ID30539	M	55	E3 HN	450.224	62.254	FWDYLR	31.89	386009312	0.97
APOE_MOUSE	ID30540	M	55	E3 HN	450.224	62.254	FWDYLR	31.89	358222496	0.97
APOE_MOUSE	ID30541	F	59	E3 HN	450.224	62.254	FWDYLR	31.89	409780736	0.97
APOE_MOUSE	ID30542	F	59	E3 HN	450.224	62.254	FWDYLR	31.89	331944064	0.97
APOE_MOUSE	ID30543	M	55	E3 HN	450.224	62.254	FWDYLR	31.89	375116448	0.97
APOE_MOUSE	ID30544	F	59	E3 HN	450.224	62.254	FWDYLR	31.89	424590112	0.97
APOE_MOUSE	ID30545	F	58	ApoE-4	450.224	62.254	FWDYLR	31.89	224042608	0.97
APOE_MOUSE	ID30546	F	66	ApoE-4	450.224	62.254	FWDYLR	31.89	309621984	0.97
APOE_MOUSE	ID30547	M	58	ApoE-4	450.224	62.254	FWDYLR	31.89	275867456	0.97
APOE_MOUSE	ID30548	F	43	ApoE-4	450.224	62.254	FWDYLR	31.89	384309376	0.97
APOE_MOUSE	ID30549	M	43	ApoE-4	450.224	62.254	FWDYLR	31.89	295734848	0.97
APOE_MOUSE	ID30550	M	61	ApoE-3	450.224	62.254	FWDYLR	31.89	555603840	0.97
APOE_MOUSE	ID30551	F	52	ApoE-3	450.224	62.254	FWDYLR	31.89	491382464	0.97
APOE_MOUSE	ID30552	F	53	ApoE-3	450.224	62.254	FWDYLR	31.89	386770528	0.97
APOE_MOUSE	ID30553	M	71	ApoE-3	450.224	62.254	FWDYLR	31.89	314798944	0.97
APOE_MOUSE	ID30554	F	57	ApoE-3	450.224	62.254	FWDYLR	31.89	348146784	0.97
APOE_MOUSE	ID30555	F	62	NOS2 KO	450.224	62.254	FWDYLR	31.89	638470656	0.97
APOE_MOUSE	ID30556	F	63	NOS2 KO	450.224	62.254	FWDYLR	31.89	813129472	0.97
APOE_MOUSE	ID30557	M	54	NOS2 KO	450.224	62.254	FWDYLR	31.89	651151488	0.97
APOE_MOUSE	ID30558	M	54	NOS2 KO	450.224	62.254	FWDYLR	31.89	615936384	0.97
APOE_MOUSE	ID30559	M	62	NOS2 KO	450.224	62.254	FWDYLR	31.89	741156480	0.97
APOE_MOUSE	ID30560	F	62	NOS2 KO	450.224	62.254	FWDYLR	31.89	748178368	0.97
APOE_MOUSE	ID30561	F	52	CVN	450.224	62.254	FWDYLR	31.89	1639346816	0.97
APOE_MOUSE	ID30562	M	52	CVN	450.224	62.254	FWDYLR	31.89	1121141120	0.97
APOE_MOUSE	ID30563	M	51	CVN	450.224	62.254	FWDYLR	31.89	1152604288	0.97
APOE_MOUSE	ID30564	F	55	CVN	450.224	62.254	FWDYLR	31.89	1506120192	0.97
APOE_MOUSE	ID30565	M	53	CVN	450.224	62.254	FWDYLR	31.89	1104066176	0.97
APOE_MOUSE	ID30566	F	55	CVN	450.224	62.254	FWDYLR	31.89	1340695424	0.97
APOE_MOUSE	ID31127	SPQC	SPQC	SPQC	450.224	62.254	FWDYLR	31.89	640236160	0.97
APOE_MOUSE	ID31127	SPQC	SPQC	SPQC	450.224	62.254	FWDYLR	31.89	586828672	0.97
APOE_MOUSE	ID31127	SPQC	SPQC	SPQC	450.224	62.254	FWDYLR	31.89	569655424	0.97
APOE_MOUSE	ID31127	SPQC	SPQC	SPQC	450.224	62.254	FWDYLR	31.89	579433536	0.97
APOE_MOUSE	ID31127	SPQC	SPQC	SPQC	450.224	62.254	FWDYLR	31.89	564360064	0.97
APOE_MOUSE	ID31127	SPQC	SPQC	SPQC	450.224	62.254	FWDYLR	31.89	568305728	0.97
APOE_MOUSE	ID30527	F	54	HuNOS2	410.2175, 614.82245	23.869	GRLEEVGNQAR	56.68, 78	711607232	1
APOE_MOUSE	ID30528	F	54	HuNOS2	410.2175, 614.82245	23.869	GRLEEVGNQAR	56.68, 78	636053952	1
APOE_MOUSE	ID30529	M	59	HuNOS2	410.2175, 614.82245	23.869	GRLEEVGNQAR	56.68, 78	562034752	1
APOE_MOUSE	ID30530	M	59	HuNOS2	410.2175, 614.82245	23.869	GRLEEVGNQAR	56.68, 78	700730944	1
APOE_MOUSE	ID30531	F	56	HuNOS2	410.2175, 614.82245	23.869	GRLEEVGNQAR	56.68, 78	574246720	1
APOE_MOUSE	ID30532	M	40	HuNOS2	410.2175, 614.82245	23.869	GRLEEVGNQAR	56.68, 78	606184832	1
APOE_MOUSE	ID30533	M	60	E4HN	410.2175, 614.82245	23.869	GRLEEVGNQAR	56.68, 78	56249256	1
APOE_MOUSE	ID30534	M	60	E4HN	410.2175, 614.82245	23.869	GRLEEVGNQAR	56.68, 78	56813676	1
APOE_MOUSE	ID30535	F	68	E4HN	410.2175, 614.82245	23.869	GRLEEVGNQAR	56.68, 78	61169908	1
APOE_MOUSE	ID30536	F	68	E4HN	410.2175, 614.82245	23.869	GRLEEVGNQAR	56.68, 78	62869980	1
APOE_MOUSE	ID30537	F	68	E4HN	410.2175, 614.82245	23.869	GRLEEVGNQAR	56.68, 78	62253468	1
APOE_MOUSE	ID30538	M	55	E4HN	410.2175, 614.82245	23.869	GRLEEVGNQAR	56.68, 78	48573208	1
APOE_MOUSE	ID30539	M	55	E3 HN	410.2175, 614.82245	23.869	GRLEEVGNQAR	56.68, 78	65434460	1
APOE_MOUSE	ID30540	M	55	E3 HN	410.2175, 614.82245	23.869	GRLEEVGNQAR	56.68, 78	57496880	1
APOE_MOUSE	ID30541	F	59	E3 HN	410.2175, 614.82245	23.869	GRLEEVGNQAR	56.68, 78	64816264	1
APOE_MOUSE	ID30542	F	59	E3 HN	410.2175, 614.82245	23.869	GRLEEVGNQAR	56.68, 78	66888616	1
APOE_MOUSE	ID30543	M	55	E3 HN	410.2175, 614.82245	23.869	GRLEEVGNQAR	56.68, 78	61932744	1
APOE_MOUSE	ID30544	F	59	E3 HN	410.2175, 614.82245	23.869	GRLEEVGNQAR	56.68, 78	63175268	1
APOE_MOUSE	ID30545	F	58	ApoE-4	410.2175, 614.82245	23.869	GRLEEVGNQAR	56.68, 78	56406156	1
APOE_MOUSE	ID30546	F	66	ApoE-4	410.2175, 614.82245	23.869	GRLEEVGNQAR	56.68, 78	57433184	1
APOE_MOUSE	ID30547	M	58	ApoE-4	410.2175, 614.82245	23.869	GRLEEVGNQAR	56.68, 78	47287768	1
APOE_MOUSE	ID30548	F	43	ApoE-4	410.2175, 614.82245	23.869	GRLEEVGNQAR	56.68, 78	75198008	1
APOE_MOUSE	ID30549	M	43	ApoE-4	410.2175, 614.82245	23.869	GRLEEVGNQAR	56.68, 78	61296944	1
APOE_MOUSE	ID30550	M	61	ApoE-3	410.2175, 614.82245	23.869	GRLEEVGNQAR	56.68, 78	79484848	1
APOE_MOUSE	ID30551	F	52	ApoE-3	410.2175, 614.82245	23.869	GRLEEVGNQAR	56.68, 78	84471072	1
APOE_MOUSE	ID30552	F	53	ApoE-3	410.2175, 614.82245	23.869	GRLEEVGNQAR	56.68, 78	54775828	1
APOE_MOUSE	ID30553	M	71	ApoE-3	410.2175, 614.82245	23.869	GRLEEVGNQAR	56.68, 78	51001804	1
APOE_MOUSE	ID30554	F	57	ApoE-3	410.2175, 614.82245	23.869	GRLEEVGNQAR	56.68, 78	61887852	1
APOE_MOUSE	ID30555	F	62	NOS2 KO	410.2175, 614.82245	23.869	GRLEEVGNQAR	56.68, 78	651748224	1
APOE_MOUSE	ID30556	F	63	NOS2 KO	410.2175, 614.82245	23.869	GRLEEVGNQAR	56.68, 78	692535616	1
APOE_MOUSE	ID30557	M	54	NOS2 KO	410.2175, 614.82245	23.869	GRLEEVGNQAR	56.68, 78	607615296	1
APOE_MOUSE	ID30558	M	54	NOS2 KO	410.2175, 614.82245	23.869	GRLEEVGNQAR	56.68, 78	614884992	1
APOE_MOUSE	ID30559	M	62	NOS2 KO	410.2175, 614.82245	23.869	GRLEEVGNQAR	56.68, 78	637099008	1
APOE_MOUSE	ID30560	F	62	NOS2 KO	410.2175, 614.82245	23.869	GRLEEVGNQAR	56.68, 78	607616960	1
APOE_MOUSE	ID30561	F	52	CVN	410.2175, 614.82245	23.869	GRLEEVGNQAR	56.68, 78	1299651840	1
APOE_MOUSE	ID30562	M	52	CVN	410.2175, 614.82245	23.869	GRLEEVGNQAR	56.68, 78	1137480192	1
APOE_MOUSE	ID30563	M	51	CVN	410.2175, 614.82245	23.869	GRLEEVGNQAR	56.68, 78	1003938240	1
APOE_MOUSE	ID30564	F	55	CVN	410.2175, 614.82245	23.869	GRLEEVGNQAR	56.68, 78	1455166208	1
APOE_MOUSE	ID30565	M	53	CVN	410.2175, 614.82245	23.869	GRLEEVGNQAR	56.68, 78	1058484864	1
APOE_MOUSE	ID30566	F	55	CVN	410.2175, 614.82245	23.869	GRLEEVGNQAR	56.68, 78	1197884800	1
APOE_MOUSE	ID31127	SPQC	SPQC	SPQC	410.2175, 614.82245	23.869	GRLEEVGNQAR	56.68, 78	381827104	1
APOE_MOUSE	ID31127	SPQC	SPQC	SPQC	410.2175, 614.82245	23.869	GRLEEVGNQAR	56.68, 78	373155520	1
APOE_MOUSE	ID31127	SPQC	SPQC	SPQC	410.2175, 614.82245	23.869	GRLEEVGNQAR	56.68, 78	392454592	1
APOE_MOUSE	ID31127	SPQC	SPQC	SPQC	410.2175, 614.82245	23.869	GRLEEVGNQAR	56.68, 78	348471040	1
APOE_MOUSE	ID31127	SPQC	SPQC	SPQC	410.2175, 614.82245	23.869	GRLEEVGNQAR	56.68, 78	370586656	1
APOE_MOUSE	ID31127	SPQC	SPQC	SPQC	410.2175, 614.82245	23.869	GRLEEVGNQAR	56.68, 78	374070496	1
APOE_MOUSE	ID30527	F	54	HuNOS2	505.906	72.037	GWFEPIVEDMHR	32.25	22350444	0.99
APOE_MOUSE	ID30528	F	54	HuNOS2	505.906	72.037	GWFEPIVEDMHR	32.25	31360262	0.99
APOE_MOUSE	ID30529	M	59	HuNOS2	505.906	72.037	GWFEPIVEDMHR	32.25	41640456	0.99
APOE_MOUSE	ID30530	M	59	HuNOS2	505.906	72.037	GWFEPIVEDMHR	32.25	34131708	0.99
APOE_MOUSE	ID30531	F	56	HuNOS2	505.906	72.037	GWFEPIVEDMHR	32.25	28193544	0.99
APOE_MOUSE	ID30532	M	40	HuNOS2	505.906	72.037	GWFEPIVEDMHR	32.25	36691056	0.99
APOE_MOUSE	ID30533	M	60	E4HN	505.906	72.037	GWFEPIVEDMHR	32.25	2.60363e+06	0.99
APOE_MOUSE	ID30534	M	60	E4HN	505.906	72.037	GWFEPIVEDMHR	32.25	2768113	0.99
APOE_MOUSE	ID30535	F	68	E4HN	505.906	72.037	GWFEPIVEDMHR	32.25	1498674	0.99
APOE_MOUSE	ID30536	F	68	E4HN	505.906	72.037	GWFEPIVEDMHR	32.25	10110521	0.99
APOE_MOUSE	ID30537	F	68	E4HN	505.906	72.037	GWFEPIVEDMHR	32.25	2.83832e+06	0.99
APOE_MOUSE	ID30538	M	55	E4HN	505.906	72.037	GWFEPIVEDMHR	32.25	1.06592e+06	0.99
APOE_MOUSE	ID30539	M	55	E3 HN	505.906	72.037	GWFEPIVEDMHR	32.25	3.34653e+06	0.99
APOE_MOUSE	ID30540	M	55	E3 HN	505.906	72.037	GWFEPIVEDMHR	32.25	1.09257e+06	0.99
APOE_MOUSE	ID30541	F	59	E3 HN	505.906	72.037	GWFEPIVEDMHR	32.25	5135231	0.99
APOE_MOUSE	ID30542	F	59	E3 HN	505.906	72.037	GWFEPIVEDMHR	32.25	1.24639e+06	0.99
APOE_MOUSE	ID30543	M	55	E3 HN	505.906	72.037	GWFEPIVEDMHR	32.25	3094503	0.99
APOE_MOUSE	ID30544	F	59	E3 HN	505.906	72.037	GWFEPIVEDMHR	32.25	1.45422e+06	0.99
APOE_MOUSE	ID30545	F	58	ApoE-4	505.906	72.037	GWFEPIVEDMHR	32.25	2263403	0.99
APOE_MOUSE	ID30546	F	66	ApoE-4	505.906	72.037	GWFEPIVEDMHR	32.25	9307939	0.99
APOE_MOUSE	ID30547	M	58	ApoE-4	505.906	72.037	GWFEPIVEDMHR	32.25	1.35972e+06	0.99
APOE_MOUSE	ID30548	F	43	ApoE-4	505.906	72.037	GWFEPIVEDMHR	32.25	8928755	0.99
APOE_MOUSE	ID30549	M	43	ApoE-4	505.906	72.037	GWFEPIVEDMHR	32.25	1.1838e+06	0.99
APOE_MOUSE	ID30550	M	61	ApoE-3	505.906	72.037	GWFEPIVEDMHR	32.25	8866751	0.99
APOE_MOUSE	ID30551	F	52	ApoE-3	505.906	72.037	GWFEPIVEDMHR	32.25	7.91596e+06	0.99
APOE_MOUSE	ID30552	F	53	ApoE-3	505.906	72.037	GWFEPIVEDMHR	32.25	7.2115e+06	0.99
APOE_MOUSE	ID30553	M	71	ApoE-3	505.906	72.037	GWFEPIVEDMHR	32.25	7004184	0.99
APOE_MOUSE	ID30554	F	57	ApoE-3	505.906	72.037	GWFEPIVEDMHR	32.25	5505753	0.99
APOE_MOUSE	ID30555	F	62	NOS2 KO	505.906	72.037	GWFEPIVEDMHR	32.25	75463704	0.99
APOE_MOUSE	ID30556	F	63	NOS2 KO	505.906	72.037	GWFEPIVEDMHR	32.25	62406936	0.99
APOE_MOUSE	ID30557	M	54	NOS2 KO	505.906	72.037	GWFEPIVEDMHR	32.25	39711464	0.99
APOE_MOUSE	ID30558	M	54	NOS2 KO	505.906	72.037	GWFEPIVEDMHR	32.25	38691904	0.99
APOE_MOUSE	ID30559	M	62	NOS2 KO	505.906	72.037	GWFEPIVEDMHR	32.25	77153464	0.99
APOE_MOUSE	ID30560	F	62	NOS2 KO	505.906	72.037	GWFEPIVEDMHR	32.25	50444288	0.99
APOE_MOUSE	ID30561	F	52	CVN	505.906	72.037	GWFEPIVEDMHR	32.25	165062864	0.99
APOE_MOUSE	ID30562	M	52	CVN	505.906	72.037	GWFEPIVEDMHR	32.25	100177616	0.99
APOE_MOUSE	ID30563	M	51	CVN	505.906	72.037	GWFEPIVEDMHR	32.25	82703184	0.99
APOE_MOUSE	ID30564	F	55	CVN	505.906	72.037	GWFEPIVEDMHR	32.25	166095616	0.99
APOE_MOUSE	ID30565	M	53	CVN	505.906	72.037	GWFEPIVEDMHR	32.25	118319352	0.99
APOE_MOUSE	ID30566	F	55	CVN	505.906	72.037	GWFEPIVEDMHR	32.25	112181856	0.99
APOE_MOUSE	ID31127	SPQC	SPQC	SPQC	505.906	72.037	GWFEPIVEDMHR	32.25	35597192	0.99
APOE_MOUSE	ID31127	SPQC	SPQC	SPQC	505.906	72.037	GWFEPIVEDMHR	32.25	25530152	0.99
APOE_MOUSE	ID31127	SPQC	SPQC	SPQC	505.906	72.037	GWFEPIVEDMHR	32.25	21133134	0.99
APOE_MOUSE	ID31127	SPQC	SPQC	SPQC	505.906	72.037	GWFEPIVEDMHR	32.25	29889064	0.99
APOE_MOUSE	ID31127	SPQC	SPQC	SPQC	505.906	72.037	GWFEPIVEDMHR	32.25	24499008	0.99
APOE_MOUSE	ID31127	SPQC	SPQC	SPQC	505.906	72.037	GWFEPIVEDMHR	32.25	26500484	0.99
APOE_MOUSE	ID30527	F	54	HuNOS2	665.3555, 997.53033	64.618	IQASVATNPIITPVAQENQ	42.9, 47.47	186093168	0.7, 0.92
APOE_MOUSE	ID30528	F	54	HuNOS2	665.3555, 997.53033	64.618	IQASVATNPIITPVAQENQ	42.9, 47.47	151240096	0.7, 0.92
APOE_MOUSE	ID30529	M	59	HuNOS2	665.3555, 997.53033	64.618	IQASVATNPIITPVAQENQ	42.9, 47.47	135381184	0.7, 0.92
APOE_MOUSE	ID30530	M	59	HuNOS2	665.3555, 997.53033	64.618	IQASVATNPIITPVAQENQ	42.9, 47.47	163761552	0.7, 0.92
APOE_MOUSE	ID30531	F	56	HuNOS2	665.3555, 997.53033	64.618	IQASVATNPIITPVAQENQ	42.9, 47.47	120399624	0.7, 0.92
APOE_MOUSE	ID30532	M	40	HuNOS2	665.3555, 997.53033	64.618	IQASVATNPIITPVAQENQ	42.9, 47.47	125354104	0.7, 0.92
APOE_MOUSE	ID30533	M	60	E4HN	665.3555, 997.53033	64.618	IQASVATNPIITPVAQENQ	42.9, 47.47	2728450	0.7, 0.92
APOE_MOUSE	ID30534	M	60	E4HN	665.3555, 997.53033	64.618	IQASVATNPIITPVAQENQ	42.9, 47.47	4.90914e+06	0.7, 0.92
APOE_MOUSE	ID30535	F	68	E4HN	665.3555, 997.53033	64.618	IQASVATNPIITPVAQENQ	42.9, 47.47	2091734	0.7, 0.92
APOE_MOUSE	ID30536	F	68	E4HN	665.3555, 997.53033	64.618	IQASVATNPIITPVAQENQ	42.9, 47.47	3.11065e+06	0.7, 0.92
APOE_MOUSE	ID30537	F	68	E4HN	665.3555, 997.53033	64.618	IQASVATNPIITPVAQENQ	42.9, 47.47	4.29628e+06	0.7, 0.92
APOE_MOUSE	ID30538	M	55	E4HN	665.3555, 997.53033	64.618	IQASVATNPIITPVAQENQ	42.9, 47.47	1.97575e+06	0.7, 0.92
APOE_MOUSE	ID30539	M	55	E3 HN	665.3555, 997.53033	64.618	IQASVATNPIITPVAQENQ	42.9, 47.47	3.7988e+06	0.7, 0.92
APOE_MOUSE	ID30540	M	55	E3 HN	665.3555, 997.53033	64.618	IQASVATNPIITPVAQENQ	42.9, 47.47	3.48934e+06	0.7, 0.92
APOE_MOUSE	ID30541	F	59	E3 HN	665.3555, 997.53033	64.618	IQASVATNPIITPVAQENQ	42.9, 47.47	3.68178e+06	0.7, 0.92
APOE_MOUSE	ID30542	F	59	E3 HN	665.3555, 997.53033	64.618	IQASVATNPIITPVAQENQ	42.9, 47.47	2.2736e+06	0.7, 0.92
APOE_MOUSE	ID30543	M	55	E3 HN	665.3555, 997.53033	64.618	IQASVATNPIITPVAQENQ	42.9, 47.47	2.47994e+06	0.7, 0.92
APOE_MOUSE	ID30544	F	59	E3 HN	665.3555, 997.53033	64.618	IQASVATNPIITPVAQENQ	42.9, 47.47	2.86294e+06	0.7, 0.92
APOE_MOUSE	ID30545	F	58	ApoE-4	665.3555, 997.53033	64.618	IQASVATNPIITPVAQENQ	42.9, 47.47	2755267	0.7, 0.92
APOE_MOUSE	ID30546	F	66	ApoE-4	665.3555, 997.53033	64.618	IQASVATNPIITPVAQENQ	42.9, 47.47	1.83406e+06	0.7, 0.92
APOE_MOUSE	ID30547	M	58	ApoE-4	665.3555, 997.53033	64.618	IQASVATNPIITPVAQENQ	42.9, 47.47	2.99882e+06	0.7, 0.92
APOE_MOUSE	ID30548	F	43	ApoE-4	665.3555, 997.53033	64.618	IQASVATNPIITPVAQENQ	42.9, 47.47	1.13122e+06	0.7, 0.92
APOE_MOUSE	ID30549	M	43	ApoE-4	665.3555, 997.53033	64.618	IQASVATNPIITPVAQENQ	42.9, 47.47	1.624e+06	0.7, 0.92
APOE_MOUSE	ID30550	M	61	ApoE-3	665.3555, 997.53033	64.618	IQASVATNPIITPVAQENQ	42.9, 47.47	7507421	0.7, 0.92
APOE_MOUSE	ID30551	F	52	ApoE-3	665.3555, 997.53033	64.618	IQASVATNPIITPVAQENQ	42.9, 47.47	2.34009e+06	0.7, 0.92
APOE_MOUSE	ID30552	F	53	ApoE-3	665.3555, 997.53033	64.618	IQASVATNPIITPVAQENQ	42.9, 47.47	6.36065e+06	0.7, 0.92
APOE_MOUSE	ID30553	M	71	ApoE-3	665.3555, 997.53033	64.618	IQASVATNPIITPVAQENQ	42.9, 47.47	1.97169e+06	0.7, 0.92
APOE_MOUSE	ID30554	F	57	ApoE-3	665.3555, 997.53033	64.618	IQASVATNPIITPVAQENQ	42.9, 47.47	1.2797e+06	0.7, 0.92
APOE_MOUSE	ID30555	F	62	NOS2 KO	665.3555, 997.53033	64.618	IQASVATNPIITPVAQENQ	42.9, 47.47	234467712	0.7, 0.92
APOE_MOUSE	ID30556	F	63	NOS2 KO	665.3555, 997.53033	64.618	IQASVATNPIITPVAQENQ	42.9, 47.47	171385264	0.7, 0.92
APOE_MOUSE	ID30557	M	54	NOS2 KO	665.3555, 997.53033	64.618	IQASVATNPIITPVAQENQ	42.9, 47.47	196371200	0.7, 0.92
APOE_MOUSE	ID30558	M	54	NOS2 KO	665.3555, 997.53033	64.618	IQASVATNPIITPVAQENQ	42.9, 47.47	202365920	0.7, 0.92
APOE_MOUSE	ID30559	M	62	NOS2 KO	665.3555, 997.53033	64.618	IQASVATNPIITPVAQENQ	42.9, 47.47	376671296	0.7, 0.92
APOE_MOUSE	ID30560	F	62	NOS2 KO	665.3555, 997.53033	64.618	IQASVATNPIITPVAQENQ	42.9, 47.47	237188928	0.7, 0.92
APOE_MOUSE	ID30561	F	52	CVN	665.3555, 997.53033	64.618	IQASVATNPIITPVAQENQ	42.9, 47.47	493032224	0.7, 0.92
APOE_MOUSE	ID30562	M	52	CVN	665.3555, 997.53033	64.618	IQASVATNPIITPVAQENQ	42.9, 47.47	338848032	0.7, 0.92
APOE_MOUSE	ID30563	M	51	CVN	665.3555, 997.53033	64.618	IQASVATNPIITPVAQENQ	42.9, 47.47	322566720	0.7, 0.92
APOE_MOUSE	ID30564	F	55	CVN	665.3555, 997.53033	64.618	IQASVATNPIITPVAQENQ	42.9, 47.47	502246080	0.7, 0.92
APOE_MOUSE	ID30565	M	53	CVN	665.3555, 997.53033	64.618	IQASVATNPIITPVAQENQ	42.9, 47.47	393266816	0.7, 0.92
APOE_MOUSE	ID30566	F	55	CVN	665.3555, 997.53033	64.618	IQASVATNPIITPVAQENQ	42.9, 47.47	442583232	0.7, 0.92
APOE_MOUSE	ID31127	SPQC	SPQC	SPQC	665.3555, 997.53033	64.618	IQASVATNPIITPVAQENQ	42.9, 47.47	96309576	0.7, 0.92
APOE_MOUSE	ID31127	SPQC	SPQC	SPQC	665.3555, 997.53033	64.618	IQASVATNPIITPVAQENQ	42.9, 47.47	89776160	0.7, 0.92
APOE_MOUSE	ID31127	SPQC	SPQC	SPQC	665.3555, 997.53033	64.618	IQASVATNPIITPVAQENQ	42.9, 47.47	68335992	0.7, 0.92
APOE_MOUSE	ID31127	SPQC	SPQC	SPQC	665.3555, 997.53033	64.618	IQASVATNPIITPVAQENQ	42.9, 47.47	78065008	0.7, 0.92
APOE_MOUSE	ID31127	SPQC	SPQC	SPQC	665.3555, 997.53033	64.618	IQASVATNPIITPVAQENQ	42.9, 47.47	69136288	0.7, 0.92
APOE_MOUSE	ID31127	SPQC	SPQC	SPQC	665.3555, 997.53033	64.618	IQASVATNPIITPVAQENQ	42.9, 47.47	72980304	0.7, 0.92
APOE_MOUSE	ID30527	F	54	HuNOS2	508.261	23.516	LEEVGNQAR	61.72	246397952	1
APOE_MOUSE	ID30528	F	54	HuNOS2	508.261	23.516	LEEVGNQAR	61.72	204065216	1
APOE_MOUSE	ID30529	M	59	HuNOS2	508.261	23.516	LEEVGNQAR	61.72	200467408	1
APOE_MOUSE	ID30530	M	59	HuNOS2	508.261	23.516	LEEVGNQAR	61.72	237692240	1
APOE_MOUSE	ID30531	F	56	HuNOS2	508.261	23.516	LEEVGNQAR	61.72	219620464	1
APOE_MOUSE	ID30532	M	40	HuNOS2	508.261	23.516	LEEVGNQAR	61.72	204453568	1
APOE_MOUSE	ID30533	M	60	E4HN	508.261	23.516	LEEVGNQAR	61.72	3500847	1
APOE_MOUSE	ID30534	M	60	E4HN	508.261	23.516	LEEVGNQAR	61.72	5.21285e+06	1
APOE_MOUSE	ID30535	F	68	E4HN	508.261	23.516	LEEVGNQAR	61.72	7924640	1
APOE_MOUSE	ID30536	F	68	E4HN	508.261	23.516	LEEVGNQAR	61.72	2.57633e+06	1
APOE_MOUSE	ID30537	F	68	E4HN	508.261	23.516	LEEVGNQAR	61.72	3.77321e+06	1
APOE_MOUSE	ID30538	M	55	E4HN	508.261	23.516	LEEVGNQAR	61.72	6092683	1
APOE_MOUSE	ID30539	M	55	E3 HN	508.261	23.516	LEEVGNQAR	61.72	6355174	1
APOE_MOUSE	ID30540	M	55	E3 HN	508.261	23.516	LEEVGNQAR	61.72	4.07733e+06	1
APOE_MOUSE	ID30541	F	59	E3 HN	508.261	23.516	LEEVGNQAR	61.72	2.23575e+06	1
APOE_MOUSE	ID30542	F	59	E3 HN	508.261	23.516	LEEVGNQAR	61.72	3.68655e+06	1
APOE_MOUSE	ID30543	M	55	E3 HN	508.261	23.516	LEEVGNQAR	61.72	3.13951e+06	1
APOE_MOUSE	ID30544	F	59	E3 HN	508.261	23.516	LEEVGNQAR	61.72	4263223	1
APOE_MOUSE	ID30545	F	58	ApoE-4	508.261	23.516	LEEVGNQAR	61.72	2.66139e+06	1
APOE_MOUSE	ID30546	F	66	ApoE-4	508.261	23.516	LEEVGNQAR	61.72	2.65346e+06	1
APOE_MOUSE	ID30547	M	58	ApoE-4	508.261	23.516	LEEVGNQAR	61.72	5706447	1
APOE_MOUSE	ID30548	F	43	ApoE-4	508.261	23.516	LEEVGNQAR	61.72	2.96746e+06	1
APOE_MOUSE	ID30549	M	43	ApoE-4	508.261	23.516	LEEVGNQAR	61.72	3.06653e+06	1
APOE_MOUSE	ID30550	M	61	ApoE-3	508.261	23.516	LEEVGNQAR	61.72	14313486	1
APOE_MOUSE	ID30551	F	52	ApoE-3	508.261	23.516	LEEVGNQAR	61.72	6370182	1
APOE_MOUSE	ID30552	F	53	ApoE-3	508.261	23.516	LEEVGNQAR	61.72	2.47032e+06	1
APOE_MOUSE	ID30553	M	71	ApoE-3	508.261	23.516	LEEVGNQAR	61.72	1.52399e+06	1
APOE_MOUSE	ID30554	F	57	ApoE-3	508.261	23.516	LEEVGNQAR	61.72	1.56591e+06	1
APOE_MOUSE	ID30555	F	62	NOS2 KO	508.261	23.516	LEEVGNQAR	61.72	237540896	1
APOE_MOUSE	ID30556	F	63	NOS2 KO	508.261	23.516	LEEVGNQAR	61.72	228342768	1
APOE_MOUSE	ID30557	M	54	NOS2 KO	508.261	23.516	LEEVGNQAR	61.72	233420400	1
APOE_MOUSE	ID30558	M	54	NOS2 KO	508.261	23.516	LEEVGNQAR	61.72	206763120	1
APOE_MOUSE	ID30559	M	62	NOS2 KO	508.261	23.516	LEEVGNQAR	61.72	207675456	1
APOE_MOUSE	ID30560	F	62	NOS2 KO	508.261	23.516	LEEVGNQAR	61.72	215731152	1
APOE_MOUSE	ID30561	F	52	CVN	508.261	23.516	LEEVGNQAR	61.72	509252896	1
APOE_MOUSE	ID30562	M	52	CVN	508.261	23.516	LEEVGNQAR	61.72	435000608	1
APOE_MOUSE	ID30563	M	51	CVN	508.261	23.516	LEEVGNQAR	61.72	375685216	1
APOE_MOUSE	ID30564	F	55	CVN	508.261	23.516	LEEVGNQAR	61.72	572521856	1
APOE_MOUSE	ID30565	M	53	CVN	508.261	23.516	LEEVGNQAR	61.72	360638304	1
APOE_MOUSE	ID30566	F	55	CVN	508.261	23.516	LEEVGNQAR	61.72	435258976	1
APOE_MOUSE	ID31127	SPQC	SPQC	SPQC	508.261	23.516	LEEVGNQAR	61.72	110475104	1
APOE_MOUSE	ID31127	SPQC	SPQC	SPQC	508.261	23.516	LEEVGNQAR	61.72	121165432	1
APOE_MOUSE	ID31127	SPQC	SPQC	SPQC	508.261	23.516	LEEVGNQAR	61.72	121439032	1
APOE_MOUSE	ID31127	SPQC	SPQC	SPQC	508.261	23.516	LEEVGNQAR	61.72	103640696	1
APOE_MOUSE	ID31127	SPQC	SPQC	SPQC	508.261	23.516	LEEVGNQAR	61.72	123934464	1
APOE_MOUSE	ID31127	SPQC	SPQC	SPQC	508.261	23.516	LEEVGNQAR	61.72	135146752	1
APOE_MOUSE	ID30527	F	54	HuNOS2	484.779	38.564	LGPLVEQGR	63.11	1260004992	1
APOE_MOUSE	ID30528	F	54	HuNOS2	484.779	38.564	LGPLVEQGR	63.11	972894592	1
APOE_MOUSE	ID30529	M	59	HuNOS2	484.779	38.564	LGPLVEQGR	63.11	1051406208	1
APOE_MOUSE	ID30530	M	59	HuNOS2	484.779	38.564	LGPLVEQGR	63.11	1248485888	1
APOE_MOUSE	ID30531	F	56	HuNOS2	484.779	38.564	LGPLVEQGR	63.11	1081080576	1
APOE_MOUSE	ID30532	M	40	HuNOS2	484.779	38.564	LGPLVEQGR	63.11	1025541504	1
APOE_MOUSE	ID30533	M	60	E4HN	484.779	38.564	LGPLVEQGR	63.11	488145664	1
APOE_MOUSE	ID30534	M	60	E4HN	484.779	38.564	LGPLVEQGR	63.11	515233856	1
APOE_MOUSE	ID30535	F	68	E4HN	484.779	38.564	LGPLVEQGR	63.11	546970368	1
APOE_MOUSE	ID30536	F	68	E4HN	484.779	38.564	LGPLVEQGR	63.11	587704960	1
APOE_MOUSE	ID30537	F	68	E4HN	484.779	38.564	LGPLVEQGR	63.11	583954880	1
APOE_MOUSE	ID30538	M	55	E4HN	484.779	38.564	LGPLVEQGR	63.11	490615680	1
APOE_MOUSE	ID30539	M	55	E3 HN	484.779	38.564	LGPLVEQGR	63.11	751956352	1
APOE_MOUSE	ID30540	M	55	E3 HN	484.779	38.564	LGPLVEQGR	63.11	651782784	1
APOE_MOUSE	ID30541	F	59	E3 HN	484.779	38.564	LGPLVEQGR	63.11	650368384	1
APOE_MOUSE	ID30542	F	59	E3 HN	484.779	38.564	LGPLVEQGR	63.11	685262528	1
APOE_MOUSE	ID30543	M	55	E3 HN	484.779	38.564	LGPLVEQGR	63.11	695816000	1
APOE_MOUSE	ID30544	F	59	E3 HN	484.779	38.564	LGPLVEQGR	63.11	754511424	1
APOE_MOUSE	ID30545	F	58	ApoE-4	484.779	38.564	LGPLVEQGR	63.11	421671328	1
APOE_MOUSE	ID30546	F	66	ApoE-4	484.779	38.564	LGPLVEQGR	63.11	571891840	1
APOE_MOUSE	ID30547	M	58	ApoE-4	484.779	38.564	LGPLVEQGR	63.11	563213632	1
APOE_MOUSE	ID30548	F	43	ApoE-4	484.779	38.564	LGPLVEQGR	63.11	708981632	1
APOE_MOUSE	ID30549	M	43	ApoE-4	484.779	38.564	LGPLVEQGR	63.11	513827040	1
APOE_MOUSE	ID30550	M	61	ApoE-3	484.779	38.564	LGPLVEQGR	63.11	1082388992	1
APOE_MOUSE	ID30551	F	52	ApoE-3	484.779	38.564	LGPLVEQGR	63.11	1107056128	1
APOE_MOUSE	ID30552	F	53	ApoE-3	484.779	38.564	LGPLVEQGR	63.11	658832832	1
APOE_MOUSE	ID30553	M	71	ApoE-3	484.779	38.564	LGPLVEQGR	63.11	559664000	1
APOE_MOUSE	ID30554	F	57	ApoE-3	484.779	38.564	LGPLVEQGR	63.11	666949184	1
APOE_MOUSE	ID30555	F	62	NOS2 KO	484.779	38.564	LGPLVEQGR	63.11	1037869760	1
APOE_MOUSE	ID30556	F	63	NOS2 KO	484.779	38.564	LGPLVEQGR	63.11	1055047040	1
APOE_MOUSE	ID30557	M	54	NOS2 KO	484.779	38.564	LGPLVEQGR	63.11	1136664960	1
APOE_MOUSE	ID30558	M	54	NOS2 KO	484.779	38.564	LGPLVEQGR	63.11	1102850048	1
APOE_MOUSE	ID30559	M	62	NOS2 KO	484.779	38.564	LGPLVEQGR	63.11	1177830272	1
APOE_MOUSE	ID30560	F	62	NOS2 KO	484.779	38.564	LGPLVEQGR	63.11	1103001728	1
APOE_MOUSE	ID30561	F	52	CVN	484.779	38.564	LGPLVEQGR	63.11	2250377728	1
APOE_MOUSE	ID30562	M	52	CVN	484.779	38.564	LGPLVEQGR	63.11	1957099264	1
APOE_MOUSE	ID30563	M	51	CVN	484.779	38.564	LGPLVEQGR	63.11	1686811264	1
APOE_MOUSE	ID30564	F	55	CVN	484.779	38.564	LGPLVEQGR	63.11	2274605568	1
APOE_MOUSE	ID30565	M	53	CVN	484.779	38.564	LGPLVEQGR	63.11	1751085440	1
APOE_MOUSE	ID30566	F	55	CVN	484.779	38.564	LGPLVEQGR	63.11	1724729088	1
APOE_MOUSE	ID31127	SPQC	SPQC	SPQC	484.779	38.564	LGPLVEQGR	63.11	994657152	1
APOE_MOUSE	ID31127	SPQC	SPQC	SPQC	484.779	38.564	LGPLVEQGR	63.11	975866880	1
APOE_MOUSE	ID31127	SPQC	SPQC	SPQC	484.779	38.564	LGPLVEQGR	63.11	974215232	1
APOE_MOUSE	ID31127	SPQC	SPQC	SPQC	484.779	38.564	LGPLVEQGR	63.11	970734208	1
APOE_MOUSE	ID31127	SPQC	SPQC	SPQC	484.779	38.564	LGPLVEQGR	63.11	996522432	1
APOE_MOUSE	ID31127	SPQC	SPQC	SPQC	484.779	38.564	LGPLVEQGR	63.11	876607744	1
APOE_MOUSE	ID30527	F	54	HuNOS2	485.271	40.692	LGPLVEQ[129.0426]GR	32.12	86903800	0.94
APOE_MOUSE	ID30528	F	54	HuNOS2	485.271	40.692	LGPLVEQ[129.0426]GR	32.12	89429624	0.94
APOE_MOUSE	ID30529	M	59	HuNOS2	485.271	40.692	LGPLVEQ[129.0426]GR	32.12	93468672	0.94
APOE_MOUSE	ID30530	M	59	HuNOS2	485.271	40.692	LGPLVEQ[129.0426]GR	32.12	123813512	0.94
APOE_MOUSE	ID30531	F	56	HuNOS2	485.271	40.692	LGPLVEQ[129.0426]GR	32.12	81534360	0.94
APOE_MOUSE	ID30532	M	40	HuNOS2	485.271	40.692	LGPLVEQ[129.0426]GR	32.12	89578992	0.94
APOE_MOUSE	ID30533	M	60	E4HN	485.271	40.692	LGPLVEQ[129.0426]GR	32.12	38633724	0.94
APOE_MOUSE	ID30534	M	60	E4HN	485.271	40.692	LGPLVEQ[129.0426]GR	32.12	40321152	0.94
APOE_MOUSE	ID30535	F	68	E4HN	485.271	40.692	LGPLVEQ[129.0426]GR	32.12	55917756	0.94
APOE_MOUSE	ID30536	F	68	E4HN	485.271	40.692	LGPLVEQ[129.0426]GR	32.12	42434756	0.94
APOE_MOUSE	ID30537	F	68	E4HN	485.271	40.692	LGPLVEQ[129.0426]GR	32.12	47741252	0.94
APOE_MOUSE	ID30538	M	55	E4HN	485.271	40.692	LGPLVEQ[129.0426]GR	32.12	60594268	0.94
APOE_MOUSE	ID30539	M	55	E3 HN	485.271	40.692	LGPLVEQ[129.0426]GR	32.12	50983496	0.94
APOE_MOUSE	ID30540	M	55	E3 HN	485.271	40.692	LGPLVEQ[129.0426]GR	32.12	65978892	0.94
APOE_MOUSE	ID30541	F	59	E3 HN	485.271	40.692	LGPLVEQ[129.0426]GR	32.12	57375592	0.94
APOE_MOUSE	ID30542	F	59	E3 HN	485.271	40.692	LGPLVEQ[129.0426]GR	32.12	62354688	0.94
APOE_MOUSE	ID30543	M	55	E3 HN	485.271	40.692	LGPLVEQ[129.0426]GR	32.12	45059072	0.94
APOE_MOUSE	ID30544	F	59	E3 HN	485.271	40.692	LGPLVEQ[129.0426]GR	32.12	43811428	0.94
APOE_MOUSE	ID30545	F	58	ApoE-4	485.271	40.692	LGPLVEQ[129.0426]GR	32.12	51030804	0.94
APOE_MOUSE	ID30546	F	66	ApoE-4	485.271	40.692	LGPLVEQ[129.0426]GR	32.12	27334268	0.94
APOE_MOUSE	ID30547	M	58	ApoE-4	485.271	40.692	LGPLVEQ[129.0426]GR	32.12	55310736	0.94
APOE_MOUSE	ID30548	F	43	ApoE-4	485.271	40.692	LGPLVEQ[129.0426]GR	32.12	42413792	0.94
APOE_MOUSE	ID30549	M	43	ApoE-4	485.271	40.692	LGPLVEQ[129.0426]GR	32.12	26813118	0.94
APOE_MOUSE	ID30550	M	61	ApoE-3	485.271	40.692	LGPLVEQ[129.0426]GR	32.12	40768132	0.94
APOE_MOUSE	ID30551	F	52	ApoE-3	485.271	40.692	LGPLVEQ[129.0426]GR	32.12	37511868	0.94
APOE_MOUSE	ID30552	F	53	ApoE-3	485.271	40.692	LGPLVEQ[129.0426]GR	32.12	33410862	0.94
APOE_MOUSE	ID30553	M	71	ApoE-3	485.271	40.692	LGPLVEQ[129.0426]GR	32.12	15138856	0.94
APOE_MOUSE	ID30554	F	57	ApoE-3	485.271	40.692	LGPLVEQ[129.0426]GR	32.12	53740976	0.94
APOE_MOUSE	ID30555	F	62	NOS2 KO	485.271	40.692	LGPLVEQ[129.0426]GR	32.12	116411928	0.94
APOE_MOUSE	ID30556	F	63	NOS2 KO	485.271	40.692	LGPLVEQ[129.0426]GR	32.12	106621224	0.94
APOE_MOUSE	ID30557	M	54	NOS2 KO	485.271	40.692	LGPLVEQ[129.0426]GR	32.12	72310496	0.94
APOE_MOUSE	ID30558	M	54	NOS2 KO	485.271	40.692	LGPLVEQ[129.0426]GR	32.12	48119060	0.94
APOE_MOUSE	ID30559	M	62	NOS2 KO	485.271	40.692	LGPLVEQ[129.0426]GR	32.12	50078400	0.94
APOE_MOUSE	ID30560	F	62	NOS2 KO	485.271	40.692	LGPLVEQ[129.0426]GR	32.12	96811104	0.94
APOE_MOUSE	ID30561	F	52	CVN	485.271	40.692	LGPLVEQ[129.0426]GR	32.12	84557584	0.94
APOE_MOUSE	ID30562	M	52	CVN	485.271	40.692	LGPLVEQ[129.0426]GR	32.12	96642664	0.94
APOE_MOUSE	ID30563	M	51	CVN	485.271	40.692	LGPLVEQ[129.0426]GR	32.12	132591936	0.94
APOE_MOUSE	ID30564	F	55	CVN	485.271	40.692	LGPLVEQ[129.0426]GR	32.12	124116168	0.94
APOE_MOUSE	ID30565	M	53	CVN	485.271	40.692	LGPLVEQ[129.0426]GR	32.12	70410072	0.94
APOE_MOUSE	ID30566	F	55	CVN	485.271	40.692	LGPLVEQ[129.0426]GR	32.12	81672664	0.94
APOE_MOUSE	ID31127	SPQC	SPQC	SPQC	485.271	40.692	LGPLVEQ[129.0426]GR	32.12	50258232	0.94
APOE_MOUSE	ID31127	SPQC	SPQC	SPQC	485.271	40.692	LGPLVEQ[129.0426]GR	32.12	70987264	0.94
APOE_MOUSE	ID31127	SPQC	SPQC	SPQC	485.271	40.692	LGPLVEQ[129.0426]GR	32.12	71901344	0.94
APOE_MOUSE	ID31127	SPQC	SPQC	SPQC	485.271	40.692	LGPLVEQ[129.0426]GR	32.12	66537960	0.94
APOE_MOUSE	ID31127	SPQC	SPQC	SPQC	485.271	40.692	LGPLVEQ[129.0426]GR	32.12	78135272	0.94
APOE_MOUSE	ID31127	SPQC	SPQC	SPQC	485.271	40.692	LGPLVEQ[129.0426]GR	32.12	70128488	0.94
APOE_MOUSE	ID30527	F	54	HuNOS2	538.298	49.635	LQAEIFQAR	39.65	839649280	0.99
APOE_MOUSE	ID30528	F	54	HuNOS2	538.298	49.635	LQAEIFQAR	39.65	791561536	0.99
APOE_MOUSE	ID30529	M	59	HuNOS2	538.298	49.635	LQAEIFQAR	39.65	756336192	0.99
APOE_MOUSE	ID30530	M	59	HuNOS2	538.298	49.635	LQAEIFQAR	39.65	904570048	0.99
APOE_MOUSE	ID30531	F	56	HuNOS2	538.298	49.635	LQAEIFQAR	39.65	731775232	0.99
APOE_MOUSE	ID30532	M	40	HuNOS2	538.298	49.635	LQAEIFQAR	39.65	677917504	0.99
APOE_MOUSE	ID30533	M	60	E4HN	538.298	49.635	LQAEIFQAR	39.65	29108796	0.99
APOE_MOUSE	ID30534	M	60	E4HN	538.298	49.635	LQAEIFQAR	39.65	29919408	0.99
APOE_MOUSE	ID30535	F	68	E4HN	538.298	49.635	LQAEIFQAR	39.65	37107892	0.99
APOE_MOUSE	ID30536	F	68	E4HN	538.298	49.635	LQAEIFQAR	39.65	22864544	0.99
APOE_MOUSE	ID30537	F	68	E4HN	538.298	49.635	LQAEIFQAR	39.65	29076504	0.99
APOE_MOUSE	ID30538	M	55	E4HN	538.298	49.635	LQAEIFQAR	39.65	31774074	0.99
APOE_MOUSE	ID30539	M	55	E3 HN	538.298	49.635	LQAEIFQAR	39.65	18659660	0.99
APOE_MOUSE	ID30540	M	55	E3 HN	538.298	49.635	LQAEIFQAR	39.65	33198228	0.99
APOE_MOUSE	ID30541	F	59	E3 HN	538.298	49.635	LQAEIFQAR	39.65	35828048	0.99
APOE_MOUSE	ID30542	F	59	E3 HN	538.298	49.635	LQAEIFQAR	39.65	30342652	0.99
APOE_MOUSE	ID30543	M	55	E3 HN	538.298	49.635	LQAEIFQAR	39.65	31388596	0.99
APOE_MOUSE	ID30544	F	59	E3 HN	538.298	49.635	LQAEIFQAR	39.65	32916164	0.99
APOE_MOUSE	ID30545	F	58	ApoE-4	538.298	49.635	LQAEIFQAR	39.65	25274996	0.99
APOE_MOUSE	ID30546	F	66	ApoE-4	538.298	49.635	LQAEIFQAR	39.65	27418320	0.99
APOE_MOUSE	ID30547	M	58	ApoE-4	538.298	49.635	LQAEIFQAR	39.65	32098392	0.99
APOE_MOUSE	ID30548	F	43	ApoE-4	538.298	49.635	LQAEIFQAR	39.65	28570172	0.99
APOE_MOUSE	ID30549	M	43	ApoE-4	538.298	49.635	LQAEIFQAR	39.65	24296204	0.99
APOE_MOUSE	ID30550	M	61	ApoE-3	538.298	49.635	LQAEIFQAR	39.65	14836120	0.99
APOE_MOUSE	ID30551	F	52	ApoE-3	538.298	49.635	LQAEIFQAR	39.65	22208544	0.99
APOE_MOUSE	ID30552	F	53	ApoE-3	538.298	49.635	LQAEIFQAR	39.65	21859092	0.99
APOE_MOUSE	ID30553	M	71	ApoE-3	538.298	49.635	LQAEIFQAR	39.65	28042464	0.99
APOE_MOUSE	ID30554	F	57	ApoE-3	538.298	49.635	LQAEIFQAR	39.65	35037004	0.99
APOE_MOUSE	ID30555	F	62	NOS2 KO	538.298	49.635	LQAEIFQAR	39.65	838765376	0.99
APOE_MOUSE	ID30556	F	63	NOS2 KO	538.298	49.635	LQAEIFQAR	39.65	828283200	0.99
APOE_MOUSE	ID30557	M	54	NOS2 KO	538.298	49.635	LQAEIFQAR	39.65	730801152	0.99
APOE_MOUSE	ID30558	M	54	NOS2 KO	538.298	49.635	LQAEIFQAR	39.65	691294848	0.99
APOE_MOUSE	ID30559	M	62	NOS2 KO	538.298	49.635	LQAEIFQAR	39.65	928360896	0.99
APOE_MOUSE	ID30560	F	62	NOS2 KO	538.298	49.635	LQAEIFQAR	39.65	896113344	0.99
APOE_MOUSE	ID30561	F	52	CVN	538.298	49.635	LQAEIFQAR	39.65	2406317312	0.99
APOE_MOUSE	ID30562	M	52	CVN	538.298	49.635	LQAEIFQAR	39.65	1847472128	0.99
APOE_MOUSE	ID30563	M	51	CVN	538.298	49.635	LQAEIFQAR	39.65	1520242944	0.99
APOE_MOUSE	ID30564	F	55	CVN	538.298	49.635	LQAEIFQAR	39.65	2324349696	0.99
APOE_MOUSE	ID30565	M	53	CVN	538.298	49.635	LQAEIFQAR	39.65	1477994112	0.99
APOE_MOUSE	ID30566	F	55	CVN	538.298	49.635	LQAEIFQAR	39.65	1739070720	0.99
APOE_MOUSE	ID31127	SPQC	SPQC	SPQC	538.298	49.635	LQAEIFQAR	39.65	537375104	0.99
APOE_MOUSE	ID31127	SPQC	SPQC	SPQC	538.298	49.635	LQAEIFQAR	39.65	549272896	0.99
APOE_MOUSE	ID31127	SPQC	SPQC	SPQC	538.298	49.635	LQAEIFQAR	39.65	536221888	0.99
APOE_MOUSE	ID31127	SPQC	SPQC	SPQC	538.298	49.635	LQAEIFQAR	39.65	514945920	0.99
APOE_MOUSE	ID31127	SPQC	SPQC	SPQC	538.298	49.635	LQAEIFQAR	39.65	514297120	0.99
APOE_MOUSE	ID31127	SPQC	SPQC	SPQC	538.298	49.635	LQAEIFQAR	39.65	464584800	0.99
APOE_MOUSE	ID30527	F	54	HuNOS2	581.779	23.868	MEEQTQQIR	68.76	49704644	1
APOE_MOUSE	ID30528	F	54	HuNOS2	581.779	23.868	MEEQTQQIR	68.76	38323564	1
APOE_MOUSE	ID30529	M	59	HuNOS2	581.779	23.868	MEEQTQQIR	68.76	41279380	1
APOE_MOUSE	ID30530	M	59	HuNOS2	581.779	23.868	MEEQTQQIR	68.76	44345872	1
APOE_MOUSE	ID30531	F	56	HuNOS2	581.779	23.868	MEEQTQQIR	68.76	48909480	1
APOE_MOUSE	ID30532	M	40	HuNOS2	581.779	23.868	MEEQTQQIR	68.76	54877312	1
APOE_MOUSE	ID30533	M	60	E4HN	581.779	23.868	MEEQTQQIR	68.76	1145749	1
APOE_MOUSE	ID30534	M	60	E4HN	581.779	23.868	MEEQTQQIR	68.76	982033	1
APOE_MOUSE	ID30535	F	68	E4HN	581.779	23.868	MEEQTQQIR	68.76	2.10213e+06	1
APOE_MOUSE	ID30536	F	68	E4HN	581.779	23.868	MEEQTQQIR	68.76	1.10381e+06	1
APOE_MOUSE	ID30537	F	68	E4HN	581.779	23.868	MEEQTQQIR	68.76	437716	1
APOE_MOUSE	ID30538	M	55	E4HN	581.779	23.868	MEEQTQQIR	68.76	717366	1
APOE_MOUSE	ID30539	M	55	E3 HN	581.779	23.868	MEEQTQQIR	68.76	1.18145e+06	1
APOE_MOUSE	ID30540	M	55	E3 HN	581.779	23.868	MEEQTQQIR	68.76	666861	1
APOE_MOUSE	ID30541	F	59	E3 HN	581.779	23.868	MEEQTQQIR	68.76	1.1345e+06	1
APOE_MOUSE	ID30542	F	59	E3 HN	581.779	23.868	MEEQTQQIR	68.76	861932	1
APOE_MOUSE	ID30543	M	55	E3 HN	581.779	23.868	MEEQTQQIR	68.76	1974391	1
APOE_MOUSE	ID30544	F	59	E3 HN	581.779	23.868	MEEQTQQIR	68.76	2.43839e+06	1
APOE_MOUSE	ID30545	F	58	ApoE-4	581.779	23.868	MEEQTQQIR	68.76	811474	1
APOE_MOUSE	ID30546	F	66	ApoE-4	581.779	23.868	MEEQTQQIR	68.76	1.41605e+06	1
APOE_MOUSE	ID30547	M	58	ApoE-4	581.779	23.868	MEEQTQQIR	68.76	1.21114e+06	1
APOE_MOUSE	ID30548	F	43	ApoE-4	581.779	23.868	MEEQTQQIR	68.76	1826383	1
APOE_MOUSE	ID30549	M	43	ApoE-4	581.779	23.868	MEEQTQQIR	68.76	1.20196e+06	1
APOE_MOUSE	ID30550	M	61	ApoE-3	581.779	23.868	MEEQTQQIR	68.76	3.60202e+06	1
APOE_MOUSE	ID30551	F	52	ApoE-3	581.779	23.868	MEEQTQQIR	68.76	896339	1
APOE_MOUSE	ID30552	F	53	ApoE-3	581.779	23.868	MEEQTQQIR	68.76	1.37899e+06	1
APOE_MOUSE	ID30553	M	71	ApoE-3	581.779	23.868	MEEQTQQIR	68.76	139096	1
APOE_MOUSE	ID30554	F	57	ApoE-3	581.779	23.868	MEEQTQQIR	68.76	3029475	1
APOE_MOUSE	ID30555	F	62	NOS2 KO	581.779	23.868	MEEQTQQIR	68.76	40609744	1
APOE_MOUSE	ID30556	F	63	NOS2 KO	581.779	23.868	MEEQTQQIR	68.76	57188204	1
APOE_MOUSE	ID30557	M	54	NOS2 KO	581.779	23.868	MEEQTQQIR	68.76	50370960	1
APOE_MOUSE	ID30558	M	54	NOS2 KO	581.779	23.868	MEEQTQQIR	68.76	54424032	1
APOE_MOUSE	ID30559	M	62	NOS2 KO	581.779	23.868	MEEQTQQIR	68.76	49929800	1
APOE_MOUSE	ID30560	F	62	NOS2 KO	581.779	23.868	MEEQTQQIR	68.76	37663384	1
APOE_MOUSE	ID30561	F	52	CVN	581.779	23.868	MEEQTQQIR	68.76	146794976	1
APOE_MOUSE	ID30562	M	52	CVN	581.779	23.868	MEEQTQQIR	68.76	113850080	1
APOE_MOUSE	ID30563	M	51	CVN	581.779	23.868	MEEQTQQIR	68.76	83185336	1
APOE_MOUSE	ID30564	F	55	CVN	581.779	23.868	MEEQTQQIR	68.76	131349208	1
APOE_MOUSE	ID30565	M	53	CVN	581.779	23.868	MEEQTQQIR	68.76	96401320	1
APOE_MOUSE	ID30566	F	55	CVN	581.779	23.868	MEEQTQQIR	68.76	102156680	1
APOE_MOUSE	ID31127	SPQC	SPQC	SPQC	581.779	23.868	MEEQTQQIR	68.76	33680308	1
APOE_MOUSE	ID31127	SPQC	SPQC	SPQC	581.779	23.868	MEEQTQQIR	68.76	25600482	1
APOE_MOUSE	ID31127	SPQC	SPQC	SPQC	581.779	23.868	MEEQTQQIR	68.76	28235230	1
APOE_MOUSE	ID31127	SPQC	SPQC	SPQC	581.779	23.868	MEEQTQQIR	68.76	33940972	1
APOE_MOUSE	ID31127	SPQC	SPQC	SPQC	581.779	23.868	MEEQTQQIR	68.76	23535790	1
APOE_MOUSE	ID31127	SPQC	SPQC	SPQC	581.779	23.868	MEEQTQQIR	68.76	29314600	1
APOE_MOUSE	ID30527	F	54	HuNOS2	581.95	43.931	NEVHTMLGQSTEEIR	80.95	50557928	1
APOE_MOUSE	ID30528	F	54	HuNOS2	581.95	43.931	NEVHTMLGQSTEEIR	80.95	32541190	1
APOE_MOUSE	ID30529	M	59	HuNOS2	581.95	43.931	NEVHTMLGQSTEEIR	80.95	33958460	1
APOE_MOUSE	ID30530	M	59	HuNOS2	581.95	43.931	NEVHTMLGQSTEEIR	80.95	38334360	1
APOE_MOUSE	ID30531	F	56	HuNOS2	581.95	43.931	NEVHTMLGQSTEEIR	80.95	22263256	1
APOE_MOUSE	ID30532	M	40	HuNOS2	581.95	43.931	NEVHTMLGQSTEEIR	80.95	50622632	1
APOE_MOUSE	ID30533	M	60	E4HN	581.95	43.931	NEVHTMLGQSTEEIR	80.95	673365	1
APOE_MOUSE	ID30534	M	60	E4HN	581.95	43.931	NEVHTMLGQSTEEIR	80.95	2.34958e+06	1
APOE_MOUSE	ID30535	F	68	E4HN	581.95	43.931	NEVHTMLGQSTEEIR	80.95	1.76446e+06	1
APOE_MOUSE	ID30536	F	68	E4HN	581.95	43.931	NEVHTMLGQSTEEIR	80.95	2.34906e+06	1
APOE_MOUSE	ID30537	F	68	E4HN	581.95	43.931	NEVHTMLGQSTEEIR	80.95	1.03329e+06	1
APOE_MOUSE	ID30538	M	55	E4HN	581.95	43.931	NEVHTMLGQSTEEIR	80.95	769236	1
APOE_MOUSE	ID30539	M	55	E3 HN	581.95	43.931	NEVHTMLGQSTEEIR	80.95	1.75476e+06	1
APOE_MOUSE	ID30540	M	55	E3 HN	581.95	43.931	NEVHTMLGQSTEEIR	80.95	1.79942e+06	1
APOE_MOUSE	ID30541	F	59	E3 HN	581.95	43.931	NEVHTMLGQSTEEIR	80.95	2742008	1
APOE_MOUSE	ID30542	F	59	E3 HN	581.95	43.931	NEVHTMLGQSTEEIR	80.95	565326	1
APOE_MOUSE	ID30543	M	55	E3 HN	581.95	43.931	NEVHTMLGQSTEEIR	80.95	518311	1
APOE_MOUSE	ID30544	F	59	E3 HN	581.95	43.931	NEVHTMLGQSTEEIR	80.95	932920	1
APOE_MOUSE	ID30545	F	58	ApoE-4	581.95	43.931	NEVHTMLGQSTEEIR	80.95	2.56889e+06	1
APOE_MOUSE	ID30546	F	66	ApoE-4	581.95	43.931	NEVHTMLGQSTEEIR	80.95	1.2124e+06	1
APOE_MOUSE	ID30547	M	58	ApoE-4	581.95	43.931	NEVHTMLGQSTEEIR	80.95	1.73945e+06	1
APOE_MOUSE	ID30548	F	43	ApoE-4	581.95	43.931	NEVHTMLGQSTEEIR	80.95	8179460	1
APOE_MOUSE	ID30549	M	43	ApoE-4	581.95	43.931	NEVHTMLGQSTEEIR	80.95	593852	1
APOE_MOUSE	ID30550	M	61	ApoE-3	581.95	43.931	NEVHTMLGQSTEEIR	80.95	10240081	1
APOE_MOUSE	ID30551	F	52	ApoE-3	581.95	43.931	NEVHTMLGQSTEEIR	80.95	7830110	1
APOE_MOUSE	ID30552	F	53	ApoE-3	581.95	43.931	NEVHTMLGQSTEEIR	80.95	2.82784e+06	1
APOE_MOUSE	ID30553	M	71	ApoE-3	581.95	43.931	NEVHTMLGQSTEEIR	80.95	2.57273e+06	1
APOE_MOUSE	ID30554	F	57	ApoE-3	581.95	43.931	NEVHTMLGQSTEEIR	80.95	1.1349e+06	1
APOE_MOUSE	ID30555	F	62	NOS2 KO	581.95	43.931	NEVHTMLGQSTEEIR	80.95	33833516	1
APOE_MOUSE	ID30556	F	63	NOS2 KO	581.95	43.931	NEVHTMLGQSTEEIR	80.95	64818284	1
APOE_MOUSE	ID30557	M	54	NOS2 KO	581.95	43.931	NEVHTMLGQSTEEIR	80.95	46870988	1
APOE_MOUSE	ID30558	M	54	NOS2 KO	581.95	43.931	NEVHTMLGQSTEEIR	80.95	47107856	1
APOE_MOUSE	ID30559	M	62	NOS2 KO	581.95	43.931	NEVHTMLGQSTEEIR	80.95	39178460	1
APOE_MOUSE	ID30560	F	62	NOS2 KO	581.95	43.931	NEVHTMLGQSTEEIR	80.95	25632892	1
APOE_MOUSE	ID30561	F	52	CVN	581.95	43.931	NEVHTMLGQSTEEIR	80.95	127386064	1
APOE_MOUSE	ID30562	M	52	CVN	581.95	43.931	NEVHTMLGQSTEEIR	80.95	104915720	1
APOE_MOUSE	ID30563	M	51	CVN	581.95	43.931	NEVHTMLGQSTEEIR	80.95	62871352	1
APOE_MOUSE	ID30564	F	55	CVN	581.95	43.931	NEVHTMLGQSTEEIR	80.95	99247264	1
APOE_MOUSE	ID30565	M	53	CVN	581.95	43.931	NEVHTMLGQSTEEIR	80.95	77940248	1
APOE_MOUSE	ID30566	F	55	CVN	581.95	43.931	NEVHTMLGQSTEEIR	80.95	85574320	1
APOE_MOUSE	ID31127	SPQC	SPQC	SPQC	581.95	43.931	NEVHTMLGQSTEEIR	80.95	22729714	1
APOE_MOUSE	ID31127	SPQC	SPQC	SPQC	581.95	43.931	NEVHTMLGQSTEEIR	80.95	19383376	1
APOE_MOUSE	ID31127	SPQC	SPQC	SPQC	581.95	43.931	NEVHTMLGQSTEEIR	80.95	22767038	1
APOE_MOUSE	ID31127	SPQC	SPQC	SPQC	581.95	43.931	NEVHTMLGQSTEEIR	80.95	14451700	1
APOE_MOUSE	ID31127	SPQC	SPQC	SPQC	581.95	43.931	NEVHTMLGQSTEEIR	80.95	13298385	1
APOE_MOUSE	ID31127	SPQC	SPQC	SPQC	581.95	43.931	NEVHTMLGQSTEEIR	80.95	17173114	1
APOE_MOUSE	ID30527	F	54	HuNOS2	620.343	37.561	TANLGAGAAQPLR	77.1	1231596160	1
APOE_MOUSE	ID30528	F	54	HuNOS2	620.343	37.561	TANLGAGAAQPLR	77.1	999303552	1
APOE_MOUSE	ID30529	M	59	HuNOS2	620.343	37.561	TANLGAGAAQPLR	77.1	1032180544	1
APOE_MOUSE	ID30530	M	59	HuNOS2	620.343	37.561	TANLGAGAAQPLR	77.1	1197806464	1
APOE_MOUSE	ID30531	F	56	HuNOS2	620.343	37.561	TANLGAGAAQPLR	77.1	995810880	1
APOE_MOUSE	ID30532	M	40	HuNOS2	620.343	37.561	TANLGAGAAQPLR	77.1	1025513152	1
APOE_MOUSE	ID30533	M	60	E4HN	620.343	37.561	TANLGAGAAQPLR	77.1	6211719	1
APOE_MOUSE	ID30534	M	60	E4HN	620.343	37.561	TANLGAGAAQPLR	77.1	2.51334e+06	1
APOE_MOUSE	ID30535	F	68	E4HN	620.343	37.561	TANLGAGAAQPLR	77.1	9010572	1
APOE_MOUSE	ID30536	F	68	E4HN	620.343	37.561	TANLGAGAAQPLR	77.1	7075548	1
APOE_MOUSE	ID30537	F	68	E4HN	620.343	37.561	TANLGAGAAQPLR	77.1	11954432	1
APOE_MOUSE	ID30538	M	55	E4HN	620.343	37.561	TANLGAGAAQPLR	77.1	5329137	1
APOE_MOUSE	ID30539	M	55	E3 HN	620.343	37.561	TANLGAGAAQPLR	77.1	9455875	1
APOE_MOUSE	ID30540	M	55	E3 HN	620.343	37.561	TANLGAGAAQPLR	77.1	1.77784e+06	1
APOE_MOUSE	ID30541	F	59	E3 HN	620.343	37.561	TANLGAGAAQPLR	77.1	4.08139e+06	1
APOE_MOUSE	ID30542	F	59	E3 HN	620.343	37.561	TANLGAGAAQPLR	77.1	6899884	1
APOE_MOUSE	ID30543	M	55	E3 HN	620.343	37.561	TANLGAGAAQPLR	77.1	5.16677e+06	1
APOE_MOUSE	ID30544	F	59	E3 HN	620.343	37.561	TANLGAGAAQPLR	77.1	14871309	1
APOE_MOUSE	ID30545	F	58	ApoE-4	620.343	37.561	TANLGAGAAQPLR	77.1	4956265	1
APOE_MOUSE	ID30546	F	66	ApoE-4	620.343	37.561	TANLGAGAAQPLR	77.1	1.17677e+06	1
APOE_MOUSE	ID30547	M	58	ApoE-4	620.343	37.561	TANLGAGAAQPLR	77.1	3.82632e+06	1
APOE_MOUSE	ID30548	F	43	ApoE-4	620.343	37.561	TANLGAGAAQPLR	77.1	2266820	1
APOE_MOUSE	ID30549	M	43	ApoE-4	620.343	37.561	TANLGAGAAQPLR	77.1	2.88023e+06	1
APOE_MOUSE	ID30550	M	61	ApoE-3	620.343	37.561	TANLGAGAAQPLR	77.1	2.46391e+06	1
APOE_MOUSE	ID30551	F	52	ApoE-3	620.343	37.561	TANLGAGAAQPLR	77.1	2.35988e+06	1
APOE_MOUSE	ID30552	F	53	ApoE-3	620.343	37.561	TANLGAGAAQPLR	77.1	2778333	1
APOE_MOUSE	ID30553	M	71	ApoE-3	620.343	37.561	TANLGAGAAQPLR	77.1	4.70011e+06	1
APOE_MOUSE	ID30554	F	57	ApoE-3	620.343	37.561	TANLGAGAAQPLR	77.1	6623201	1
APOE_MOUSE	ID30555	F	62	NOS2 KO	620.343	37.561	TANLGAGAAQPLR	77.1	1048425408	1
APOE_MOUSE	ID30556	F	63	NOS2 KO	620.343	37.561	TANLGAGAAQPLR	77.1	1058807616	1
APOE_MOUSE	ID30557	M	54	NOS2 KO	620.343	37.561	TANLGAGAAQPLR	77.1	1078371968	1
APOE_MOUSE	ID30558	M	54	NOS2 KO	620.343	37.561	TANLGAGAAQPLR	77.1	1085356160	1
APOE_MOUSE	ID30559	M	62	NOS2 KO	620.343	37.561	TANLGAGAAQPLR	77.1	1115560704	1
APOE_MOUSE	ID30560	F	62	NOS2 KO	620.343	37.561	TANLGAGAAQPLR	77.1	1073826688	1
APOE_MOUSE	ID30561	F	52	CVN	620.343	37.561	TANLGAGAAQPLR	77.1	2233739520	1
APOE_MOUSE	ID30562	M	52	CVN	620.343	37.561	TANLGAGAAQPLR	77.1	1831528064	1
APOE_MOUSE	ID30563	M	51	CVN	620.343	37.561	TANLGAGAAQPLR	77.1	1619473536	1
APOE_MOUSE	ID30564	F	55	CVN	620.343	37.561	TANLGAGAAQPLR	77.1	2254311936	1
APOE_MOUSE	ID30565	M	53	CVN	620.343	37.561	TANLGAGAAQPLR	77.1	1652080512	1
APOE_MOUSE	ID30566	F	55	CVN	620.343	37.561	TANLGAGAAQPLR	77.1	1650395648	1
APOE_MOUSE	ID31127	SPQC	SPQC	SPQC	620.343	37.561	TANLGAGAAQPLR	77.1	575267968	1
APOE_MOUSE	ID31127	SPQC	SPQC	SPQC	620.343	37.561	TANLGAGAAQPLR	77.1	582845120	1
APOE_MOUSE	ID31127	SPQC	SPQC	SPQC	620.343	37.561	TANLGAGAAQPLR	77.1	571709632	1
APOE_MOUSE	ID31127	SPQC	SPQC	SPQC	620.343	37.561	TANLGAGAAQPLR	77.1	563252224	1
APOE_MOUSE	ID31127	SPQC	SPQC	SPQC	620.343	37.561	TANLGAGAAQPLR	77.1	597367872	1
APOE_MOUSE	ID31127	SPQC	SPQC	SPQC	620.343	37.561	TANLGAGAAQPLR	77.1	524094400	1
