# Supplementary material for: Alzheimer’s disease protein relevance analysis using human and mouse model proteomics data
Source: Front Syst Biol. 2023 Jul 13;3:1085577. doi: 10.3389/fsysb.2023.1085577 (PMC10467016; doi:10.3389/fsysb.2023.1085577)
Supplement: Supplementary file 2 [file Table1.XLSX]

## Sheet: Table S1
Table Legends
Table S1.	Sample identification and Annotation Data
Table S2.	Peptide-Level Quantification data, raw intensity values without scaling
Table S3.	Peptide-Level Quantification data, minimum values set to 1e5 and Robust Mean intensity Scaled
Table S4.	Protein-Level Quantification Data, petides to each protein summed from Table S3. Includes Statistical Analysis.
Sample/Animal Number	Proteomics ID	Sex	Age (weeks)	Genotype	Tissue Weight (mg)	Protein Yield (mg)	mg Protein /mg Tissue	Comment
16646	ID30527	F	54	HuNOS2	59.4	4.95226	0.0833714
17127	ID30528	F	54	HuNOS2	34.2	2.65785	0.077715
16485	ID30529	M	59	HuNOS2	23.6	1.65754	0.0702347
16487	ID30530	M	59	HuNOS2	34.7	2.75265	0.079327
16599	ID30531	F	56	HuNOS2	35.9	2.79004	0.077717
20204	ID30532	M	40	HuNOS2	39.2	3.60249	0.0919004
28901	ID30533	M	60	E4HN	20.7	1.29438	0.0625306
28900	ID30534	M	60	E4HN	58.8	4.05431	0.0689509
28793	ID30535	F	68	E4HN	52.5	3.26589	0.0622074
28794	ID30536	F	68	E4HN	18.9	1.11705	0.059103
28795	ID30537	F	68	E4HN	35	2.56855	0.0733872
29284	ID30538	M	55	E4HN	23.6	1.56165	0.0661718
29167	ID30539	M	55	E3 HN	22.6	1.66258	0.0735655
29168	ID30540	M	55	E3 HN	32.5	2.27678	0.0700547
29151	ID30541	F	59	E3 HN	35.1	2.66577	0.0759478
29154	ID30542	F	59	E3 HN	36.6	2.86178	0.0781907
29171	ID30543	M	55	E3 HN	23.3	1.25156	0.0537152
29153	ID30544	F	59	E3 HN	33	2.85933	0.0866464
6020	ID30545	F	58	ApoE-4	31.9	2.46876	0.0773905
6019	ID30546	F	66	ApoE-4	31.6	1.6202	0.051272
6022	ID30547	M	58	ApoE-4	18.9	3.00257	0.158866	High, outside 2SD
19506	ID30548	F	43	ApoE-4	22	0.642499	0.0292045	Low, Outside 2SD
19508	ID30549	M	43	ApoE-4	34.6	3.00414	0.0868248
6143	ID30550	M	61	ApoE-3	35.6	1.34536	0.0377909
6151	ID30551	F	52	ApoE-3	32.2	0.781304	0.0242641	Low, Outside 2SD
6152	ID30552	F	53	ApoE-3	21.8	1.13452	0.0520423
18900	ID30553	M	71	ApoE-3	31.6	2.44032	0.0772255
6167	ID30554	F	57	ApoE-3	25.8	1.50897	0.0584873
16152	ID30555	F	62	NOS2 KO	36.7	3.20942	0.0874502
16456	ID30556	F	63	NOS2 KO	26.1	2.19763	0.0842003
15537	ID30557	M	54	NOS2 KO	31.9	2.65429	0.0832067
15539	ID30558	M	54	NOS2 KO	33.9	2.93171	0.0864813
16149	ID30559	M	62	NOS2 KO	20.7	1.28798	0.0622214
16145	ID30560	F	62	NOS2 KO	36.6	2.13921	0.0584485
17154	ID30561	F	52	CVN	30.8	2.1285	0.0691072
17156	ID30562	M	52	CVN	42.4	3.85531	0.090927
19360	ID30563	M	51	CVN	22.7	1.73869	0.0765942
19347	ID30564	F	55	CVN	22.9	1.51402	0.0661142
17328	ID30565	M	53	CVN	31.6	2.3651	0.0748451
19345	ID30566	F	55	CVN	22.7	1.57599	0.0694267
Study Pool QC	ID31127	SPQC	SPQC	SPQC	31.615	2.28497	0.072275
							0.0718391	Average
							0.0207392	Standard Deviation
							0.113318	Upper 2SD
							0.0303606	Lower 2SD

## Sheet: Table S2
Monoisotopic m/z	Charge from Search Result	Peak Centroid Time	Modified Peptide Sequence	Max Ion Score	PeptideTeller Probability	Primary Protein Name	Protein Description	ProteinTeller Probability	Intensity [30527 - ID30527_01_901B_4703_052617]	Intensity [30528 - ID30528_01_901B_4703_052617]	Intensity [30529 - ID30529_01_901B_4703_052617]	Intensity [30530 - ID30530_01_901B_4703_052617]	Intensity [30531 - ID30531_01_901B_4703_052617]	Intensity [30532 - ID30532_01_901B_4703_052617]	Intensity [30533 - ID30533_01_901B_4703_052617]	Intensity [30534 - ID30534_01_901B_4703_052617]	Intensity [30535 - ID30535_01_901B_4703_052617]	Intensity [30536 - ID30536_01_901B_4703_052617]	Intensity [30537 - ID30537_01_901B_4703_052617]	Intensity [30538 - ID30538_01_901B_4703_052617]	Intensity [30539 - ID30539_01_901B_4703_052617]	Intensity [30540 - ID30540_01_901B_4703_052617]	Intensity [30541 - ID30541_01_901B_4703_052617]	Intensity [30542 - ID30542_01_901B_4703_052617]	Intensity [30543 - ID30543_01_901B_4703_052617]	Intensity [30544 - ID30544_01_901B_4703_052617]	Intensity [30545 - ID30545_01_901B_4703_052617]	Intensity [30546 - ID30546_01_901B_4703_052617]	Intensity [30547 - ID30547_01_901B_4703_052617]	Intensity [30548 - ID30548_01_901B_4703_052617]	Intensity [30549 - ID30549_01_901B_4703_052617]	Intensity [30550 - ID30550_01_901B_4703_052617]	Intensity [30551 - ID30551_01_901B_4703_052617]	Intensity [30552 - ID30552_01_901B_4703_052617]	Intensity [30553 - ID30553_01_901B_4703_052617]	Intensity [30554 - ID30554_01_901B_4703_052617]	Intensity [30555 - ID30555_01_901B_4703_052617]	Intensity [30556 - ID30556_01_901B_4703_052617]	Intensity [30557 - ID30557_01_901B_4703_052617]	Intensity [30558 - ID30558_01_901B_4703_052617]	Intensity [30559 - ID30559_01_901B_4703_052617]	Intensity [30560 - ID30560_01_901B_4703_052617]	Intensity [30561 - ID30561_01_901B_4703_052617]	Intensity [30562 - ID30562_01_901B_4703_052617]	Intensity [30563 - ID30563_01_901B_4703_052617]	Intensity [30564 - ID30564_01_901B_4703_052617]	Intensity [30565 - ID30565_01_901B_4703_052617]	Intensity [30566 - ID30566_01_901B_4703_052617]	Intensity [31127 - ID31127_01_901B_4703_052617]
533.58435, 799.8726	2, 3	23.702656, 23.706839, 23.7071, 23.712317, 23.712584, 23.713026, 23.713045, 23.713224, 23.714022, 23.714481, 23.714687, 23.715164	AVTEQGHELSNEER	100.71, 63.93	1	1433B_MOUSE	14-3-3 protein beta/alpha OS=Mus musculus GN=Ywhab PE=1 SV=3	1	7485749248	8023883776	8175648768	7566400512	7661436416	7853879296	9842013184	8715216896	8075004928	9662347264	8430858240	7635841536	9169482752	8168865792	8587824640	7723109888	8515166720	7785606656	6940831744	9549988864	7460869632	10558704640	8257769984	11650232320	9584795648	9266633728	8795471872	8155768832	8749858816	7962764800	8540019200	8434071040	9281609728	10285265920	9051759616	7652975616	8595779584	9554543616	8723151872	8450940416	8640322560
533.9124, 800.36456	2, 3	24.969816, 24.97417, 24.974808, 24.976059, 24.976507, 24.97706	AVTEQGHELSN[115.0269]EER	110.03, 65.31	0.99, 1.0	1433B_MOUSE	14-3-3 protein beta/alpha OS=Mus musculus GN=Ywhab PE=1 SV=3	1	184060880	283938240	270862464	248867648	267254496	237262448	283208960	324442528	279990432	251565584	303929376	314449344	262359952	247674400	308260640	238002640	290512512	188116288	270746624	215867984	304417824	331324256	209170208	262338160	195189504	169688992	155822240	210586496	305688192	299780000	209646528	181468096	165722816	281782944	163775936	131209440	222811728	183046368	154095072	153730976	247985152
533.9127, 800.3652	2, 3	25.229334, 25.244434, 25.250143, 25.25149, 25.251501, 25.25173, 25.253433, 25.253597, 25.255327	AVTEQ[129.0426]GHELSNEER	43.43, 75.01	0.95, 1.0	1433B_MOUSE	14-3-3 protein beta/alpha OS=Mus musculus GN=Ywhab PE=1 SV=3	1	475053856	777899840	707234176	723561920	696211776	635721408	754669632	851566976	721090304	651041408	769890816	892907520	727683200	711480704	791318912	666981952	704902400	482821504	771664064	515031520	885902528	859860992	522440032	676404352	388482496	397345696	328179168	579656960	872704192	808016960	502302080	454899904	396846016	804006592	295891808	335845600	620424448	425080768	329595232	359657280	568189440
1175.98	2	62.26184, 62.410236	DNLTLWTSENQGDEGDAGEGEN	75.3	0.99	1433B_MOUSE	14-3-3 protein beta/alpha OS=Mus musculus GN=Ywhab PE=1 SV=3	1	145556496	117552048	159082528	143416960	144221104	183575264	117184016	143080544	145925056	127905984	121832280	74287424	67005652	132584608	102361520	153640896	104765616	165957312	136456256	106759512	131404448	42257408	166815504	0	16696980	119724608	149573344	158891024	41844084	142420928	197613120	172107584	90720392	71812240	107082424	184861760	135348976	111667584	87924312	178798944	86552728
796.408	3	97.3485, 97.350845, 97.35166, 97.35881, 97.35937, 97.381355	EKIEAELQDIC[160.0307]NDVLELLDK	73.49	0.73	1433B_MOUSE	14-3-3 protein beta/alpha OS=Mus musculus GN=Ywhab PE=1 SV=3	1	25517628	23257628	24767632	18650400	18897582	22957200	22632116	20656350	22756136	18983128	19687388	16538114	23187204	20365310	18831436	19330598	16587966	19156694	16395640	16220090	20819456	20861456	18136576	7907920	7170027	15837967	24144186	12803680	23494898	19207742	22080596	21095682	19007024	18628058	20804606	23443228	21720556	21441904	22411088	18474214	22603968
796.732	3	86.2281, 86.27184, 86.2721, 86.27325	EKIEAELQDIC[160.0307]N[115.0269]DVLELLDK	62.43	0.99	1433B_MOUSE	14-3-3 protein beta/alpha OS=Mus musculus GN=Ywhab PE=1 SV=3	1	144982768	150245264	148665344	135715168	133976048	147330032	175659296	162465920	135994720	171873392	157721056	149990416	172539600	161751088	176110432	139150912	144173024	158376128	130189272	160300112	133711424	187486496	165155344	66596188	80418264	186090832	188804224	134843296	113983344	173115072	155484320	151396032	190406864	159239328	199423424	145384528	161974080	155697504	153006864	185458416	161651280
720.34644, 1080.0149	2, 3	55.61106, 55.63393, 55.636765, 55.6418, 55.64333, 55.644394, 55.651154	QTTVSNSQQAYQEAFEISK	169.15, 68.94	1	1433B_MOUSE	14-3-3 protein beta/alpha OS=Mus musculus GN=Ywhab PE=1 SV=3	1	248916208	202112672	213572848	214296928	177932800	201981440	243402640	207596480	187928208	340584672	179029488	113762592	241906448	238700672	216300608	178440512	215709264	256154848	177935680	359364032	128044504	252771504	281162112	367909376	512253920	523307840	509568736	231256512	156620240	209947552	350799904	419069120	538420672	330138400	553435456	376498112	302102016	457468128	470838944	458419584	354325600
720.3387, 1080.004	2, 3	90.317276, 90.32638, 90.34038, 90.39016, 90.39078, 90.392815, 90.392944, 90.39338, 90.393845, 90.3946, 90.39564, 90.396164, 90.39668, 90.40034	TAFDEAIAELDTLNEESYK	109.96, 83.35	1	1433B_MOUSE	14-3-3 protein beta/alpha OS=Mus musculus GN=Ywhab PE=1 SV=3	1	7781451264	8697384960	8980361216	7959252992	7594997248	7902215680	10277698560	8515530752	8334075392	9745559552	9100986368	8489323520	10125921280	8525121536	8630579200	7964696064	9009797120	8125565440	7595280384	9202399232	7627365376	10849627136	8308925952	10701154304	9641623552	9470746624	9127294976	7981186560	9784349696	8984779776	9040558080	8893877248	10373309440	10789581824	9295714304	7574193664	9138113536	10015074304	8442757632	9291998208	9300381696
720.6662, 1080.4961	2, 3	93.19935, 93.21538, 93.21901, 93.22087, 93.22729, 93.228645, 93.231125, 93.23533	TAFDEAIAELDTLN[115.0269]EESYK	69.61, 99.36	1	1433B_MOUSE	14-3-3 protein beta/alpha OS=Mus musculus GN=Ywhab PE=1 SV=3	1	188358976	314959712	315267488	291282912	248620944	249085296	308247392	281100960	313582208	287597600	312613632	410513024	264165632	282371232	337087328	265114320	317327232	206667824	280245024	200453472	342197152	314323456	213011648	161188496	188259984	177528272	162910320	245640560	345629120	354321984	199850592	188738000	188033872	376622784	162215824	159796128	266067632	213879760	153864864	191652928	258470000
508.215	2	34.733112, 34.786636, 34.79121, 34.817734	YDDMAAAMK	35.77	0.83	1433B_MOUSE	14-3-3 protein beta/alpha OS=Mus musculus GN=Ywhab PE=1 SV=3	1	112388648	191134032	204785056	162268944	145204064	311447264	446852352	485215680	319166528	446400320	329186464	373780928	380193344	347434144	421946848	376119648	419471456	291521632	291911360	473390848	333494816	517485952	385641824	472726976	192331696	427707520	443674848	278947392	274798368	405805280	335280864	291730368	279550272	247649040	361270272	254024080	247700656	292482048	304762144	262339680	357070368
675.866	2	51.804283, 51.812794, 51.815, 51.816727, 51.81784	YLILNATQAESK	86.74	1	1433B_MOUSE	14-3-3 protein beta/alpha OS=Mus musculus GN=Ywhab PE=1 SV=3	1	5219503104	4921151488	4861693952	4864016896	4483810304	5028706304	5567208960	5536707072	4808272384	5565376000	5091622400	4206648320	5297233920	5028133888	4684762624	4835040768	4689541120	4790755840	4463086080	5445547008	4617826816	5598593024	5286468096	4892780032	4610703360	5466119680	5552872960	4804599808	4582636032	4750087680	4875909632	4830651392	5479349760	6075192320	5777350656	4737271296	5489520640	5525779456	4662031360	5164713472	5339018752
676.358	2	53.823856, 53.8329, 53.8367, 53.838955	YLILNATQ[129.0426]AESK	60.93	1	1433B_MOUSE	14-3-3 protein beta/alpha OS=Mus musculus GN=Ywhab PE=1 SV=3	1	262401520	409672032	399533376	423845504	398861792	341673472	389959872	463374464	403765632	339421696	437115232	485114272	375666176	339043584	406552640	372058720	332059488	290730592	385920448	237207904	430649152	368431776	267139936	200716464	152575440	200149152	175343808	257406352	435303264	479244640	231412336	201749264	208123904	433838432	167720304	168497632	332318592	217725168	154659744	181770256	309991296
676.358	2	55.37394, 55.37524, 55.376373	YLILN[115.0269]ATQAESK	80.14	0.99	1433B_MOUSE	14-3-3 protein beta/alpha OS=Mus musculus GN=Ywhab PE=1 SV=3	1	137519680	192091936	165559712	182928720	156192336	181379424	184334144	166483792	190791424	190982256	194535520	181773744	178766256	161206976	172621152	167646544	160042864	156467264	185112480	148485424	192710016	198928784	166819552	108864144	82391728	134038888	131326176	137166832	170549568	205039984	142478544	130513960	127474728	193779152	136873824	107909904	174534832	150688144	116428672	154572528	165425616
598.793	2	29.35213, 29.359344, 29.361755, 29.362734, 29.364511	YLSEVASGENK	84.24	1	1433B_MOUSE	14-3-3 protein beta/alpha OS=Mus musculus GN=Ywhab PE=1 SV=3	1	5467000832	5702814720	5830186496	5516160000	5473701376	5612981248	6339688448	6171756032	5550382080	6466312704	6036011520	5163152384	6164554240	5748269568	5968728064	5485327360	5653670400	5619805184	5271513088	6383510016	5399517696	6651503104	5806581248	6274816512	5524470272	6136535552	6023686656	5489033728	5282437120	5265901568	5889291264	5781579264	5782853632	6413112832	5775902720	5160345088	5782389248	6150643200	5176466944	5610363392	5739827712
599.284	2	30.726677, 30.730019, 30.751598	YLSEVASGEN[115.0269]K	59.03	0.99	1433B_MOUSE	14-3-3 protein beta/alpha OS=Mus musculus GN=Ywhab PE=1 SV=3	1	125806832	204130016	188809840	191718304	199091584	174395008	186475104	218571504	200891808	172178640	182515328	210343840	157804480	172671088	177255152	190485552	160491344	151929504	207680128	134282560	227221952	202838048	123896728	166203104	90425840	101139448	87912432	161993008	209046432	200518976	130024600	112848976	91732256	204891392	72094528	93521568	146228704	125134000	74503024	110292688	141502880
696.6595, 1044.4854	2, 3	91.14518, 91.22162, 91.22549, 91.23, 91.23015, 91.23336, 91.23478, 91.23671, 91.23725, 91.237465, 91.23779, 91.23867, 91.242096	AAFDDAIAELDTLSEESYK	114.48, 88.43	1	1433E_MOUSE	14-3-3 protein epsilon OS=Mus musculus GN=Ywhae PE=1 SV=1	1	14991854592	16983891968	16848173056	15325131776	14169106432	14643810304	20037738496	17219098624	16708633600	19327266816	17477746688	17130831872	20710545408	16721853440	17913706496	17316427776	19474139136	17351735296	17210265600	20029571072	16601718784	23141732352	17992734720	24146722816	20853618688	20030537728	19624779776	17229850624	19623919616	17999364096	16778713088	16408041472	19815737344	19661682688	20097572864	15938930688	18712727552	19330758656	18204526592	19913035776	19524747264
607.317	3	55.6175	AASDIAMTELPPTHPIR	57.25	0.93	1433E_MOUSE	14-3-3 protein epsilon OS=Mus musculus GN=Ywhae PE=1 SV=1	1	100758656	171397760	172767936	146374608	146643088	244713712	296664544	289223456	209178496	311811232	241990800	214314864	222751360	226520624	292570496	270307712	273531264	237534384	216165472	327411424	269377696	260196432	258385680	255538528	149553136	300761568	285031104	214285632	154338016	226243424	226282768	217550096	196262240	147116480	270657728	201288304	194008576	201871616	177420080	221395184	237960288
1090.97	2	63.881535, 63.887615, 63.89256	DNLTLWTSDMQGDGEEQNK	87.99	1	1433E_MOUSE	14-3-3 protein epsilon OS=Mus musculus GN=Ywhae PE=1 SV=1	1	15238228	34702032	37903144	14135605	13431200	47641440	95939048	71447848	47985712	83383728	56695824	61463512	63981848	64724544	70787832	75764096	74342072	81529992	64184136	99103344	49839888	58303884	101580288	7504366	23163604	121770672	132044496	52523316	6761121	70509168	70539800	87101312	36563420	33743312	101438744	73852472	63300060	68626000	72818472	73260672	67802560
1151.16	3	72.08317, 72.17761, 72.20128	DNLTLWTSDMQGDGEEQNKEALQDVEDENQ	62.84	0.95	1433E_MOUSE	14-3-3 protein epsilon OS=Mus musculus GN=Ywhae PE=1 SV=1	1	73841168	82981816	104526544	68927912	79897104	156316496	160361984	163438064	109091184	188244064	127495880	97955792	130110952	139755024	157504672	164459136	164841664	182221584	138321440	220790400	130659192	148384624	229631456	65423444	96105440	239901744	305683968	165858224	58709280	161007728	206497808	179316992	143457200	74362904	235844800	217727728	116496352	170717424	171552368	199644224	175541280
597.803	2	38.09726, 38.09979, 38.10228, 38.111645, 38.112495	EAAENSLVAYK	95.06	1	1433E_MOUSE	14-3-3 protein epsilon OS=Mus musculus GN=Ywhae PE=1 SV=1	1	8272989696	8304301056	9235349504	8567080960	8613756928	8630500352	10972206080	10033774592	9015760896	10773250048	9738708992	7985694720	10330612736	9219260416	8947030016	9517673472	10609989632	8654994432	8410238464	11511951360	9731705856	13458884608	9244700672	13587968000	11999060992	10443498496	9372051456	9729433600	8898139136	8323759616	9491250176	9609982976	9875096576	10848308224	10558212096	8961744896	10263557120	10258612224	9906883584	9888069632	10142629888
598.2951, 598.29584	2	36.694874, 36.696262, 36.701557, 36.703102, 40.863056	EAAEN[115.0269]SLVAYK	58.06, 83.25	1	1433E_MOUSE	14-3-3 protein epsilon OS=Mus musculus GN=Ywhae PE=1 SV=1	1	884487872	989208768	1044469248	1011778368	943024640	990255360	1201842944	1201274112	1074264576	1220812032	1159033344	1015235712	1137373312	1073471360	1077614208	1141907328	1127148032	975538816	966198464	1244735104	1215602432	1432424704	1006763776	1281294336	1131726976	1126595968	994924352	1067169344	937159552	992146880	1019357952	982498176	984827456	1177059712	1150443904	923438656	1126076544	1050121024	1038414464	1016390144	1156208896
645.278	2	35.440342, 35.45046	EALQDVEDENQ	55.28	0.97	1433E_MOUSE	14-3-3 protein epsilon OS=Mus musculus GN=Ywhae PE=1 SV=1	1	1445134848	1491899904	1469390336	1376615680	1385250816	1483502080	1656891392	1518896640	1508278528	1771062016	1619307776	1228688640	1535163136	1544291328	1389556224	1643009280	1631884544	1673806336	1384295424	1910295296	1456358400	1854808320	1644884736	1739106560	1890951424	2056802048	1764317312	1738097152	1273920256	1381954560	1733153792	1782563328	1651258368	1692301824	1954599680	1706016768	1849844608	1866551552	1743651840	1833491456	1597747712
645.76953, 645.7696	2	36.640015, 36.74474	EALQ[129.0426]DVEDENQ	21.51, 32.52	0.58, 0.66	1433E_MOUSE	14-3-3 protein epsilon OS=Mus musculus GN=Ywhae PE=1 SV=1	1	64475860	71822920	71843424	91698224	97389096	107047888	21154540	60780288	72040240	56771376	70075280	70146640	24810152	61780080	67679472	116341480	52715752	89143744	118247480	43135316	109985704	26484372	58741852	359726	2.72033e+06	36601888	52703648	105271056	15426067	98907664	72459376	51326184	13353269	28026310	37273404	64576328	64849484	17863966	21416370	39104748	43661328
483.25	2	32.589954, 32.595337, 32.60391	EDLVYQAK	41.86	0.99	1433E_MOUSE	14-3-3 protein epsilon OS=Mus musculus GN=Ywhae PE=1 SV=1	1	395885600	474378784	488820320	449026016	432774592	432104800	486906528	480872160	481457952	562623744	581591552	487610656	542385600	455625568	431991296	509231936	544011264	577518528	480327968	587591552	473658368	662136320	464231008	599267328	616711616	517032576	564727488	532624448	493068256	422154944	529215744	510279168	527063328	569484736	568913344	477434752	607551360	579767616	517108096	543820864	524774592
413.2224, 619.3302	2, 3	28.115017, 28.119934, 28.128677, 28.130928, 28.133198, 28.13448, 28.135908, 28.136612, 28.138657, 28.139662	HLIPAANTGESK	55.78, 86.07	0.99, 1.0	1433E_MOUSE	14-3-3 protein epsilon OS=Mus musculus GN=Ywhae PE=1 SV=1	1	11600991232	12084924416	12060856320	11269497856	10916971520	11313423360	14250100736	11574128640	11868164096	13745515520	13123875840	10746647552	12868018176	11983784960	12116740096	12279304192	12717717504	13023465472	11556695040	13832502272	11529719808	15820120064	13225039872	14418270208	12375799808	13643978752	13119867904	11603728384	9933382656	9454597120	11995021312	11920243712	11888794624	12926365696	13441931264	11632111616	13410995200	12976439296	12628134912	13293499392	12165423104
619.82117, 619.82184	2	29.695532, 29.697203, 29.70499, 29.89229, 29.897371, 29.908142	HLIPAAN[115.0269]TGESK	62.17, 77.38	0.89, 1.0	1433E_MOUSE	14-3-3 protein epsilon OS=Mus musculus GN=Ywhae PE=1 SV=1	1	366715008	460147744	424352768	431123680	421631072	406443520	461865120	501186272	438645408	455953984	491156832	514410752	410099296	451171776	492110400	503976768	464979264	429941056	494995328	373344576	523573600	500824640	393145472	302273376	237873088	333781312	317867744	383125600	374863488	435769344	355999392	295988224	238320736	412209056	356214368	285452672	412483392	320332320	288060288	338037664	376433920
459.268	2	30.128376, 30.136936, 30.13696, 30.138796, 30.141	IISSIEQK	52.63	0.99	1433E_MOUSE	14-3-3 protein epsilon OS=Mus musculus GN=Ywhae PE=1 SV=1	1	9115646976	9385143296	9536500736	8914130944	8800712704	9135473664	10812693504	10365784064	9358859264	11289223168	10252973056	8314761728	10490534912	9552155648	8623810560	10167553024	10411866112	10710284288	9765068800	11938798592	9998499840	12639037440	10595864576	10182508544	8906956800	12069831680	11158075392	10177731584	7036953088	8111665152	9928870912	9934577664	8909243392	9181646848	11312207872	9722923008	10752468992	10374257664	9816428544	10692899840	9910445056
473.25522, 709.3792	2, 3	27.286192, 27.289145, 27.289726, 27.290272, 27.291122, 27.291643, 27.291838, 27.292393, 27.294405	IISSIEQKEENK	63.54, 81.92	0.99	1433E_MOUSE	14-3-3 protein epsilon OS=Mus musculus GN=Ywhae PE=1 SV=1	1	662320960	634845056	625635392	650429440	655229888	595325248	851430016	755379712	619530688	795382656	664456576	621456896	824505600	660491200	674759040	661371328	820712192	633443904	610784768	898388096	649972544	1116264064	708773632	1422347264	1190928640	875304192	725465472	615195456	820668800	569355712	630389888	662078976	891759360	856095296	755519104	654748992	704776384	780276736	817457856	732643264	761707904
476.74557, 635.3245, 952.48267	2, 3, 4	25.398638, 25.39907, 25.399887, 25.401987, 25.408037, 25.40937, 25.410816, 25.415577, 25.421858, 25.427433, 25.428198	IISSIEQKEENKGGEDK	101.5, 44.92, 62.87	0.8, 0.99, 1.0	1433E_MOUSE	14-3-3 protein epsilon OS=Mus musculus GN=Ywhae PE=1 SV=1	1	305152672	274443680	253990800	294631168	289503968	236768624	367946496	338549632	252201152	360205088	290207744	302914432	410441152	277599968	308581824	300406720	345758240	271873856	268040944	421243872	319957824	551989952	301319456	735894848	557094528	423751136	318082144	295191968	391168608	245278256	255083632	246705392	372122688	365368800	341155072	280452160	275894816	339864992	386870624	356780192	345197184
441.56964, 661.85095	2, 3	32.327198, 32.327705, 32.330235, 32.330276, 32.33083, 32.3317	KEAAENSLVAYK	62.37, 85.3	1	1433E_MOUSE	14-3-3 protein epsilon OS=Mus musculus GN=Ywhae PE=1 SV=1	1	640382272	768159168	792186304	745759744	698587264	707927808	983350400	866499264	747684224	923381376	828394816	759374656	850854784	791682816	746939712	831272448	933864448	823761984	792710400	1017176704	796337280	1164328704	746288000	975447936	958474432	845986752	875561344	789714496	739551488	693449216	810763456	800816384	824369984	876154688	937042688	794907456	921577152	899629568	876217664	850063680	888938880
492.9185, 738.87427, 738.87445	2, 3	85.76923, 85.786125, 85.81377, 85.81643, 85.81716, 85.81949, 85.81968, 85.82462, 85.82655, 85.82788, 85.829605, 86.81876, 86.84657	LIC[160.0307]C[160.0307]DILDVLDK	43.18, 62.81, 79.31	0.86, 1.0	1433E_MOUSE	14-3-3 protein epsilon OS=Mus musculus GN=Ywhae PE=1 SV=1	1	12594781184	12624238592	12482952192	11670434816	11199541248	11873607680	15038935040	13223838720	12031106048	14438064128	13001708544	11541766144	13791260672	12708699136	12776222720	13350524928	13412162560	14335245312	12863411200	14405752832	11283538944	14854586368	15806044160	7274050048	7292379136	15326531584	16290045952	12527201280	11221380096	13244254208	12707554304	12944097280	14108697600	13097990144	16183063552	13469236224	13812993024	13823469568	13322221568	15548738560	13634214912
674.6	4	91.21583, 91.22028, 91.22306, 91.22485, 91.22811	LIC[160.0307]C[160.0307]DILDVLDKHLIPAANTGESK	55.61	0.87	1433E_MOUSE	14-3-3 protein epsilon OS=Mus musculus GN=Ywhae PE=1 SV=1	1	373137952	324919328	373293344	374797376	356259360	321306944	552467776	465081600	429405664	526694688	360475456	343715392	523636256	423149248	436346048	408835808	495555232	353725760	393197856	616533568	410146048	651408384	376525760	448570400	287216672	578496384	564544704	409876864	308080064	349262528	353480064	368388832	395905536	313669504	447677024	353147968	386709632	420067616	428575520	434687104	455282240
732.354	2	45.56682, 45.588272	VAGM[147.0354]DVELTVEER	65.88	0.97	1433E_MOUSE	14-3-3 protein epsilon OS=Mus musculus GN=Ywhae PE=1 SV=1	1	52597792	52257152	59506404	53575832	48245796	70796464	54010016	68670464	53435524	66995184	72449680	38658572	50870048	65032536	59546592	44682792	46386232	38458328	47086104	79422256	68197232	79224184	45624636	111150184	119431880	80359120	66619352	69349008	38870116	49210508	67564624	59310508	65522936	64407888	92965944	52434056	47059152	67575712	71269528	65375032	69139064
719.376	1	35.027782, 35.04511, 35.048985	VFYYK	36.48	0.66	1433E_MOUSE	14-3-3 protein epsilon OS=Mus musculus GN=Ywhae PE=1 SV=1	1	640303808	1037319936	1036166016	919904896	846741504	799673664	1243125760	1134255232	1024614272	1283662720	752147392	930455872	1150462208	978358400	802300288	1131642368	1203692928	781671168	745216960	1305803904	1199260160	1413039104	788656896	990380288	1082626048	1077827968	720884352	1082944640	705724736	717660160	1056136512	954610816	925171072	1091774720	1165339392	907276864	1202291584	1053360448	992520384	863095296	1038027840
628.799	2	45.314064, 45.31613, 45.327095, 45.327744, 45.32869	YLAEFATGNDR	74.71	1	1433E_MOUSE	14-3-3 protein epsilon OS=Mus musculus GN=Ywhae PE=1 SV=1	1	6532744704	6745300480	7100690432	6562193920	5429572608	6624929792	7686642688	7522807296	7182915072	7706329600	7639397888	5857251328	7263038464	7060544512	6788371456	6631601152	7515960832	7133264896	6660801536	8444346880	7223376896	8858688512	6991290368	7358684672	7108494336	8726987776	7421485056	7793585152	5981010944	6312381952	7535035904	7445584384	6661141504	7286753792	8113958400	6959710208	8077337600	7473161728	6289935872	7226471936	6911430144
462.2329, 692.8473	2, 3	38.134895, 38.13596, 38.137325, 38.137806, 38.142567, 38.14375, 38.147995, 38.149208, 38.15247, 38.157494	YLAEFATGNDRK	54.27, 71.62	0.98, 1.0	1433E_MOUSE	14-3-3 protein epsilon OS=Mus musculus GN=Ywhae PE=1 SV=1	1	4635854848	4228883200	4763215872	4540445184	4665780736	4003377408	6030325248	5531549184	4445280256	5850840064	5009220608	4050082304	5560669184	4653112832	4541414400	4966213632	5551746560	4159294208	4138021632	6399561216	5166405632	7223223296	4650067968	6400183808	5089171456	5563373056	4986508288	5011317760	4159051520	3884823552	4644670976	4700772352	4898952704	4912026112	5478519808	4386024448	5097590784	5073616896	5111223808	4889285632	5126111744
629.2901, 629.2902	2	46.668755, 46.674355, 46.679333, 47.107346, 47.115917, 47.12288, 47.133526	YLAEFATGN[115.0269]DR	58.43, 89.99	1	1433E_MOUSE	14-3-3 protein epsilon OS=Mus musculus GN=Ywhae PE=1 SV=1	1	609358848	683670080	743555008	683163712	576462464	649978624	797559936	782534464	754360512	748341504	789935936	669189632	728047552	778670272	722767936	832125888	810162240	710306880	725527232	808792960	854053056	864729600	700373696	641267008	626601792	813369536	702942464	746021568	624209856	710997120	643866112	636263808	674558720	687049216	686566848	745773120	814284672	711766784	605896512	707311552	726610496
462.56082, 693.3368	2, 3	40.79038, 40.792442, 40.79473, 40.797333, 40.797947, 40.827877, 40.862854	YLAEFATGN[115.0269]DRK	63.23, 68.76	1	1433E_MOUSE	14-3-3 protein epsilon OS=Mus musculus GN=Ywhae PE=1 SV=1	1	862358912	923048512	928158208	885545920	775764928	944422336	1032534208	1135516544	962497024	1163148800	992344000	735944448	1021993920	989644928	1025553088	1023320832	1061017920	1017196224	954226752	1243492352	1053900800	1174816000	961378560	983231616	745745664	1155331968	1067250304	1110760192	651738176	832321344	954086720	953171392	817567360	908745792	1130958464	984263552	1055725568	936103040	905425216	996165504	973039808
529.59344, 793.88635	2, 3	43.557125, 43.578476, 43.593307, 43.594616, 43.59546, 43.59616, 43.59718, 43.597805, 43.598427, 43.598522, 43.599583	AVTELNEPLSNEDR	56.44, 88.68	0.99, 1.0	1433F_MOUSE	14-3-3 protein eta OS=Mus musculus GN=Ywhah PE=1 SV=2	1	5685417472	5591165440	5891710464	5051764736	4544593408	5675239936	7114095104	6696246272	5880629248	6876729344	6775596032	5321324032	6306942976	6002978304	5996426752	6742506496	7280969216	6337267712	5478366720	7452733952	6328108032	9277670400	5856573440	8289086464	7212993024	7071888384	6145447424	6525392384	6021178880	5367033344	6315537408	6450576384	6384385536	6934085632	7305268224	5792305664	7007414784	6953609728	5947914240	6442719232	6712845824
794.377	2	44.903015, 44.904022	AVTELNEPLSN[115.0269]EDR	80.64	1	1433F_MOUSE	14-3-3 protein eta OS=Mus musculus GN=Ywhah PE=1 SV=2	1	92672928	136841344	128223424	134033296	119797824	119389576	153065984	152221952	145133792	133030768	155229088	177234080	141792832	138434160	142934400	150069680	173672672	117583216	143404160	111183616	197114304	192307616	96948520	144537392	91559376	93671512	76151416	131400928	154327344	137853504	104438928	92854864	92609984	152591328	76855792	81251776	114973320	80257120	73650840	76962632	129163464
412.21298, 823.4189	1, 2	35.565647, 35.570293, 35.57267, 35.573105, 35.574055, 35.57636, 35.578083	EAFEISK	36.63, 39.72	0.99, 1.0	1433F_MOUSE	14-3-3 protein eta OS=Mus musculus GN=Ywhah PE=1 SV=2	1	3294769664	4099885568	4293383168	3875906304	3949571328	4017101568	4982766592	4802034176	4161773824	5124185088	4280344320	4125457920	4452570112	4184860416	3833943552	4676331520	5104562176	4161777664	3738351616	5333782528	4568760832	6534478848	3816492288	6300258304	5686540288	4658019328	3963554048	4470398464	3608654848	3598413568	4213083136	4144016128	4563558400	4983183872	5041704448	3694305536	5032173056	4795835904	4540433920	4115784704	4649796096
415.87595, 623.31067	2, 3	22.187044, 22.208855, 22.208862, 22.209036, 22.210474, 22.210835, 22.221361	EHMQPTHPIR	34.92, 41.76	0.76, 0.95	1433F_MOUSE	14-3-3 protein eta OS=Mus musculus GN=Ywhah PE=1 SV=2	1	1588555264	1947733760	2052271616	1856372736	1873876992	2519625728	3168474880	3141620992	2375263488	3128725760	2567792640	2397004544	2611927808	2531913472	3010524160	2856914432	2957630976	2629397504	2443214080	3385707776	2396026880	3601293824	2842780160	2420480000	1649363200	2912926720	3187349504	2456527104	2096843136	2655682048	2599141120	2425713152	2188549120	2169077760	2788193024	2252073984	2320859648	2481974784	2467717376	2399202304	2621029120
623.803	2	23.1983	EHMQ[129.0426]PTHPIR	28.94	0.82	1433F_MOUSE	14-3-3 protein eta OS=Mus musculus GN=Ywhah PE=1 SV=2	1	16253600	16857608	21098022	22713716	19480744	25173632	22964066	29824904	21748238	23631260	30991720	36966524	20716960	21954144	28503234	26377180	22057154	13129867	24863568	15905477	31803408	20339754	23171776	5.60513e+06	7852962	12471372	7462164	23661556	21373092	30299586	11419636	12199768	7.176e+06	18472402	10193879	7.58634e+06	16461003	4101282	9729579	11681359	20603934
577.9652, 866.4447	2, 3	92.705185, 92.72099, 92.73685, 92.73786, 92.73928, 92.73963, 92.74016, 92.740166, 92.74122, 92.74215	ELETVC[160.0307]NDVLALLDK	102.59, 60.13	0.97, 0.98	1433F_MOUSE	14-3-3 protein eta OS=Mus musculus GN=Ywhah PE=1 SV=2	1	2676862208	2672150016	3116430080	2610465280	2353126400	2340293632	3073412608	2537336320	2717721088	2977623552	2784419840	2690576384	2987097344	2565239296	2760238080	2746247936	2909357312	3150263040	2494882816	2853130752	2149707008	3351655168	3109984000	1986941696	1901360256	2909628416	3266410752	2297765632	2982215936	3208098560	2677535744	2605505536	3185455360	3223974912	3754939136	2702310144	3260837376	3043622144	3107742464	3519676160	2955748608
866.937	2	84.12735, 84.142876, 84.152435, 84.15333	ELETVC[160.0307]N[115.0269]DVLALLDK	63.07	0.98	1433F_MOUSE	14-3-3 protein eta OS=Mus musculus GN=Ywhah PE=1 SV=2	1	115939448	135013408	115412384	111006328	84254168	109681968	155527520	130187088	131753408	142519040	131125752	123800152	120303728	123791712	138689664	127353280	128350664	128506416	113843800	129790664	90389736	143142848	134766144	68625360	66586780	118674640	125964728	96740176	135953360	131223592	121814720	126014760	175652112	158035904	161362304	106849624	141820432	132789264	150735296	161727376	128830920
393.727	2	28.40448, 28.422678, 28.425598, 28.438583	EQLLQR	36.65	0.99	1433F_MOUSE	14-3-3 protein eta OS=Mus musculus GN=Ywhah PE=1 SV=2	1	1481630208	1498088960	1537565824	1454239488	1457212544	1525132288	1766651008	1518689024	1573409792	1792410624	1773526912	1347978240	1554554112	1609887104	1644419200	1708764928	1799102336	1911373696	1612205440	1892913920	1560134016	2200958720	1706336256	2108428928	1993537920	1877821824	1833490048	1762275200	1326444672	1295236096	1685672832	1719928576	1760588928	1818227328	1981969792	1594658304	1952346752	1859388032	1835515136	1914242304	1750965888
465.90814, 698.3588	2, 3	29.872091, 29.88107, 29.88342, 29.886145, 29.89463, 29.896395, 29.897099, 29.898552	KNSVVEASEAAYK	104.24, 58.2	1	1433F_MOUSE	14-3-3 protein eta OS=Mus musculus GN=Ywhah PE=1 SV=2	1	729573888	780883648	811574720	792866752	796894656	788601728	963085440	902085696	769203136	959847744	855146560	770538880	837370816	826338432	823024128	910535872	935641216	916041920	807261184	1017152192	897600832	1179052544	907192128	1074139904	956854656	890144384	905788800	852248192	784767360	741328000	811544384	820192512	812436800	878101504	934667072	760090688	973292160	869225728	853849152	864809024	874500928
698.852	2	32.515488, 32.535416	KN[115.0269]SVVEASEAAYK	69.94	0.88	1433F_MOUSE	14-3-3 protein eta OS=Mus musculus GN=Ywhah PE=1 SV=2	1	32917168	44592792	51791736	54324208	48391592	48539572	69571536	54945064	52300876	67197744	58059400	51884360	61868000	43508040	42908688	58606092	63882940	66806944	55055920	70266416	59432784	81824312	33471162	63696152	62733640	39011268	60192576	53858212	44321484	35267936	53409032	57864904	49605732	64803344	69297576	57237880	62515392	63898856	55600252	63423320	64569280
466.718	2	22.253212, 22.27509, 22.275316, 22.299906	MKGDYYR	42.69	0.95	1433F_MOUSE	14-3-3 protein eta OS=Mus musculus GN=Ywhah PE=1 SV=2	1	364078720	457410400	539607552	411536128	396238688	479348608	734057984	771884160	586702272	729048832	530606400	565383040	780211968	560453376	714482432	659635392	738695680	499524480	517270048	690896896	577413504	990339392	590367360	945432768	605984192	612964416	611127104	557709632	522586464	572707136	527089440	544664768	609005952	625896192	470119520	454652992	532904288	595536256	563586176	515595584	599550784
652.764	2	28.665964, 28.673363, 28.676731, 28.679472, 28.680405	NC[160.0307]NDFQYESK	46.5	1	1433F_MOUSE	14-3-3 protein eta OS=Mus musculus GN=Ywhah PE=1 SV=2	1	1284550272	1081177216	1219340032	1095593216	1207766272	1272675584	1282484224	1228573696	1113612928	1384134656	1336494464	992205184	1139741824	1201897088	1199361024	1325229440	1207731200	1513013504	1107869312	1344728704	1034665792	1480608512	1417792000	592520192	636904000	1363656192	1357967744	1164492800	1075386368	1287160448	1247788032	1291093120	1156159360	1179527936	1530318336	1297882880	1402655616	1391878528	1369609856	1369665664	1243683456
653.255	2	30.181362, 30.18801, 30.19165	NC[160.0307]N[115.0269]DFQYESK	51.51	0.76	1433F_MOUSE	14-3-3 protein eta OS=Mus musculus GN=Ywhah PE=1 SV=2	1	62418228	64517064	59684924	68694672	60156232	61211740	79012760	62998864	78030960	71778168	86908496	52291440	64366168	74010184	76588736	71098152	92604544	77919416	69560328	61004524	71293648	79222608	75435480	21526038	12961920	71945312	49954744	55965436	87657360	83329584	59708620	70986136	62656152	64795356	70246808	55074292	73682168	58250200	57336892	57375388	62685360
634.311	2	35.476906, 35.477253, 35.477684, 35.478466	NSVVEASEAAYK	77.67	1	1433F_MOUSE	14-3-3 protein eta OS=Mus musculus GN=Ywhah PE=1 SV=2	1	3618582272	4016155392	4092613888	3813511168	3886724352	3839943424	4808146432	4471442432	4046320640	4904211968	4421607424	4083257344	4379745280	4262344704	3952442624	4471886336	4993272832	4230178048	3933770752	4993163264	4406983680	6141653504	4003426816	6237388800	5512818688	5008188416	4103414784	4414354944	4307418624	3711749888	4204536320	4187738368	4421493760	4862417920	4832075264	3900348928	4888877056	4617699328	4630949888	4311859712	4544485888
634.803	2	40.61404, 40.61944	N[115.0269]SVVEASEAAYK	57.36	0.99	1433F_MOUSE	14-3-3 protein eta OS=Mus musculus GN=Ywhah PE=1 SV=2	1	298505536	304859648	310335296	299762304	261463904	301328704	377696672	372679936	304362304	379203680	335524192	329129920	325596768	328290944	322400128	358048832	409606528	336032288	324044864	369354400	354605952	484844864	333101440	383980960	390592960	338423872	332678144	341836640	354855808	313383872	331151104	324649632	347786688	361124928	383714976	304733568	382694560	340546688	335079104	346950400	375233664
719.99854, 1079.4944, 1079.4952	2, 3	82.0532, 82.11553, 82.1205, 82.12406, 82.12529, 82.1337, 82.1365, 82.14345, 96.28288, 96.29649, 96.29778	QAFDDAIAELDTLNEDSYK	45.82, 68.43, 99.85	0.96, 1.0	1433F_MOUSE	14-3-3 protein eta OS=Mus musculus GN=Ywhah PE=1 SV=2	1	229898272	193435200	210580432	181922720	196928880	193917600	269918112	237336384	201399648	308827776	209805872	188689968	224679728	212177024	247987696	211480176	249605440	274027328	184318448	361749536	162290704	322439968	291277888	283277664	451724416	427370432	489826016	273885632	205347520	237722672	298098592	349587488	435989248	271179968	536810368	353140288	303682752	411469312	477423680	416102240	358408352
1079.99	2	84.09948, 84.11036, 84.16425	Q[129.0426]AFDDAIAELDTLNEDSYK	38.16	0.93	1433F_MOUSE	14-3-3 protein eta OS=Mus musculus GN=Ywhah PE=1 SV=2	1	10267038	13732915	9961444	8544388	7.21335e+06	4.12114e+06	19542680	19293602	18102834	19895262	7.97803e+06	19544118	6630141	18610472	21040344	15307322	19039158	7.23089e+06	17921710	5883682	30020124	11966892	5.29677e+06	1.36774e+06	11021.3	2623011	4001176	16079102	6.58531e+06	11123958	3.83437e+06	6.83676e+06	632795	8.09639e+06	7535722	1.65248e+06	4.16711e+06	0	3.32391e+06	3282621	12204213
533.774	2	32.617805, 32.619965, 32.62056, 32.629044, 32.631634	YLAEVASGEK	73.85	1	1433F_MOUSE	14-3-3 protein eta OS=Mus musculus GN=Ywhah PE=1 SV=2	1	3303952640	3945374720	3928639232	3754771968	3791801344	4068432896	4608787968	4438244864	3896442368	4714257408	4423583232	3771549440	4141648384	4070448384	3722800896	4458930688	4661522944	4762241024	4217374720	4828819968	4211353088	5558681600	3804354816	4219315712	3970352896	3966454528	4544078848	4269252352	3369308160	3497058048	3969786368	4062507264	3939587328	4150775552	4779005440	3782963712	4745319424	4291213824	4225865472	4192337920	4294266368
475.245	2	21.313559, 21.322401	ATVVESSEK	35.91	0.99	1433G_MOUSE	14-3-3 protein gamma OS=Mus musculus GN=Ywhag PE=1 SV=2	1	36322908	40683200	38267056	35016760	35264156	38633488	57146064	43496684	35797536	51257748	41518032	44088428	47862424	41899620	46242128	35174488	47082980	43399520	37004120	52201736	47511348	65927512	42162612	61922916	55373208	46226392	42709312	38618040	48169904	44176008	42829880	37873332	47069296	50174116	48591968	32803192	38736600	49216232	48628764	42930984	41609708
378.85162, 567.7739	2, 3	22.168585, 22.170424, 22.17115, 22.17353, 22.173811, 22.1741, 22.174702, 22.17543, 22.175858, 22.176407	AYSEAHEISK	46.28, 72.71	0.94, 1.0	1433G_MOUSE	14-3-3 protein gamma OS=Mus musculus GN=Ywhag PE=1 SV=2	1	9647845376	10517666816	10548529152	9847526400	9939728384	10083804160	13011833856	11652723712	10617936896	12529107968	11481415680	10957537280	11993499648	11041664000	11763250176	10635256832	11988920320	10225299456	9882671104	12665489408	10749950976	15168927744	10469832704	15159411712	12742825984	11277561856	10814336000	10288641024	12528278528	10912955392	11017327616	10411285504	11518574592	12495895552	11671793664	9285219328	10686039040	11929413632	11221931008	10812917760	11319113728
1097.44	2	61.951653, 61.952644	DNLTLWTSDQQDDDGGEGNN	71.62	1	1433G_MOUSE	14-3-3 protein gamma OS=Mus musculus GN=Ywhag PE=1 SV=2	1	427579136	314442944	360025184	369306944	307623104	431270016	216157632	294950656	366344608	253769600	296642176	172433104	38392764	362855552	216561856	385676736	269314688	480489056	377356416	184910976	312583040	2.47976e+06	462169088	0	0	226407616	327889088	407017280	530381	297246208	480378176	455943104	122276344	58318192	199291040	510747968	367044288	152294432	96432768	460564480	100160432
745.7265, 1118.0864	2, 3	97.41116, 97.429214, 97.42946, 97.43268, 97.43372, 97.43501, 97.43832, 97.44262, 97.44494, 97.44767	ELEAVC[160.0307]QDVLSLLDNYLIK	128.44, 79.19	0.85, 0.94	1433G_MOUSE	14-3-3 protein gamma OS=Mus musculus GN=Ywhag PE=1 SV=2	1	349364544	408002176	382422720	297188448	314558912	350248288	330340928	365680320	345662080	297551104	337177856	320271040	359866848	308513568	276400384	312556160	306446464	320249920	310033248	266380560	309009440	350951584	296980896	165742608	180108224	271798944	373740352	245959520	342130240	331937344	327216192	306500640	335074464	289651104	383770688	389217376	324302336	327695872	379169824	304431808	298504352
753.87787, 1004.8357	3, 4	95.400795, 95.415245, 95.45134, 95.46122, 95.46588, 95.4659, 95.46689, 95.468254, 95.46859, 95.46869, 95.469406, 95.47071, 95.47177, 95.471825, 95.492355	LGLALNYSVFYYEIQNAPEQAC[160.0307]HLAK	109.84, 83.5	1	1433G_MOUSE	14-3-3 protein gamma OS=Mus musculus GN=Ywhag PE=1 SV=2	1	3361113344	3122232320	3496925184	3255369728	3107518976	3560045824	4058933248	3791472640	2990645760	4246607360	3245985792	2874961664	3647379712	3793841920	3723886592	3628481280	3621898496	4273784320	2795973376	5125248512	3012582912	4114999552	3502152960	2172886528	2025741056	4523403776	5728509952	3097086720	2225098752	3720006144	3450819840	3746002688	3932457216	3243759104	5652519424	3614518784	3712723968	4319707648	4471340032	4446558720	4107951360
1005.16	3	95.12747, 95.13111, 95.13756, 95.14761, 95.15742	LGLALNYSVFYYEIQN[115.0269]APEQAC[160.0307]HLAK	53.65	0.68	1433G_MOUSE	14-3-3 protein gamma OS=Mus musculus GN=Ywhag PE=1 SV=2	1	22408740	18557684	33097124	25474876	29471464	26448284	22499948	35895784	24510756	19774756	26193528	44197588	26308390	30902374	36705276	22152096	30784670	36869052	17142090	33854332	29846216	22678262	20060884	16160640	11775688	14810117	23470384	13271604	16654358	38266860	18647372	17713716	10650612	29305582	23039988	22093826	25994492	14998838	16701101	10574563	32778784
623.255	2	20.652702, 20.667418, 20.67638	NC[160.0307]SETQYESK	47.26	0.99	1433G_MOUSE	14-3-3 protein gamma OS=Mus musculus GN=Ywhag PE=1 SV=2	1	26763962	25918514	38977684	24492158	21688632	26415092	22902046	34283724	26346324	30832168	25393552	21313416	43139816	24726956	38016748	30620680	31735092	27274906	24771942	29865834	22584656	28102280	28456900	12195417	14649736	22470998	27421006	24170874	19991320	29767630	32642126	53024260	31021198	21704518	23087930	30163656	27542046	31392334	26689926	22860526	25033720
548.6002, 822.3965	2, 3	43.989048, 44.032352, 44.038227, 44.044098, 44.04456, 44.046223, 44.051514, 44.051647, 44.052944	NVTELNEPLSNEER	81.9, 96.31	1	1433G_MOUSE	14-3-3 protein gamma OS=Mus musculus GN=Ywhag PE=1 SV=2	1	16409499648	16317160448	16570673152	15447489536	13938660352	15348566016	18354651136	17285007360	16160664576	17709015040	17565614080	14763776000	17887254528	15985678336	16313624576	16124379136	17481502720	15212194816	14559369216	19905099776	16274024448	20971425792	15424474112	20496863232	19040651264	18813931520	16141235200	15943635968	17137695744	15007744000	17333352448	17548785664	17791279104	18633160704	18478577664	15563180032	17242103808	18671673344	15758492672	16702844928	17221447680
822.888	2	45.397972, 45.399563, 45.401516, 45.401863	NVTELNEPLSN[115.0269]EER	86.2	1	1433G_MOUSE	14-3-3 protein gamma OS=Mus musculus GN=Ywhag PE=1 SV=2	1	437262528	597985088	574410240	597805184	473408128	486519744	585911872	620673344	601748096	498015808	616100096	687741056	562821760	590493312	591594432	512277632	606541056	410834496	576182720	474578560	727168640	598605120	444850560	535532320	362491840	398465568	303132640	511093568	663967040	567785792	444694080	414985408	385470848	571904576	304472640	352579136	479133472	383740672	317025312	355797152	431410272
623.747	2	21.413239, 21.42765, 21.431812, 21.437733	N[115.0269]C[160.0307]SETQYESK	40.26	0.99	1433G_MOUSE	14-3-3 protein gamma OS=Mus musculus GN=Ywhag PE=1 SV=2	1	134709712	213786352	232308480	143840576	170215120	178099376	158472560	246027632	217718544	183436416	187902096	156121568	208551296	202403312	231571184	216128832	213153744	145431984	208093152	147146208	204728800	170706096	170342608	52143232	52758832	63491532	104602024	176395216	180485312	210149584	153287120	172915488	132451392	183174224	185908	132344088	190020064	138941504	110932336	97663040	159463104
822.8884, 822.889	2	46.96688, 46.969925, 46.972733, 51.459785, 51.465275, 51.466988	N[115.0269]VTELNEPLSNEER	58.85, 72.99	0.69, 1.0	1433G_MOUSE	14-3-3 protein gamma OS=Mus musculus GN=Ywhag PE=1 SV=2	1	644706560	920373888	853963392	867424704	763409536	708814784	851051520	938503872	937391680	750309632	963627072	994388928	768770752	865489920	900179136	860441024	866210560	612474880	902443072	679779840	1097506560	862070528	622445120	675734464	474466976	551242880	427304384	734780736	940982912	869839872	597508544	490634976	517843744	860688704	446599136	484208768	743205888	520186880	389934848	506923296	712249088
710.9953, 1065.9886	2, 3	88.267525, 88.26788, 88.274536, 88.27566, 88.27612, 88.27726, 88.27736, 88.27744, 88.27746, 88.27815, 88.27818	TAFDDAIAELDTLNEDSYK	114.85, 78.89	1	1433G_MOUSE	14-3-3 protein gamma OS=Mus musculus GN=Ywhag PE=1 SV=2	1	12665967616	13808650240	13320467456	12351006720	11046891520	12100777984	15871967232	13286642688	13280899072	14724343808	13801716736	13719221248	15950684160	14240871424	13795255296	12812829696	14645779456	13113663488	13103014912	16243752960	13392640000	16801246208	13347277824	17424535552	16071276544	14523619328	14288408576	12662918144	15763387392	14155255808	13975136256	13419644928	16081175552	15200407552	15191896064	12195397632	14250117120	15252248576	13319791616	14670770176	14103071744
711.3223, 1066.4796	2, 3	90.96657, 91.06664, 91.06938, 91.07134, 91.109055	TAFDDAIAELDTLN[115.0269]EDSYK	101.95, 63.9	1	1433G_MOUSE	14-3-3 protein gamma OS=Mus musculus GN=Ywhag PE=1 SV=2	1	208917088	311570112	297436864	283808256	244771984	249386720	274962272	293141120	283162976	269583680	304761824	389165376	275906912	289265856	339903840	275329056	301652160	246004288	301981216	259137392	301150080	293895328	227052928	213402656	193846592	185366384	197505984	225767344	343425984	340724096	215261696	186951808	185906224	304624256	186970016	151718896	256737024	195759968	167566784	204605184	277512192
540.782	2	34.916485, 34.917118, 34.91715, 34.920998, 34.930756	YLAEVATGEK	79.7	1	1433G_MOUSE	14-3-3 protein gamma OS=Mus musculus GN=Ywhag PE=1 SV=2	1	11910608896	13391157248	14298099712	13341120512	13217942528	12794961920	15489351680	14299967488	13454568448	15982288896	13610662912	12773443584	14130903040	13896547328	13416488960	14401568768	14576726016	12867228672	12107433984	16133231616	13885579264	16468757504	12786774016	13121419264	11941851136	15216750592	12867815424	13503220736	12026157056	12305607680	14421261312	14157670400	12329981952	13057673216	14800246784	12559927296	14580084736	13972566016	12963367936	12914708480	13720816640
412.89047, 618.8324	2, 3	30.190603, 30.191008, 30.191217, 30.191711, 30.195942, 30.196762, 30.202784, 30.218363	YLAEVATGEKR	53.22, 72.24	1	1433G_MOUSE	14-3-3 protein gamma OS=Mus musculus GN=Ywhag PE=1 SV=2	1	403899072	350160800	378220192	385794112	353752576	290188320	512552288	454027328	375535488	455764448	332852448	408535712	544452800	355898432	334270144	331554880	480290400	278570464	338879904	544786048	415859328	775551552	339381216	1030913792	621665664	451737856	382728864	299152992	532428896	274518720	336435584	300248384	498427520	481344448	365916192	276865824	304329504	422794432	453567904	372416704	415384704
511.57712, 766.86206	2, 3	29.528252, 29.54523, 29.550428, 29.550526, 29.551765, 29.552101, 29.552814, 29.554466, 29.5545, 29.554947, 29.556055	AVTEQGAELSNEER	90.46, 96.05	1	1433T_MOUSE	14-3-3 protein theta OS=Mus musculus GN=Ywhaq PE=1 SV=1	1	5849021440	5486342656	5588167168	5363397120	5427829760	5588453888	6677574656	5979319296	5620192256	6661669376	6124423168	5409823232	6100542464	5821672960	5985150976	5531846144	5934586880	5911717888	5365544960	6739394048	5565447168	7445068800	6037541376	7839797248	7119850496	6873308672	6144349696	5508596224	5882927104	4922635264	5939121664	5960382976	6602293760	6389613568	6735698432	5597993472	5879611392	6743223296	6362317824	6391556096	6130854912
767.354	2	30.871643, 30.874197, 30.889492	AVTEQGAELSN[115.0269]EER	84.84	1	1433T_MOUSE	14-3-3 protein theta OS=Mus musculus GN=Ywhaq PE=1 SV=1	1	123774048	178844272	147018528	161559248	156020480	151780640	158537776	165606096	177758720	132375688	170132752	212951472	131364200	167826944	174230688	159327840	151788528	127435456	184080800	114308656	215362224	143511776	109603352	169247488	84304128	102689448	73222920	135545584	195471312	174206272	121354808	121417936	95294552	167214208	90812752	87296168	128857080	106452320	83749992	105400128	120599528
511.90607, 767.3543	2, 3	31.976198, 31.977844, 31.980614, 31.982317, 31.984186	AVTEQ[129.0426]GAELSNEER	51.64, 92.03	0.96, 1.0	1433T_MOUSE	14-3-3 protein theta OS=Mus musculus GN=Ywhaq PE=1 SV=1	1	408450688	597035456	556649600	563725888	563986624	445872640	566050240	625346944	593839232	507780320	628856704	738205504	530049408	539473408	561901504	538781248	583311360	431579296	634982144	429237984	737163136	617937472	380949120	521930560	359227200	315439840	260746496	470890592	641049984	508722528	408621568	355099616	334048896	599751808	303575712	303712000	489414496	351163840	279925504	326869312	494377440
397.22452, 595.33307, 595.33374	2, 3	88.39126, 88.39428, 88.3952, 88.39934, 88.39998, 88.40331, 88.405205, 88.40533, 88.408424, 93.8516, 93.8559	DSTLIMQLLR	43.84, 58.38, 71.56	0.97, 1.0	1433T_MOUSE	14-3-3 protein theta OS=Mus musculus GN=Ywhaq PE=1 SV=1	1	12046103552	15172080640	15036123136	12868637696	11415090176	16507992064	21696999424	18808547328	16718389248	21152131072	17779331072	17857910784	21983244288	16877215744	19236583424	17745438720	20155942912	17039583232	16475675648	20888414208	15725534208	24374734848	19467968512	25294907392	17699366912	22168555520	23709644800	16151307264	17368199168	20593823744	17070667776	16746685440	20744333312	17770475520	20698474496	15133550592	17460682752	18867052544	16905795584	18209124352	19751444480
595.825	2	91.839615, 91.84737, 91.84843, 91.85099	DSTLIMQ[129.0426]LLR	69.54	1	1433T_MOUSE	14-3-3 protein theta OS=Mus musculus GN=Ywhaq PE=1 SV=1	1	781684416	1492122368	1532052224	1397361280	1125417728	1341038080	1792273920	1815564416	1673535872	1542539136	1648004224	2193292544	1773263872	1556548864	1883139712	1566416128	1777047040	1187930112	1808633216	1221137152	2045547648	1920691200	1270552960	1468145664	773963968	985061504	941062016	1346909824	1902833664	2117742208	1036099072	875389888	947956928	1527659136	799985920	775442560	1274403968	928237888	682461632	884668672	1409699712
603.331	2	80.7671, 80.768555, 80.77945, 80.78558	DSTLIM[147.0354]QLLR	57.3	1	1433T_MOUSE	14-3-3 protein theta OS=Mus musculus GN=Ywhaq PE=1 SV=1	1	224085632	320529056	282632352	271496256	235853488	325069312	390442688	333664800	312945760	371075328	261402512	243204192	400062176	252627424	333867776	307668288	310738592	311820992	345219776	406068128	369299776	391991712	278458368	332645056	318469728	419261408	360380896	345145440	324810432	242482768	270812352	310033376	430714336	378350784	324229600	228375040	335973056	372859200	223177968	323745184	313450944
495.266	2	23.042103, 23.047886, 23.04824, 23.049831	EKVESELR	42.43	0.83	1433T_MOUSE	14-3-3 protein theta OS=Mus musculus GN=Ywhaq PE=1 SV=1	1	631308992	701785216	686362624	614138112	615118208	559599360	809323968	675478784	716282048	752274560	747749248	870840640	891444352	727562176	769425728	609337216	799976192	636383104	547680960	776759936	645694208	1038118464	659324864	1470841984	1413357568	790630400	581576128	667147008	1332539136	741275648	785811776	781732864	1104022528	1289486208	849989376	669849088	853679040	1036620544	1058140032	913915392	847033984
554.781	2	24.702768, 24.718771, 24.720547, 24.734634	EMQPTHPIR	56.97	0.96	1433T_MOUSE	14-3-3 protein theta OS=Mus musculus GN=Ywhaq PE=1 SV=1	1	1315727872	1776197632	1868746496	1568586368	1555066752	2246436608	2583794944	2763081984	2018764416	2703650304	2205505792	1818770560	2287469312	2015774336	2462962944	2343931648	2265440256	2100607744	2195792640	2565421824	2159692288	2965722112	2369945856	2424526592	1406335488	2614115072	2709457664	2215171328	1614328320	2283877632	2145484160	2066576640	1911971968	1856982784	2218091008	1909566464	2029812480	2130045696	1881995008	2015694720	2178366464
657.299	1	28.121264, 28.131119	GDYFR	19.16	0.62	1433T_MOUSE	14-3-3 protein theta OS=Mus musculus GN=Ywhaq PE=1 SV=1	1	423904576	546037824	523297728	478319200	414320480	470166176	613588032	533720768	513733664	625775232	568063168	505785056	598838656	517390272	557796800	493027328	552268864	489935136	496743904	562283968	511179776	725904768	493986368	701566720	528693056	526123872	501331776	456763008	353218592	316107008	508981536	478709824	546327040	667559680	516031840	427361184	561518720	570278784	503422624	547649600	530378304
618.828	2	21.856657, 21.858774	KEMQPTHPIR	40.57	0.95	1433T_MOUSE	14-3-3 protein theta OS=Mus musculus GN=Ywhaq PE=1 SV=1	1	30856930	42468620	50736412	40813700	37049912	49977672	74800872	70649248	51991376	69531232	55917096	54540728	65054616	50758080	67103868	64556908	57057976	51064776	54980172	57450964	46381796	89329608	52771320	66014752	48581196	67976800	63246072	54561504	56309840	51470280	60389232	58053784	54595284	68514424	49928644	44693144	50484864	54496216	49639192	49132928	56739200
719.6866, 1079.0253	2, 3	49.847954, 49.86017, 49.86948, 49.870434, 49.87463, 49.88019, 49.881042, 49.88137, 49.88287	KQTIENSQGAYQEAFDISK	185.64, 92.12	1	1433T_MOUSE	14-3-3 protein theta OS=Mus musculus GN=Ywhaq PE=1 SV=1	1	1372499968	1321258752	1225914624	1256353024	1227939072	1417278208	1554701312	1432233600	1286849664	1539890688	1295922688	1217587328	1532618624	1435597952	1400174976	1189562752	1445063680	1395949952	1225443968	1816829440	1237389440	1803810176	1457246464	1767207680	1775104128	1960072064	1816416256	1328912384	1262603264	1253990528	1415062400	1487102848	1683730432	1533397888	2033118080	1518892288	1520093056	1799575808	1671451776	1607618432	1654413056
762.385	3	45.35234, 45.352886, 45.364033	KQTIENSQGAYQEAFDISKK	68.93	1	1433T_MOUSE	14-3-3 protein theta OS=Mus musculus GN=Ywhaq PE=1 SV=1	1	247992064	216479168	226752176	239831712	187858624	211265616	296700160	271055232	219711840	254195136	237102480	185389568	263133152	215441120	225583968	175462496	274936704	195777280	162443232	327898496	201027296	361817664	220648560	372497568	260984928	310784512	271545152	182126752	249438752	179683360	251684384	226463536	304243104	254145344	272830848	239080256	232934272	297438976	258355520	262285808	230664112
720.014	3	51.939465, 51.946156	KQTIENSQGAYQ[129.0426]EAFDISK	57.42	1	1433T_MOUSE	14-3-3 protein theta OS=Mus musculus GN=Ywhaq PE=1 SV=1	1	21378476	31280930	30886674	39982904	37317092	43250152	62214040	42237684	47339636	34571572	39996664	47116120	41576176	43984172	41831224	35303460	25140280	23847020	57327736	31828318	42002016	39062940	21324290	56946788	39703128	42043592	27406472	26461300	35677620	34972112	23408754	26296894	11379939	28153468	12021366	22227136	28469040	21241706	16748442	16907310	37947244
408.713	2	20.33979, 20.361013, 20.37052, 20.37115	LAEQAER	48.58	0.99	1433T_MOUSE	14-3-3 protein theta OS=Mus musculus GN=Ywhaq PE=1 SV=1	1	241800560	248633312	264419328	245574992	244016544	244576768	316608704	280289568	248123696	317943328	275641760	246995616	296022784	263539888	271676992	255148064	283516128	261477952	217590640	310001120	184725712	390135520	259807296	414345472	355255712	300612768	268295632	264734432	275610720	263394112	268832192	266561520	306441984	258694144	293250112	170460688	287403072	328482464	282488352	263990256	283320288
454.266	2	51.931107, 51.934235, 51.934948, 51.936584, 51.939865, 51.96187	NLLSVAYK	53.65	1	1433T_MOUSE	14-3-3 protein theta OS=Mus musculus GN=Ywhaq PE=1 SV=1	1	66735865856	67201814528	65911169024	66989101056	59717971968	64209809408	79376850944	77263962112	69304336384	76810371072	68347596800	63114412032	78029496320	71518724096	67770347520	68100448256	70832537600	64724578304	63349252096	79214985216	73621454848	86046048256	66867347456	82445803520	72574271488	76089532416	71055515648	71902101504	68460150784	61358944256	64734445568	66579832832	73407127552	81932730368	70511222784	53609340928	75855069184	67160444928	61650849792	66603536384	75021287424
454.75726, 454.75754	2	56.05688, 56.066086, 56.070297, 56.075073, 61.391144, 61.408596, 61.41547, 61.431248	N[115.0269]LLSVAYK	61.49, 64.26	1	1433T_MOUSE	14-3-3 protein theta OS=Mus musculus GN=Ywhaq PE=1 SV=1	1	1882088064	2544066304	2296604672	2361401344	2199617536	2332972800	2747689984	2747786752	2533271808	2510354176	2553030400	2607484672	2716586752	2336689408	2577529088	2307299072	2551604480	2137742592	2487751424	2372775680	2776363776	2746108928	2204370432	1814578688	1772040960	2181775104	1920670336	2121922560	2423305216	2411189760	2006018944	1963328000	2047538944	2438866176	1910996352	1622386048	2314905088	1999010176	1627284992	1929703168	2318174976
696.376	2	92.48196, 92.49266, 92.49671, 92.50469, 92.516495	SIC[160.0307]TTVLELLDK	86.32	1	1433T_MOUSE	14-3-3 protein theta OS=Mus musculus GN=Ywhaq PE=1 SV=1	1	842634304	1094288000	1117035008	899284288	827769664	750739712	1243270656	903411072	1167451648	1117475712	1222992640	1598469248	1639832192	1101609088	1216575616	826295616	1478703360	894973952	700088320	1216274688	849378496	1806423296	1020011712	2597573888	2715808768	1314038528	1026214144	952325440	3632857600	1373289856	1404329984	1275828736	2962038784	2753237248	1626984704	1139277056	1560320000	2216130304	2405925120	1884998400	1629465984
715.6665, 1072.9958	2, 3	90.00015, 90.008156, 90.012695, 90.01437, 90.015, 90.01535, 90.017586, 90.01839, 90.01979, 90.02002, 90.02131, 90.026375	TAFDEAIAELDTLNEDSYK	115.79, 84.11	1	1433T_MOUSE	14-3-3 protein theta OS=Mus musculus GN=Ywhaq PE=1 SV=1	1	6941719040	7566043136	7397793280	6672787456	6293992448	6733019136	8837976064	7212101120	7492741632	7836150272	7623140352	7286594048	8400757760	7274514432	7385271808	6825533952	7666903040	7076915712	6719968256	8086948352	6803671040	8773860352	7472222208	9600317440	8878776320	8078881280	7732250112	6640496128	8643986432	7394871296	7534977536	7491753472	8794668032	8581511680	8491229184	6988323328	7611638784	8521903616	7854379008	8307374592	7906597888
715.994	3	92.75748, 92.83826, 92.84879	TAFDEAIAELDTLN[115.0269]EDSYK	54.85	0.99	1433T_MOUSE	14-3-3 protein theta OS=Mus musculus GN=Ywhaq PE=1 SV=1	1	87950200	126276032	126683552	112031264	105207216	89260376	103517440	109241032	127158592	90239376	110731408	165673440	95106576	113705944	137338512	108723248	103464112	101990704	117045984	91047656	125242416	107336656	93465056	64081716	70870056	76684352	58545284	100913800	140518416	143539712	81843376	79185720	71284720	122982800	75733096	54424800	105257512	77727664	63475656	66929720	102120856
452.26	2	26.823732, 26.83783, 26.838026, 26.838816, 26.840155, 26.841166	VISSIEQK	46.04	0.6	1433T_MOUSE	14-3-3 protein theta OS=Mus musculus GN=Ywhaq PE=1 SV=1	1	22795083776	23207886848	23215228928	21908070400	22234062848	22334027776	27303430144	25322706944	23124387840	27122167808	24568029184	21349005312	25580867584	23708921856	24805011456	23129528320	24752033792	23635681280	21743603712	28019126272	22720227328	31706011648	24353591296	31507625984	26344671232	26455914496	25608413184	22625554432	24147277824	22645469184	24457457664	24520146944	25458800640	26038622208	26537230336	21888907264	24908537856	26482554880	24870795264	25515837440	24831508480
452.752	2	28.121918, 28.131012, 28.132391, 28.133186, 28.161766	VISSIEQ[129.0426]K	43.77	0.6	1433T_MOUSE	14-3-3 protein theta OS=Mus musculus GN=Ywhaq PE=1 SV=1	1	2070067584	3018093568	2801936128	2900251904	2691512576	2509888768	3030823936	2869706240	3003557888	2586327552	3210023680	3605337856	2802371072	2876830720	3097241600	2799663872	2898532096	2179102720	3227169024	2200953344	3705235712	3305442816	2149947392	2499910400	1660540416	1663969536	1385437440	2388401408	3052001280	2637536000	2019925504	1728864640	1641937664	2921474560	1342962432	1412701568	2428178688	1715502208	1352628480	1604986496	2315888640
634.782	2	35.69649, 35.705666, 35.707157, 35.70829, 35.710884	YLAEVAC[160.0307]GDDR	66.99	1	1433T_MOUSE	14-3-3 protein theta OS=Mus musculus GN=Ywhaq PE=1 SV=1	1	2446535168	2628286464	2710320896	2537341440	2736064000	2664359680	3101720320	2858893824	2673789952	3109809920	2864331264	2497714176	2813205248	2706359296	2435348992	2735454720	2859466240	2544174592	2161057280	2914445312	2424618752	3204524544	2648004608	1674255744	1775187072	3024603904	2486522880	2344646912	2478072320	2457551104	2813154048	2803064576	2780786688	2961875456	3093131008	2678949376	2851190272	3007746560	2893426688	2678842112	2688233472
466.22183, 698.8292	2, 3	30.127645, 30.138792, 30.138838, 30.144524, 30.150282, 30.153486, 30.153683, 30.154863, 30.169357, 30.187134	YLAEVAC[160.0307]GDDRK	59.31, 68.81	1	1433T_MOUSE	14-3-3 protein theta OS=Mus musculus GN=Ywhaq PE=1 SV=1	1	2583899392	2513733888	2500336640	2460510208	2502375680	2486697216	2993727488	2699245056	2463251456	2904613376	2701866496	2477470464	2792977152	2541396736	2295478528	2491176960	2604433920	2527076864	2262446336	2797434624	2317685248	3294344192	2738302464	2074539392	1810804608	2711897088	2591402752	2283947520	2452526848	2193137920	2581259008	2534656000	2808412416	2862222080	2906588416	2430874368	2664072448	2905766400	2812721152	2774372096	2635276032
660.842	2	40.192966, 40.200832, 40.20409, 40.20504	YLIANATNPESK	68.69	1	1433T_MOUSE	14-3-3 protein theta OS=Mus musculus GN=Ywhaq PE=1 SV=1	1	573267072	653232384	601501376	476225888	482648736	399241408	667306752	548121856	588276928	697368000	777951040	879974592	965255168	674494336	656365632	544466816	841783808	468069088	406964576	746807744	541361152	1177610368	623683712	1791195264	1914326016	742372416	524019456	632710144	2002607616	665394752	875436288	878236096	1796706688	1675990016	933740544	740672384	1019696128	1432510464	1426353536	1136129792	939446528
661.335	2	43.074654, 43.08255, 43.102333	YLIAN[115.0269]ATNPESK	41.71	0.69	1433T_MOUSE	14-3-3 protein theta OS=Mus musculus GN=Ywhaq PE=1 SV=1	1	33512342	52288000	50291592	39033956	27223490	31900432	40347064	38641436	39896572	41880460	56865828	63347200	56751568	37626152	42328540	37185712	51216824	27492446	32564786	35439504	44552612	51487088	31974226	89433816	78482904	41107044	23535722	36638844	114069496	44884064	44812424	38164068	79750696	99396480	38110444	45807424	50103656	58915240	59729728	50150284	51351864
473.57703, 709.8624, 1418.7166	1, 2, 3	93.57244, 93.6198, 93.62773, 93.64314, 93.64495, 93.64549, 93.65131, 93.65179, 93.65248, 93.65355, 93.65386, 93.655304, 93.65631, 93.6639	DIC[160.0307]NDVLSLLEK	68.17, 68.38, 78.27	1	1433Z_MOUSE	14-3-3 protein zeta/delta OS=Mus musculus GN=Ywhaz PE=1 SV=1	1	20544370688	22446587904	24912214016	21298780160	19930425344	20256284672	26450581504	22951303168	20491630592	25657714688	22916534272	21097803776	27279253504	20919230464	22475732992	21865359360	22155302912	22342920192	20041250816	23268134912	18873825280	28760983552	22841706496	19252916224	17690333184	25992577024	27978510336	21184819200	23440779264	22842189824	22174586880	21680109568	26274594816	25940744192	23404836864	19569375232	24922329088	25504860160	21794850816	24327538688	23864629248
710.355	2	82.869675, 82.88127, 82.88361, 82.884865, 82.887566	DIC[160.0307]N[115.0269]DVLSLLEK	66.47	1	1433Z_MOUSE	14-3-3 protein zeta/delta OS=Mus musculus GN=Ywhaz PE=1 SV=1	1	1390036736	1665864320	1663361664	1500747520	1416185728	1570208384	1893720192	1719542016	1684379520	1806987648	1647410688	1538466048	1847258624	1555011968	1753072256	1588442368	1563830528	1638045312	1519454976	1713533696	1392289536	1818188544	1714224384	933914432	1003778816	1778298112	1904175232	1517691776	1483765632	1539717888	1542260224	1570639616	1884726656	1845994880	1686037248	1478406528	1759249792	1739851776	1473846528	1847920384	1765880320
1205	2	64.7732	DNLTLWTSDTQGDEAEAGEGGEN	68.54	1	1433Z_MOUSE	14-3-3 protein zeta/delta OS=Mus musculus GN=Ywhaz PE=1 SV=1	1	166844448	117962192	158685936	158197120	147851296	182215744	69345008	143595984	125114376	115024976	121251200	60278716	24441704	154080096	109457888	177487152	115706936	210716368	155631200	83362936	136012768	3382682	178476384	0	12018.8	101815096	157548288	202536448	1.35887e+06	126559104	204676256	169404560	55446940	30035962	78076616	213802608	129097440	84036784	44883328	191301744	64305480
665.854	2	51.29325, 51.306667, 51.31505, 51.31862, 51.320564, 51.322205	FLIPNASQPESK	65.19	1	1433Z_MOUSE	14-3-3 protein zeta/delta OS=Mus musculus GN=Ywhaz PE=1 SV=1	1	24935432192	24663756800	24063819776	24095629312	22164883456	23955433472	28605667328	28067993600	24528672768	29327740928	26217467904	20692592640	29790351360	23080775680	23611760640	25563947008	24271468544	24636344320	22948179968	27867619328	23492075520	33005363200	25324818432	27697580032	24484513792	29125160960	28870496256	25962264576	24052668416	20799592448	23849287680	23990611968	27708868608	29660571648	25230663680	24662259712	28168663040	29054132224	22280759296	24350498816	25200099328
666.346	2	53.073887, 53.075054, 53.07611, 53.07664, 53.079933	FLIPNASQ[129.0426]PESK	57.13	0.99	1433Z_MOUSE	14-3-3 protein zeta/delta OS=Mus musculus GN=Ywhaz PE=1 SV=1	1	1762501760	2872220160	2558350080	2519373824	2392135680	2411583232	2720389888	2675000064	2754365952	2373969664	2896782848	2958893824	2747525376	2290740992	2571847168	2603312896	2387836928	1973765888	2959604992	1874142208	3263390464	2604725504	2051329792	1838867328	1238660608	1614447488	1314088832	2181766400	2893471232	2570076672	1778130432	1711697920	1452425600	2693927424	1081138944	1179500928	2460899584	1430578816	1013556352	1386473984	2006976640
666.34515, 666.34546	2	53.283676, 53.317253, 53.33246, 53.332577, 53.332775, 54.0186, 54.023346, 54.028423, 54.035156	FLIPN[115.0269]ASQPESK	67.25, 75.78	0.99	1433Z_MOUSE	14-3-3 protein zeta/delta OS=Mus musculus GN=Ywhaz PE=1 SV=1	1	1988676352	2885660672	2721966336	2853659648	2730175744	2969825280	3358166016	3030860800	2929852416	3198976256	2924447744	2667450112	3117315328	2710819328	3007592704	2836639232	2780964864	2722111232	2644635136	2818122496	2531380224	3149894656	2663641600	2558636800	2070491008	2744710144	2715366144	2430612480	2739155968	2655314176	2498253056	2524796416	2551836416	3274992128	2375714048	2145287552	2836385792	2454532096	2038103552	2355394304	2794415872
666.837	2	54.68816, 54.69253, 54.693832	FLIPN[115.0269]ASQ[129.0426]PESK	40.09	0.67	1433Z_MOUSE	14-3-3 protein zeta/delta OS=Mus musculus GN=Ywhaz PE=1 SV=1	1	77045536	129897704	116735120	110907840	101693472	119851600	128928680	130992720	116916496	98486912	122821824	142825920	113793024	102264464	120445608	108048080	109291248	83471440	142129744	88778448	145772672	95625600	87305648	61244936	48190292	51221020	52686032	91502128	142372624	126317544	77150488	83223608	67867000	120291024	46501152	50123000	96319008	57312576	37820744	63644028	103519656
680.99994, 1020.996	2, 3	67.78408, 67.79447, 67.80357, 67.80529, 67.80569, 67.81119, 67.8135, 67.8137, 67.81511, 67.81576, 67.819145, 67.82591, 67.84334	GIVDQSQQAYQEAFEISK	154.15, 96.42	1	1433Z_MOUSE	14-3-3 protein zeta/delta OS=Mus musculus GN=Ywhaz PE=1 SV=1	1	11986214912	13289805824	13131558912	11841083392	11312925696	14295811072	16822393856	14269149184	12806742016	17230049280	14766895104	11677164544	18504751104	12613447680	13668369408	12739895296	14798260224	14565230592	11950767104	18199619584	11630726144	18756734976	15876818944	19803234304	16885145600	19402473472	18777227264	14089918464	13312975872	11594991616	16079476736	15775905792	20118153216	15937156096	16681981952	14061972480	15350106112	17985185792	16133782528	15943067648	16291976192
1021.49	2	72.75247, 72.80809, 72.814865, 72.82442, 72.826775	GIVDQSQ[129.0426]QAYQEAFEISK	132.38	0.68	1433Z_MOUSE	14-3-3 protein zeta/delta OS=Mus musculus GN=Ywhaz PE=1 SV=1	1	662959168	991472256	945942528	873995776	823149824	898099968	1133871744	1025918208	997558912	1012933312	1004398912	1185325312	1295254016	842745792	989302272	891074624	1006383104	798784512	1018348032	893771904	1030433344	1264410368	858699712	787140416	794037248	762242688	678499392	853863744	1187346048	950452416	793140992	698733184	955696896	1132694784	629276800	601715648	950036864	775809088	640948160	709479360	888187968
380.713	2	27.934164, 27.947163, 27.949163, 27.950474, 27.955534	IETELR	42.61	0.72	1433Z_MOUSE	14-3-3 protein zeta/delta OS=Mus musculus GN=Ywhaz PE=1 SV=1	1	10768176128	11392663552	11953156096	10943229952	11196197888	11025099776	12475130880	12247491584	10951477248	13274979328	12777774080	10149914624	12537716736	10588529664	11282165760	11470414848	10991698944	11528911872	10362572800	11316117504	10308895744	14432569344	11318765568	11881655296	10604548096	12520961024	12020619264	11200820224	10654091264	8682033152	11522867200	11504203776	11871765504	13323473920	10510577664	10186844160	12185589760	12377278464	10207459328	11023281152	11412368384
516.90906, 774.8599	2, 3	30.291794, 30.292856, 30.294365, 30.296766, 30.29922, 30.300371, 30.30202, 30.302662, 30.303709, 30.304068, 30.304548, 30.304922, 30.30653	SVTEQGAELSNEER	90.63, 94.21	1	1433Z_MOUSE	14-3-3 protein zeta/delta OS=Mus musculus GN=Ywhaz PE=1 SV=1	1	24884965376	25088868352	26631706624	24001460224	24198942720	23866404864	29179258880	27712634880	24910145536	30792599552	28460580864	22610450432	28891674624	24354498560	24151070720	25643945984	26614738944	26508838912	23343937536	28351551488	24199866368	33487990784	24769050624	32020379648	28629923840	31103524864	28846868480	27141926912	24789430272	20738226176	27658067968	27098124288	29438646272	29833756672	25261041664	23371501568	28475490304	30593583104	25218772992	26399379456	26400616448
775.3518, 775.3525	2	29.350685, 29.368708, 29.381092, 29.384367, 29.387526, 31.610603, 31.619753, 31.619883, 31.624525	SVTEQGAELSN[115.0269]EER	88.12, 88.49	0.77, 0.8	1433Z_MOUSE	14-3-3 protein zeta/delta OS=Mus musculus GN=Ywhaz PE=1 SV=1	1	1360181632	1789507584	1775551104	1688457728	1678657536	1537363968	1804535424	1936739200	1718904320	1863659904	1928310656	1827191936	1868056960	1638357888	1788287104	1763087360	1922523648	1566515968	1810261376	1681674880	1976354176	2121401600	1450664320	1858895744	1523143040	1599314048	1374516608	1728655488	1827211008	1535683968	1527924864	1449570688	1579027072	2013685888	1361376256	1256321408	1689241216	1565858688	1285884160	1368750080	1608700800
517.23706, 775.35175	2, 3	33.21474, 33.25636, 33.256664, 33.258495, 33.25952, 33.260464, 33.260635, 33.260796	SVTEQ[129.0426]GAELSNEER	73.49, 91.87	0.75, 0.99	1433Z_MOUSE	14-3-3 protein zeta/delta OS=Mus musculus GN=Ywhaz PE=1 SV=1	1	1723648512	2767266048	2707821056	2396889088	2559471104	2301004288	2801027584	2958973696	2672168704	2450863616	2822556672	3177979648	2611409664	2505755648	2592527872	2570730496	2674796032	1953503744	2800270336	1836861184	3282619648	2974154752	1776998912	2306501120	1552016256	1463496320	1244790656	2361831680	3005727232	2301644288	1913035136	1710803584	1581619072	2923296000	1031427648	1298930560	2412969984	1632762752	1155389184	1360767360	2114812544
775.843	2	34.395412, 34.400036, 34.400143	SVTEQ[129.0426]GAELSN[115.0269]EER	83.83	1	1433Z_MOUSE	14-3-3 protein zeta/delta OS=Mus musculus GN=Ywhaz PE=1 SV=1	1	56434184	114431680	123374176	99681960	100817984	86207536	105488944	136483776	107850280	99091304	107425032	178307440	124143392	109278672	99762872	100201056	124955840	59094888	124382912	61482684	169557200	131971680	51587924	75458104	59315112	48463800	41247772	93403656	142146000	111871432	61653980	56378316	57859068	108714304	48683512	46689024	96453696	56277428	58312260	62157492	78400648
711.3344, 711.33606, 1066.4991, 1066.5001	2, 3	76.58723, 76.59231, 76.61336, 81.86083, 81.88713, 81.88819, 97.08802, 97.091484, 97.09293, 97.09304, 97.093605, 97.09378, 97.09382, 97.09469, 97.095276, 97.09545, 97.09704, 97.099724, 97.099884, 97.100365, 97.10061	TAFDEAIAELDTLSEESYK	108.42, 41.18, 65.54, 80.69	0.86, 1.0	1433Z_MOUSE	14-3-3 protein zeta/delta OS=Mus musculus GN=Ywhaz PE=1 SV=1	1	1949065344	1623409664	13837628416	3569343744	9312185344	7030926336	6811402240	14321647616	4734487040	15949773824	4404888576	14352689152	22295222272	7734226432	20548583424	8017143296	15905593344	10292884480	1096363648	16945973248	2692030720	30649579520	772922368	24456626176	23709327360	20373233664	25039161344	12916302848	17036377088	9173492736	9265952768	6394183168	10686417920	19605377024	21892204544	1416576256	1556480128	21888436224	20399319040	7289750016	22179463168
445.252	2	23.508411, 23.509718, 23.512466, 23.512651, 23.514734	VVSSIEQK	52.13	0.99	1433Z_MOUSE	14-3-3 protein zeta/delta OS=Mus musculus GN=Ywhaz PE=1 SV=1	1	16703108096	17434232832	19025922048	16616243200	16909772800	17149323264	20530075648	19830929408	18250121216	22166362112	19283828736	15321949184	21750231040	17322033152	18523252736	18499250176	18940798976	18205683712	16316189696	20566833152	17075760128	23966625792	18349576192	22338621440	20394137600	21246222336	20059107328	19678734336	18305636352	15897410560	18952632320	19243255808	20034516992	21341704192	1319870464	16281949184	20189186048	21298866176	17513465856	18293975040	19305830400
445.744	2	24.417952, 24.427824, 24.431656, 24.43217	VVSSIEQ[129.0426]K	47.4	0.99	1433Z_MOUSE	14-3-3 protein zeta/delta OS=Mus musculus GN=Ywhaz PE=1 SV=1	1	1372515072	2150660096	2032519552	1931275136	1960944512	1719280512	2090627072	2165408512	2044987392	1854358016	2274448896	2315769600	2043755776	1783761024	2057068288	1903622144	1946256640	1448225152	2178674176	1408876416	2460385280	2380100352	1458777728	1930897024	1183834368	1142822016	919291264	1825615872	2419269120	1928758656	1408713344	1269623680	1150550912	2061645184	788048960	903744384	1666431360	1194334976	852849728	1029905216	1571430400
552.711	2	33.313, 33.31553, 33.316143, 33.317852	YDDMAAC[160.0307]MK	35.83	0.93	1433Z_MOUSE	14-3-3 protein zeta/delta OS=Mus musculus GN=Ywhaz PE=1 SV=1	1	111997040	179796064	192128032	140125520	127190568	303828064	451811872	478435296	301030368	476828768	323771232	322691200	400985984	307547040	414157856	365470400	404111232	292646016	295543776	407781600	279054048	555092672	394831168	301103264	110781848	468777312	483284448	282417344	233965120	359014720	337438400	269654592	299861888	234398336	358159136	256925888	252061168	301947296	285949152	259231872	347170016
576.28235, 1151.5568	1, 2	34.90434, 34.90902, 34.90967, 34.911316, 34.91207, 34.915848, 34.92246	YLAEVAAGDDK	54.31, 74.64	1	1433Z_MOUSE	14-3-3 protein zeta/delta OS=Mus musculus GN=Ywhaz PE=1 SV=1	1	1383227776	1751206912	1925878016	1669065984	1651802496	1569066880	2229190144	1923474816	1872189312	2284208128	1947862656	1787618816	2279229440	1733762432	1754205184	1829105280	2069209728	1569684608	1436180864	2048827520	1713130752	2631511808	1567072000	2621111296	2607395584	2231366144	1630297856	1935494784	2087382144	1444330112	2047651456	1979223424	2211294208	2492116736	1803975040	1588047104	2152613120	2274606592	1890906368	1863201280	2021479936
427.22223, 640.3294	2, 3	29.372852, 29.376944, 29.386194, 29.39026, 29.390265, 29.39039, 29.391546, 29.392609, 29.39281, 29.394169, 29.398994, 29.410564	YLAEVAAGDDKK	74.68, 88.75	1	1433Z_MOUSE	14-3-3 protein zeta/delta OS=Mus musculus GN=Ywhaz PE=1 SV=1	1	24285683712	26778785792	27885578240	25532884992	25416208384	25905381376	31420248064	30055165952	26439284736	31772985344	29288419328	24304754688	30691739648	26042824704	28223598592	27025043456	27888422912	26600519680	25735774208	29690284032	26375170048	35927769088	26972342272	32845338624	26454632448	31125344256	28597600256	27779325952	24496394240	20989061120	27525574656	27474739200	27810394112	30059157504	25150453760	23320678400	26558353408	29285023744	24133120000	25582661632	27005452288
502.295	2	42.05526, 42.061275, 42.09452	KIEEPLFK	38.72	0.6	2A5A_MOUSE	Serine/threonine-protein phosphatase 2A 56 kDa regulatory subunit alpha isoform OS=Mus musculus GN=Ppp2r5a PE=1 SV=1	0.64	51511112	65412588	86582304	65238092	55547680	59614676	76320112	90511384	84268952	81289488	67501528	67453416	66972728	66290956	72957896	72793064	83199080	72705368	61694844	80980616	71792272	98994736	64979824	126751864	72785752	84890240	70910352	79609712	57354872	54785472	69928856	69478280	73248872	84824000	76050608	54158080	87443688	85252232	76422840	61142300	73739248
472.894	3	36.33095, 36.33192, 36.336384, 36.33693	C[160.0307]VSSPHFQVAER	39.47	0.87	2A5E_MOUSE	Serine/threonine-protein phosphatase 2A 56 kDa regulatory subunit epsilon isoform OS=Mus musculus GN=Ppp2r5e PE=2 SV=3	1	110507720	82787656	98616672	90028200	110417816	103363312	131654024	111776712	89886256	143139504	110493088	77433528	118137464	107935696	94841696	110460448	116504536	119417112	71563736	136091664	91681088	142094416	112436216	86193256	92975848	189400176	172121248	100151552	108362504	99959928	132794576	116223432	169030080	108049792	166420672	126382984	118626672	154880160	171078048	145399440	122134280
751.891	2	64.34439, 64.34784, 64.354065, 64.38126	DVPTSEQPELFLK	48.1	0.85	2A5E_MOUSE	Serine/threonine-protein phosphatase 2A 56 kDa regulatory subunit epsilon isoform OS=Mus musculus GN=Ppp2r5e PE=2 SV=3	1	204678320	257080112	247327312	224438960	223447024	256625888	316557824	255121824	229746000	312296928	271319648	262381792	374777920	244226992	272270432	248267392	303918720	254618128	245976304	313776768	246640080	367818304	290527968	410764832	353299744	321984800	318251904	221524704	320273440	267255904	251661568	239983568	329755264	278754304	290267776	243244480	278448160	293226496	312288480	283295232	311125600
762.39	2	57.59522, 57.59988, 57.607155, 57.607754	FLESQEFQPSIAK	77.43	1	2A5E_MOUSE	Serine/threonine-protein phosphatase 2A 56 kDa regulatory subunit epsilon isoform OS=Mus musculus GN=Ppp2r5e PE=2 SV=3	1	401407136	385908384	362274944	329992128	320041632	359113152	465252224	416383424	351229120	415034304	374842016	354276352	485588448	362651648	396231552	370808832	442412416	383491872	332505248	471563488	362657312	475142656	432530624	459277184	449393856	451090112	469559936	345017696	433595648	357654720	356504416	422948800	498548000	406360192	507069824	390433984	440045248	422713632	478187488	426788608	420458144
776.376	2	47.95962, 47.960476, 47.968246, 47.972828	GC[160.0307]LTEQTYPEVVR	73.51	1	2A5E_MOUSE	Serine/threonine-protein phosphatase 2A 56 kDa regulatory subunit epsilon isoform OS=Mus musculus GN=Ppp2r5e PE=2 SV=3	1	189227664	216467936	233646704	214033936	195975296	195692336	321454752	286940864	226448704	300014304	274242976	235707888	372370560	232413040	233297936	216452384	284737760	211736128	171589696	299139680	199385392	431622016	265665936	552492864	520134720	311556288	237032336	211095296	446178816	213237152	226928160	252314032	403674112	378000736	297797344	247615776	315539840	362251072	328402144	272107136	258746560
437.755	2	46.96989, 46.973404, 46.981365	IQEPLFK	48.29	0.99	2A5E_MOUSE	Serine/threonine-protein phosphatase 2A 56 kDa regulatory subunit epsilon isoform OS=Mus musculus GN=Ppp2r5e PE=2 SV=3	1	334384576	331924032	379533888	328853696	273544768	308231232	383225152	373380608	362850720	379539712	366414752	309415968	416460352	355577024	321061024	398419584	387261056	320070848	286977856	398119232	347233344	551220160	370205408	516246208	450514688	437186656	359924000	328168768	395599968	307582112	328557920	303681152	410887616	404100288	407227264	355990848	415401888	414625984	379200576	349223584	331409632
381.896	3	34.123398, 34.132248, 34.132896, 34.13366	KLEDLELKR	37.89	0.99	2A5E_MOUSE	Serine/threonine-protein phosphatase 2A 56 kDa regulatory subunit epsilon isoform OS=Mus musculus GN=Ppp2r5e PE=2 SV=3	1	161179456	175562064	182262416	150563744	159954928	176889904	211267888	214259312	170880192	196567840	193124016	184129120	202126224	183588208	183918896	172891744	191695696	163392912	161514496	219233760	164606784	277934080	182069584	258201152	223524400	208375504	166390064	172584496	215873520	167186384	151631488	160857648	206948432	187280368	202012656	160258384	189668992	213066208	209865152	176686800	208432048
545.334	3	75.066956, 75.073395, 75.07494, 75.092285, 75.10031	SQGKPIELTPLPLLK	34.38	0.9	2A5E_MOUSE	Serine/threonine-protein phosphatase 2A 56 kDa regulatory subunit epsilon isoform OS=Mus musculus GN=Ppp2r5e PE=2 SV=3	1	406287456	497345824	450055808	411403520	400853600	421548096	588787968	486484256	424466048	522758560	493191584	548099840	610129024	431761504	515234912	454864224	513693088	450467456	464752800	588154560	468397248	589212416	516567392	303914048	616993536	612516800	525513472	480562528	551977920	493919168	453074432	450960896	662453504	512071776	589430848	461314304	521482688	568373056	559657728	518813920	551154752
541.9576, 812.43384	2, 3	89.312454, 89.377396, 89.37764, 89.378975, 89.38201, 89.38323, 89.38622, 89.38655	STLNELVDYITISR	81.29, 87.97	1	2A5E_MOUSE	Serine/threonine-protein phosphatase 2A 56 kDa regulatory subunit epsilon isoform OS=Mus musculus GN=Ppp2r5e PE=2 SV=3	1	268910336	319298080	303486624	252622256	258180992	273142144	364420032	297994560	309887136	354481888	303006368	347656576	423608544	289516032	330756096	286411584	336300448	302821088	294246784	350925376	310793632	421082272	334426560	476703904	420057248	378549408	401898848	279345568	390745024	377689088	310538688	285834400	425476192	359934656	394153024	283445216	342149152	363635328	377787104	343656128	368347680
753.386	2	62.213238, 62.214565, 62.22322, 62.23548	FLESPDFQPNIAK	40.92	0.66	2A5G_MOUSE	Serine/threonine-protein phosphatase 2A 56 kDa regulatory subunit gamma isoform OS=Mus musculus GN=Ppp2r5c PE=1 SV=2	0.98	208239504	252263648	228378336	205291568	208878896	223998256	311028544	241853776	215792848	293698528	256441008	252585696	329658304	206800720	254666816	225883280	267546176	237485584	201048688	320621280	205312000	383403904	264040528	365866336	397550368	331913504	315245824	208439904	268522240	210429792	226806128	224891456	342115936	297462496	281007840	225871280	268668832	310560672	314683648	274170496	305345440
651.294	2	46.6501	LFDDC[160.0307]TQQFK	40.98	0.96	2A5G_MOUSE	Serine/threonine-protein phosphatase 2A 56 kDa regulatory subunit gamma isoform OS=Mus musculus GN=Ppp2r5c PE=1 SV=2	0.98	68058104	49286112	60029296	61697284	39969420	55168336	72583648	64834220	58939276	66918004	75300072	48004748	78398896	55226160	59065484	71202928	77013176	59455964	49737556	61765508	47634044	96511136	70702640	66647652	46136944	68410592	71612080	54254836	79967176	47154620	71598200	53478064	95326880	72724248	81512504	75136304	55416524	70890304	82977008	65484752	63231560
761.06	3	92.635284, 92.637955, 92.64671	SLSVYHPQLAYC[160.0307]VVQFLEK	37.11	0.89	2A5G_MOUSE	Serine/threonine-protein phosphatase 2A 56 kDa regulatory subunit gamma isoform OS=Mus musculus GN=Ppp2r5c PE=1 SV=2	0.98	58137156	74346736	74234688	51220964	46352936	52116172	79598064	60819036	75921024	90383344	81449120	111735920	113439288	70361552	84759696	61941732	86538432	77402848	55054672	86102304	48834248	115557952	81662048	90937984	93244816	107328064	102809872	56043208	164169904	73161768	78374496	88456832	155668176	106925088	129686912	74967384	111605744	142047264	131911264	130261976	102295472
443.4325, 738.38324	3, 5	57.026962, 57.033657, 57.03433, 57.03471, 57.034794, 57.03533, 57.03549, 57.03624, 57.03899, 57.040676	AISHEHSPSDLEAHFVPLVK	45.56, 69.42	0.98, 0.99	2AAA_MOUSE	Serine/threonine-protein phosphatase 2A 65 kDa regulatory subunit A alpha isoform OS=Mus musculus GN=Ppp2r1a PE=1 SV=3	1	1593685120	2038222976	1852359552	1994425344	1548119936	1798579584	2412783104	2070614400	2201698304	2440045056	2234025728	2105952128	2839349248	2017901312	2118047360	1982589056	2297096448	1948326912	1839842560	2284898304	1874681728	2963507200	2109668736	3059734272	2157904384	2258232576	2013157760	1758890496	2522464256	1789692416	1887227776	1982558080	2493622016	2763074048	2150896640	1867262080	1956925056	2047147648	1895656448	1871983488	2145986432
407.737	2	28.715233, 28.73158, 28.737074, 28.748198, 28.754126	AVGPEITK	56.1	1	2AAA_MOUSE	Serine/threonine-protein phosphatase 2A 65 kDa regulatory subunit A alpha isoform OS=Mus musculus GN=Ppp2r1a PE=1 SV=3	1	1683636864	1835917824	1823196032	1669020928	1666870528	1646355968	2096747520	1907594624	1754408320	2152128000	2011642880	1842297856	2358585600	1760306048	1932219776	1784080128	2001902592	1777082112	1712405760	1951937536	1742771072	2602095616	1829817344	2740307456	2326366464	2080963072	1861422336	1760275072	1903017856	1435633408	1894469376	1802094336	2102007680	2086074112	1848945792	1591675392	1888923136	2127394816	1922063872	1832067584	1948049152
700.782	2	37.720284, 37.72573, 37.731224, 37.735653, 37.73793	EFC[160.0307]ENLSADC[160.0307]R	69.7	1	2AAA_MOUSE	Serine/threonine-protein phosphatase 2A 65 kDa regulatory subunit A alpha isoform OS=Mus musculus GN=Ppp2r1a PE=1 SV=3	1	460866304	427266240	512951168	439918080	453418400	446976704	520857088	450883904	462753984	551223744	536400256	386409856	513955328	441469120	437106400	478753440	469901824	483059904	345158528	397653344	334864992	542598464	498367392	72981320	86474832	505336448	491878496	412708640	419623488	455081376	564901312	535422144	504535200	530017632	571765120	497779552	542750528	574209728	543743552	498168672	461030080
620.32	2	25.120613, 25.123087	ELVSDANQHVK	44.02	0.99	2AAA_MOUSE	Serine/threonine-protein phosphatase 2A 65 kDa regulatory subunit A alpha isoform OS=Mus musculus GN=Ppp2r1a PE=1 SV=3	1	37238548	47695476	41693604	34824688	42900036	33922036	54830184	44280612	41997920	60845248	57475168	57797616	62414192	42302912	45919400	36690592	50558936	41720312	34538504	40078412	34285168	77312280	40573832	93090752	90779480	51936808	36013712	35931288	125517544	55649080	54073828	50558068	96040480	91533360	48660904	41999924	62375216	78444144	65520904	61743856	59983720
732.0827, 1097.6194	2, 3	75.49624, 75.50976, 75.510796, 75.51242, 75.512436, 75.51352, 75.51413, 75.51453, 75.51475, 75.51554, 75.51769	IGPILDNSTLQSEVKPILEK	126.29, 98.93	1	2AAA_MOUSE	Serine/threonine-protein phosphatase 2A 65 kDa regulatory subunit A alpha isoform OS=Mus musculus GN=Ppp2r1a PE=1 SV=3	1	4546404864	5308760576	4944347136	4673246720	4260324608	5078794752	6526360064	5399684096	4926681088	6047656960	5412329984	5617535488	7917377536	4795907072	5433543168	4877504512	5757720064	5216814592	5067456512	6071334400	4614923264	7062547456	5783845376	8654854144	6225378816	6281852928	6055976448	4858100736	6384508928	4790817280	5534575616	5339759616	7459985408	5855864320	6029299712	4993703424	5565402624	6184972288	6026373120	5912650752	5754708992
732.41	3	78.96066, 78.963104, 78.967285, 78.97206	IGPILDNSTLQ[129.0426]SEVKPILEK	47.11	0.96	2AAA_MOUSE	Serine/threonine-protein phosphatase 2A 65 kDa regulatory subunit A alpha isoform OS=Mus musculus GN=Ppp2r1a PE=1 SV=3	1	315775264	531595104	453536864	467776576	414503072	419938656	534030976	540820096	522804416	441727808	544096000	782152064	665914048	455347552	562578048	465624000	523333120	351613440	517454624	349564992	614402880	550619904	358248448	451279296	328307232	297461280	251033712	432175552	695389440	533916000	353817280	282805216	344832512	531832544	232383184	225862336	422742208	287868960	235358000	311348928	419944000
732.409	3	77.56598, 77.5735, 77.57605, 77.57711, 77.59636	IGPILDN[115.0269]STLQSEVKPILEK	63.43	0.97	2AAA_MOUSE	Serine/threonine-protein phosphatase 2A 65 kDa regulatory subunit A alpha isoform OS=Mus musculus GN=Ppp2r1a PE=1 SV=3	1	145233904	218292176	185493664	189488016	173427488	179271120	243819888	226693264	213148288	181937968	230518192	281373120	293651936	187461024	199822256	188964016	205762528	175316912	212388992	192729904	243488240	242345904	169618752	234678176	157350528	175321328	138423888	161732880	281793152	202520912	161013632	141912096	182199984	210783584	120159320	120966720	181990720	149554624	139777840	141378496	186201792
457.61676, 685.9219	2, 3	64.35602, 64.36097, 64.36154, 64.3664, 64.39117, 64.39435	KLSTIALALGVER	73.52, 87.4	1	2AAA_MOUSE	Serine/threonine-protein phosphatase 2A 65 kDa regulatory subunit A alpha isoform OS=Mus musculus GN=Ppp2r1a PE=1 SV=3	1	449288384	607616768	524334944	558842176	572848320	597392448	673691456	591719616	551051776	636552448	590201408	551906880	725092096	520132128	643255424	536887936	661349888	552269376	558423360	654972928	561553664	758506880	590475008	688920640	580046528	655356288	646837376	488390176	566192512	540696768	558453312	521982208	699601472	584549760	576855744	499794400	610419712	563338432	553117248	568284352	629726400
555.272	2	56.213757, 56.22198, 56.222744, 56.22649	LAGGDWFTSR	54.25	1	2AAA_MOUSE	Serine/threonine-protein phosphatase 2A 65 kDa regulatory subunit A alpha isoform OS=Mus musculus GN=Ppp2r1a PE=1 SV=3	1	1603493376	2017493888	1979242240	1928078976	1873026048	1837257856	2437885952	2119685888	2052944512	2495110656	2042252800	2020047104	2779434240	1883661824	2338330880	1977683328	2269223168	1909832448	1673784960	2519227392	1748310016	3025938944	1858490752	3240708096	2900563968	2462863872	2243143424	1692500224	2310788352	1915156608	1918105472	1849560576	2532905728	2491885824	2352028672	1672887040	2277397760	2542664192	2270840064	2045940864	2393928192
648.01855, 971.52466	2, 3	92.07113, 92.071304, 92.073975, 92.07701, 92.07802, 92.08021, 92.08037, 92.08104, 92.08114, 92.08123, 92.081764, 92.082664	LNIISNLDC[160.0307]VNEVIGIR	111.27, 128.79	1	2AAA_MOUSE	Serine/threonine-protein phosphatase 2A 65 kDa regulatory subunit A alpha isoform OS=Mus musculus GN=Ppp2r1a PE=1 SV=3	1	1949231488	2083907328	2311160064	2102179328	1772510720	1753258624	2496377344	2000836864	2261111040	2334999808	2148588544	1965529088	2741117184	1991463424	1988806272	2012901248	2250691072	2111044736	1878925440	2101821568	1660002944	2553884160	2233392640	1546301312	1468956928	2256279040	2466921728	1830994560	2301490944	2097803776	2049169024	2063277056	2685041920	2220948736	2448151040	2013476096	2276856320	2466887936	2356329216	2462494208	2269521408
648.34753, 972.0161	2, 3	96.01493, 96.02438, 96.03103, 96.05192	LNIISNLDC[160.0307]VN[115.0269]EVIGIR	29.42, 44.37	0.8, 0.95	2AAA_MOUSE	Serine/threonine-protein phosphatase 2A 65 kDa regulatory subunit A alpha isoform OS=Mus musculus GN=Ppp2r1a PE=1 SV=3	1	42179348	62921304	56984784	68792784	59770036	49282456	62146616	60706152	52583236	58034528	59822604	81394496	71352136	66150084	62380992	55205916	81355448	47589160	55391856	56589680	59574052	77886440	43576816	29522578	35989424	49359984	36771620	46978596	90507824	68257992	33913552	37336740	57842764	74699920	37237756	35560600	57002408	48874036	49107840	41174620	58281868
414.9181, 621.8739	2, 3	72.182045, 72.19505, 72.196915, 72.19846, 72.19895, 72.20184, 72.20457, 72.20503	LSTIALALGVER	80.14, 95.66	1	2AAA_MOUSE	Serine/threonine-protein phosphatase 2A 65 kDa regulatory subunit A alpha isoform OS=Mus musculus GN=Ppp2r1a PE=1 SV=3	1	1553875072	2045578112	1876321408	1692608128	1658289408	1795413120	2226430720	1966523520	1940271488	2248889344	2050265984	2201108480	2777823488	1729094656	2059693312	1862701696	2186090752	1869245056	1803685376	2209035008	1761151488	2616245248	1931059968	2793914624	2481251840	2167260160	2120491392	1625395712	2368640000	1810605056	1843830016	1730596864	2549979392	2339145984	2196121088	1662353920	1990843008	2182635776	2095714560	2079932160	2228614656
580.793	2	26.384745, 26.394962, 26.42128, 26.430668, 26.431625	LTQDQDVDVK	77.53	1	2AAA_MOUSE	Serine/threonine-protein phosphatase 2A 65 kDa regulatory subunit A alpha isoform OS=Mus musculus GN=Ppp2r1a PE=1 SV=3	1	1898535168	2014632192	1938670336	1821667712	1815026816	1873004288	2320363008	2141390464	1942514432	2343763968	2097798656	1901794816	2483087872	1990505472	2067577088	2013145728	2222915840	2024871168	1846373248	2344361984	1799569152	2667675904	2107516672	2771414016	2619843328	2510753024	2315626240	1992013568	2226693888	1826330752	2166166528	2150024448	2410532096	2248925696	2249029376	1997711744	2143261184	2419818240	2317910272	2187970048	2196921856
581.285	2	28.461014, 28.475237, 28.480932	LTQ[129.0426]DQDVDVK	40.56	0.93	2AAA_MOUSE	Serine/threonine-protein phosphatase 2A 65 kDa regulatory subunit A alpha isoform OS=Mus musculus GN=Ppp2r1a PE=1 SV=3	1	175409808	206060752	189872384	216468160	201631968	174863664	188702256	172235040	207886096	195524160	193919296	227922160	191171648	174722944	188230592	197352144	160208144	159357408	217098496	161703712	225382912	237123584	165293328	194750256	152231696	124352536	130066080	165985984	200797104	182494144	155113136	124136776	148730912	199691920	122824856	129813072	161802784	153281088	97499104	146795232	162209488
437.224	2	26.340265, 26.34045, 26.349329	NEDVQLR	46.24	1	2AAA_MOUSE	Serine/threonine-protein phosphatase 2A 65 kDa regulatory subunit A alpha isoform OS=Mus musculus GN=Ppp2r1a PE=1 SV=3	1	1801982720	1985048704	1925905920	1819739392	1844454912	1818589440	2148895232	2036892288	1918424832	2267385344	2049432448	1753702912	2336215296	1926156544	1957441024	1866198528	2094098944	1902449024	1780756736	2176848640	1780977920	2699945216	1963869696	2785981184	2639544320	2226277888	2072037376	1986388480	2283147264	1803809536	2076104960	2059588224	2335324928	2268497664	2049545472	1805738752	2028703616	2328289280	2114306688	2057426176	2064347392
437.716	2	27.359589, 27.360329	NEDVQ[129.0426]LR	42.1	0.99	2AAA_MOUSE	Serine/threonine-protein phosphatase 2A 65 kDa regulatory subunit A alpha isoform OS=Mus musculus GN=Ppp2r1a PE=1 SV=3	1	105011584	171371888	163001744	163795088	154736128	139084032	146734160	177890736	169853440	149936800	167771040	191725536	168670048	153136560	169489088	151909648	179952368	101091144	161995248	108925568	195761200	177875920	101705360	151786432	119729664	95410456	77352472	139808608	220617200	146103808	108585600	97548872	99929688	178438624	61865176	83680256	137789728	109735312	86030704	88439280	123037936
654.29	2	38.386875, 38.388176, 38.391613, 38.395493	NLC[160.0307]SDDTPMVR	36.59	0.99	2AAA_MOUSE	Serine/threonine-protein phosphatase 2A 65 kDa regulatory subunit A alpha isoform OS=Mus musculus GN=Ppp2r1a PE=1 SV=3	1	250283264	279277792	299168896	265491152	260383488	357369536	425287584	411258624	332696224	481467712	389288640	358536928	469291456	350493216	394984384	403332160	403385760	353819168	302858272	423026720	344950272	508237184	397460768	255250160	169090704	429861248	450409600	319331328	312444448	387883264	382621056	367411200	360335296	343837056	453306272	347770752	351531296	385957568	384509696	340340352	377081472
1069.51	2	81.56718, 81.57114, 81.57243	SEIIPMFSNLASDEQDSVR	73.82	1	2AAA_MOUSE	Serine/threonine-protein phosphatase 2A 65 kDa regulatory subunit A alpha isoform OS=Mus musculus GN=Ppp2r1a PE=1 SV=3	1	27645222	42345156	49828664	45169532	31178888	56144904	104256272	76678544	44448312	102275928	56842096	73370192	101845568	60402256	92027464	69241128	89308816	47332428	51496904	112710048	58108132	128109424	91922640	128900536	73476232	94150304	103442544	52006160	72848848	64748428	54139472	57012952	83662680	63115184	59816856	60841672	49325656	68917712	67338144	67269216	83684704
759.347	2	64.17526, 64.176476, 64.17657, 64.17949	TSAC[160.0307]GLFSVC[160.0307]YPR	81.75	1	2AAA_MOUSE	Serine/threonine-protein phosphatase 2A 65 kDa regulatory subunit A alpha isoform OS=Mus musculus GN=Ppp2r1a PE=1 SV=3	1	1072395136	1168351488	1141617664	1046808704	1043558336	1092252928	1298455680	1122441472	1090433920	1286150528	1199922432	1084068608	1442583424	1118566656	1178643584	1005831104	1157147008	1189358720	910429440	1127690752	832293440	1288444672	1173515904	361666080	327244736	1187122304	1315803264	895050304	1095719168	1090850176	1116368000	1118647296	1257060736	1182133120	1328439808	1073246976	1183520128	1169677056	1263039104	1229788160	1195215232
814.363	2	35.968643, 35.97446, 35.974655, 35.976498, 35.98434	VKEFC[160.0307]ENLSADC[160.0307]R	67.1	0.99	2AAA_MOUSE	Serine/threonine-protein phosphatase 2A 65 kDa regulatory subunit A alpha isoform OS=Mus musculus GN=Ppp2r1a PE=1 SV=3	1	88737672	119635792	139694224	112747328	105969592	100125168	137564560	136212944	120345704	166270320	138371120	121065816	159601600	92639744	86272352	132445120	144791648	83332168	65343096	129229272	91778848	165238224	93697928	32480228	33164380	104557808	91080872	103979984	107929312	75643800	140302096	108212936	144066256	148836512	148561568	121084256	142278176	149882880	149580272	96222744	118862160
491.58182, 736.86914	2, 3	46.08041, 46.113766, 46.122543, 46.132965, 46.137043, 46.1431, 46.144474	VLAMSGDPNYLHR	55.37, 67.87	0.98, 0.99	2AAA_MOUSE	Serine/threonine-protein phosphatase 2A 65 kDa regulatory subunit A alpha isoform OS=Mus musculus GN=Ppp2r1a PE=1 SV=3	1	305999872	330158080	399860192	310173568	277806432	449419072	574066560	584183488	449030816	549639552	509911488	461836480	577128000	469077152	512402080	447272480	556472256	424477888	395286144	568250880	460590464	740980544	500007680	712538112	455166784	654661504	587795072	422164288	420689312	457841568	452028736	492430176	491225984	458550048	513628512	449624960	428532032	467248032	454825664	405912768	498420896
465.269	2	43.842785, 43.848164, 43.84928, 43.85162, 43.859844	VLELDNVK	47.47	1	2AAA_MOUSE	Serine/threonine-protein phosphatase 2A 65 kDa regulatory subunit A alpha isoform OS=Mus musculus GN=Ppp2r1a PE=1 SV=3	1	2069157760	2104301568	2375961344	2111832576	1707602560	2217336320	2606821888	2606987776	2270193664	2544900096	2491682560	2094375552	2756478464	2137047296	2293522688	2338045952	2613086976	2026095360	1848999680	2670667264	2240752896	3396830208	2181692928	3371485696	2970427904	2928323584	2333860864	2293720064	2639654656	1954872704	2455143168	2396020992	2557766656	2856796928	2551724032	2133786624	2249211904	2852826624	2294122240	2179857664	2461870080
726.348	1	24.213892, 24.21409	YMVADK	32.63	1	2AAA_MOUSE	Serine/threonine-protein phosphatase 2A 65 kDa regulatory subunit A alpha isoform OS=Mus musculus GN=Ppp2r1a PE=1 SV=3	1	10276344	23263094	22671182	18505562	13809474	21691854	39984244	37303192	24668952	39355872	36308384	30552610	40156920	24280224	35501896	31311770	30138644	22808816	26258384	35493684	24703720	57250676	30641900	39134856	26926398	36039624	34148032	27522530	31537894	32452984	26332298	27188764	31546068	29429240	15654407	24623644	25725296	35759944	35544984	26300974	30857098
452.74	2	35.43772, 35.440228, 35.44334	DITLEASR	31.5	0.98	2ABA_MOUSE	Serine/threonine-protein phosphatase 2A 55 kDa regulatory subunit B alpha isoform OS=Mus musculus GN=Ppp2r2a PE=1 SV=1	1	281977344	365552320	369380992	329380640	328063296	319409696	387951616	402597120	330440224	430687488	366570752	373133984	504519680	340723040	357465152	336191680	369985376	274222624	277241088	357370592	331531936	438394912	285410752	283772736	378564480	434962912	292045536	315828512	357452768	288952736	419493472	371901152	381399296	403175296	298240992	298017664	320174688	380072032	335359488	283191328	387398400
689.696	3	86.2509	ENIIAVATTNNLYIFQDK	34.23	0.64	2ABA_MOUSE	Serine/threonine-protein phosphatase 2A 55 kDa regulatory subunit B alpha isoform OS=Mus musculus GN=Ppp2r2a PE=1 SV=1	1	9650762	8853000	8562585	14009363	8924385	15241129	8967604	9700006	10665903	7429284	11352110	7763898	7.55851e+06	13752923	15133026	10145127	11655749	14875731	11494400	9287915	13512923	2.47285e+06	12221171	323636	15697377	11974704	20311006	12319098	4.06101e+06	10114464	18607914	12506307	12163593	7.83924e+06	13556962	8001503	9676798	10395343	13219332	11748046	10311274
1030.16	3	83.98525, 84.01095, 84.029526	GAVDDDVAEADIISTVEFNHSGELLATGDK	99.38	1	2ABA_MOUSE	Serine/threonine-protein phosphatase 2A 55 kDa regulatory subunit B alpha isoform OS=Mus musculus GN=Ppp2r2a PE=1 SV=1	1	59667668	56007896	55717420	53187040	54222072	86491744	88361632	85645784	52399148	91352544	71121928	76096656	73139848	67984968	87221088	66587356	72672976	83806120	65698940	76565592	66546528	82678088	68151432	51621848	63116512	91427760	91784576	53590072	47435416	75580224	81857072	76806568	81087120	52501508	75680064	60541184	67525680	76965040	82927696	70212984	108374544
818.369	3	72.337456, 72.36855, 72.376495, 72.38738, 72.39001, 72.391014	GEYNVYSTFQSHEPEFDYLK	53.03	0.96	2ABA_MOUSE	Serine/threonine-protein phosphatase 2A 55 kDa regulatory subunit B alpha isoform OS=Mus musculus GN=Ppp2r2a PE=1 SV=1	1	537582912	628066496	567470080	513081536	487364800	586502080	784924288	677977536	560654272	767416128	631062976	638789760	924234752	567079552	713665024	564826624	679149440	596718848	600129536	625002496	543855040	806388352	663799488	823668544	529524256	737310592	682906688	525884512	636568256	545994880	571719616	597359936	841741760	631900736	641647488	583343616	590055872	704939072	629039168	620490944	662794880
470.58868, 705.3795	2, 3	71.67779, 71.684296, 71.68607, 71.68724, 71.68761, 71.68797, 71.68898, 71.689064, 71.68965	INLWHLEITDR	47.64, 58.8	0.99, 1.0	2ABA_MOUSE	Serine/threonine-protein phosphatase 2A 55 kDa regulatory subunit B alpha isoform OS=Mus musculus GN=Ppp2r2a PE=1 SV=1	1	720460800	1065396160	946952384	772394560	772180480	850568192	1089705088	951261952	862226688	1027724736	987123648	937314496	1361458304	891106944	999221376	832151360	990743552	842146112	860373376	1027808960	816658816	1017729024	848643584	793993984	640010368	1072102464	1003893952	725781952	855506176	759305856	945601664	918353344	1058558144	903909824	923688256	817871552	863286208	927908416	814420608	818052416	972857984
666.807	2	38.717747, 38.73976, 38.744263, 38.767197	LFEEPEDPSNR	52.14	0.97	2ABA_MOUSE	Serine/threonine-protein phosphatase 2A 55 kDa regulatory subunit B alpha isoform OS=Mus musculus GN=Ppp2r2a PE=1 SV=1	1	496353920	546852928	547150656	516877152	540446784	553730048	607083456	586134208	521073888	637644608	554222144	507891200	632081408	525407168	563564224	503609792	554735232	504429504	442952320	559208448	505369664	603275008	517126976	428264736	487619200	637560064	585264832	515967296	505303104	473661600	625348608	631337984	618924352	553063808	494969888	525502688	535097920	631375488	555518528	515989088	555279040
661.341	2	54.983	NAAQFLLSTNDK	75.72	1	2ABA_MOUSE	Serine/threonine-protein phosphatase 2A 55 kDa regulatory subunit B alpha isoform OS=Mus musculus GN=Ppp2r2a PE=1 SV=1	1	242360944	303421952	272443296	248209088	240638384	267668528	305254848	255651088	243655968	319582688	279250944	246920640	388923936	241286544	311896640	222711664	269010528	256267696	234674480	271969216	220873040	336875808	253371888	299908832	275270816	340748896	304030016	256091184	317754144	230517632	277079360	267676592	321366240	296436352	260030448	218282688	266423248	297688352	274651840	269114656	302743200
681.356	2	41.782677, 41.789127, 41.79017, 41.791447	VVIFQQEQENK	78.81	1	2ABA_MOUSE	Serine/threonine-protein phosphatase 2A 55 kDa regulatory subunit B alpha isoform OS=Mus musculus GN=Ppp2r2a PE=1 SV=1	1	487577696	477158400	543958912	413786720	400338112	483382144	584240128	559887488	462047552	614651648	517754496	406259264	693538048	480953792	511885472	465358656	555251968	464761888	392940256	562449920	415327328	722330688	488828256	698799168	683468928	690500160	576972096	494538496	511826176	400725280	638859392	609591616	724399488	598902144	553557696	500400640	535879136	659057536	607227584	509947616	576176000
441.573	3	36.051476, 36.051746, 36.058743, 36.067944	YRDPTTVTTLR	41.02	0.95	2ABA_MOUSE	Serine/threonine-protein phosphatase 2A 55 kDa regulatory subunit B alpha isoform OS=Mus musculus GN=Ppp2r2a PE=1 SV=1	1	314483936	364478080	367630816	341326784	355833472	364473568	456797696	409342400	369331264	449330848	406731104	383634688	505773888	353833568	410437920	356690784	428018560	336903840	299566848	406275456	329936544	499522304	345664928	498044928	489726784	471532224	380631264	349069248	405992960	318021600	445358912	426372576	499558752	466314304	364382240	344933056	384261152	446830528	399671872	330060032	418451616
631.314	2	88.30924, 88.310776, 88.315735	DFSSVFQYLR	46.3	0.99	3HIDH_MOUSE	3-hydroxyisobutyrate dehydrogenase, mitochondrial OS=Mus musculus GN=Hibadh PE=2 SV=1	1	248105152	251873344	206087840	211366336	177924944	195079280	287416480	224065104	230975024	234271088	235455184	241416384	318364480	296034560	267537360	231394144	265494784	257890512	270279200	301317088	227153504	276805824	287876896	315346144	348535264	289279264	270902016	212083856	297293920	300583392	253774832	230669952	251062704	226029872	318800672	253210272	256019712	274878304	283905920	331177280	259726544
653.827	2	36.19456, 36.19964, 36.20673, 36.213783	DLGLAQDSATSTK	68.14	0.99	3HIDH_MOUSE	3-hydroxyisobutyrate dehydrogenase, mitochondrial OS=Mus musculus GN=Hibadh PE=2 SV=1	1	412959328	433964224	374601376	396074400	418939808	449476736	502231968	466028320	452344416	488281728	448058624	447813984	527664096	544426048	485932320	467613216	513793472	441772128	421758112	613627648	474244160	547974080	478133184	763945920	706646080	545141376	480303168	407732672	451847136	441322144	458958688	464214144	422404320	423239232	599404800	479360288	430412128	508056000	573465024	540765440	462159040
801.385	2	32.872963, 32.876034, 32.880234, 32.89666	EAGEQVASSPAEVAEK	62.35	1	3HIDH_MOUSE	3-hydroxyisobutyrate dehydrogenase, mitochondrial OS=Mus musculus GN=Hibadh PE=2 SV=1	1	551777216	547130560	487271232	525172992	561510464	533202112	647560960	608220800	542941952	640854400	580568256	614391104	762382592	650584192	625592192	588734976	686169344	611474880	572570496	798692928	615637376	732439936	565390336	938298176	839000128	668486656	573740096	535579808	673000576	583472896	582935424	580746560	553331712	609731200	772479552	615306112	564568704	683386048	730160960	754145088	633800640
809.931	2	62.621, 62.63534, 62.63581, 62.640472, 62.64159	GSLLIDSSTIDPSVSK	64.7	0.97	3HIDH_MOUSE	3-hydroxyisobutyrate dehydrogenase, mitochondrial OS=Mus musculus GN=Hibadh PE=2 SV=1	1	160126224	178801568	130035992	129247400	136505904	168156256	205452000	165431232	178417136	158548176	179148288	196747568	242359408	190401424	205843088	171048128	201994960	168773216	203271984	258587296	188246272	207270576	203957472	309068160	294467584	226447152	185923408	171706064	242893952	216301040	161624896	167843248	156144592	187126704	242618816	188364048	175883072	206282960	225539744	209599440	206752048
645.9932, 645.9934	3	90.178055, 90.27366, 90.29231	HGYPLILYDVFPDVC[160.0307]K	60.31, 67.88	1	3HIDH_MOUSE	3-hydroxyisobutyrate dehydrogenase, mitochondrial OS=Mus musculus GN=Hibadh PE=2 SV=1	1	264457888	287518560	264629328	261350512	249318912	257294096	373138624	272987424	278229568	346076544	279811968	305866432	416176544	314254560	339300064	272792704	340052160	314493760	265057984	393503008	270465760	417472288	317745024	278650752	258144000	349396928	350865312	224787232	349335520	376349120	271888992	267362816	317672192	303712288	461863840	303941504	310860160	366327040	396582880	368841152	349991680
463.91	3	71.85631, 71.872375, 71.87242, 71.87285	KDFSSVFQYLR	47.62	1	3HIDH_MOUSE	3-hydroxyisobutyrate dehydrogenase, mitochondrial OS=Mus musculus GN=Hibadh PE=2 SV=1	1	57926124	73108352	53168728	62819684	61867680	62820632	85175016	71457688	75031992	76151928	77270520	87624616	112817200	87205368	103230600	62553836	93561072	77533608	73998600	99825664	83722192	97672656	72180520	122270136	89609488	84329952	73263272	58250876	92019096	95057472	79163992	78171032	75472848	84875304	123541544	73869544	76665880	77866056	95700280	99306344	77414200
582.988	3	55.41388, 55.415066, 55.416183, 55.41699	KGSLLIDSSTIDPSVSK	61.18	0.97	3HIDH_MOUSE	3-hydroxyisobutyrate dehydrogenase, mitochondrial OS=Mus musculus GN=Hibadh PE=2 SV=1	1	163970448	192828208	160644352	161355152	141790960	163030704	228443056	168464624	173282176	198249360	179075488	208240608	248923936	202582016	241174512	169055648	228737600	203589488	212163040	279637504	198678576	241955296	216247552	306664192	245067584	234382896	189899888	152922336	212761888	202853824	172858480	161467424	174559392	175126272	248351776	187856768	177711568	227371184	246964176	254995648	205572944
527.97504, 791.4591	2, 3	73.37644, 73.37707, 73.37969, 73.38501, 73.38547, 73.38684, 73.387596	TPILLGSLAHQIYR	68.61, 75.68	0.99, 1.0	3HIDH_MOUSE	3-hydroxyisobutyrate dehydrogenase, mitochondrial OS=Mus musculus GN=Hibadh PE=2 SV=1	1	708760192	817285312	650944960	682441792	691918592	760605504	1043900800	797960000	784409664	874844352	782352256	990998144	1282466432	900945024	990678016	797456896	988007936	807050240	821271680	1150706048	756930368	1006951616	937747328	1090502784	902225344	925260992	852999488	639197888	1094480768	915425792	767846144	743439168	967248448	817102720	1219847680	820088896	802067072	934305216	1125004288	1012931328	943006272
674.985	3	42.384876, 42.408703, 42.41022, 42.41207	RGEEPAEPAEPEPTEAWK	48.73	0.86	41_MOUSE	Protein 4.1 OS=Mus musculus GN=Epb41 PE=1 SV=2	0.9	104607192	106464424	91042272	96076488	114256440	119883784	120262856	107929792	103315528	114282192	136407232	151716928	121864384	123613656	130284440	103881736	121303280	158068624	144185840	121187096	125113024	101845152	129729176	178610880	174936672	137512736	104151792	124157688	129745720	112153896	90432568	102596824	101561832	103021248	139573072	122751208	108842432	106320776	148555520	135230752	114342488
632.294	2	27.3732	SLDGAAAAESTDR	35.6	0.78	41_MOUSE	Protein 4.1 OS=Mus musculus GN=Epb41 PE=1 SV=2	0.9	30919358	29255174	25366340	22440092	32809838	26416990	32418884	31963496	23605234	42007900	35368360	29750512	35636764	29244876	41811808	20461548	28608790	31589814	44320932	41057092	28812186	22627352	36642992	46592100	61692632	34968344	21688888	40077684	29606436	21071068	21592762	30403892	15980623	38367548	40336984	27220090	29577750	28632972	53152716	25311800	37039092
401.227	2	36.082706, 36.087532, 36.0947, 36.10115	DAGGIAGLK	46.24	0.92	4F2_MOUSE	4F2 cell-surface antigen heavy chain OS=Mus musculus GN=Slc3a2 PE=1 SV=1	1	741789824	827345344	885072128	766428416	805958720	798413440	590270784	909232384	808277632	968187840	884036480	930420800	1078654464	888457728	776831040	825694848	898219392	716087232	678098368	834123840	729474752	1022632256	741433536	342735488	770036672	885572672	822050880	796583936	766203584	651570752	862771264	867722688	874138304	784416064	1019177280	849604544	862668800	967141184	939724224	774675072	907729984
538.759	2	32.763905, 32.77352, 32.775784, 32.786854	DEINETDLK	38.79	0.88	4F2_MOUSE	4F2 cell-surface antigen heavy chain OS=Mus musculus GN=Slc3a2 PE=1 SV=1	1	154807968	191005648	175351584	182875776	176086640	172925808	169603792	192957728	191231360	204928240	192743648	181718320	213949664	185380224	175421120	177641072	181733296	185428240	159374768	178951680	158437840	191476880	162241728	150538544	180926688	167299072	186899616	188678912	204583584	141659600	197965456	198229472	205252880	194669056	191763888	175002576	190169664	229153152	185425728	180692784	182652096
652.31384, 977.96735	2, 3	92.375435, 92.38672, 92.38722, 92.39218, 92.393105, 92.393875, 92.394424, 92.395676, 92.399666, 92.40122	EALSSWLQDGVDGFQFR	133.77, 86.83	1	4F2_MOUSE	4F2 cell-surface antigen heavy chain OS=Mus musculus GN=Slc3a2 PE=1 SV=1	1	718758144	833126848	910435840	751057664	575440192	571901952	925677120	749282048	883396096	852545664	790726784	879262336	1251848704	842620160	803401536	650047680	903451200	684480384	623125376	809940288	598180800	1141513088	870605632	1400697856	1200510080	953134784	896594048	738178816	1175732992	750019968	867881216	840767744	1368110848	952626816	1070839616	801186432	928127040	1168913536	1036669888	1064787776	912299264
978.457	2	93.96785, 93.98351	EALSSWLQ[129.0426]DGVDGFQFR	100.04	0.88	4F2_MOUSE	4F2 cell-surface antigen heavy chain OS=Mus musculus GN=Slc3a2 PE=1 SV=1	1	10261650	23640456	8127315	17397140	10568700	14569504	18381214	20824362	15394465	9102726	23951974	21934552	27643856	14902370	21047362	14179162	17775768	17333320	17770688	13565844	22042388	16514060	11946161	21164746	20578528	6890886	15307877	7.62023e+06	36122584	19586960	8137703	13016515	8838718	30045872	12895218	5.11564e+06	18159848	7218161	5850593	11665202	14681318
652.366	1	27.592527, 27.601871, 27.610876	FTGLSK	43.59	0.99	4F2_MOUSE	4F2 cell-surface antigen heavy chain OS=Mus musculus GN=Slc3a2 PE=1 SV=1	1	196403856	267083408	245120000	219325056	207262576	189439136	266152896	259408096	225192240	273698624	235567184	249728800	300288224	250364448	246278064	214518512	277177152	192058752	206584128	226768768	227760416	332463360	251175200	346718176	312103904	249418064	217428480	209388432	327670464	141586000	238756768	211017504	306454176	297822336	239557568	208568928	247570432	306510592	275289568	254120160	248844288
781.384	2	66.50906, 66.510864, 66.51317, 66.5143	GQNEDPGSLLTQFR	107.77	1	4F2_MOUSE	4F2 cell-surface antigen heavy chain OS=Mus musculus GN=Slc3a2 PE=1 SV=1	1	635553920	776571008	689494016	614525696	579325888	658656832	907754176	731990016	694275392	878311104	719665984	773283136	1068117952	732888576	826450112	651920256	838841472	694461888	626344704	876736576	617524096	929459328	839018816	1224521728	1020224384	948926464	845928640	660397120	860040704	650187136	762395392	800659136	1148885888	779080192	1064282624	752201216	791676160	986766848	973156800	875202176	899505664
492.717	2	20.272924, 20.281624	HWDQNER	20.69	0.91	4F2_MOUSE	4F2 cell-surface antigen heavy chain OS=Mus musculus GN=Slc3a2 PE=1 SV=1	1	10082649	10674084	19828676	7919537	6.09718e+06	7211510	7035371	17218730	13323186	7435470	7404268	3.62479e+06	19691600	11925312	10857378	14698712	15192426	8539927	11269720	6.75975e+06	7402660	7183032	14938162	8615384	4.1719e+06	3974103	4.71944e+06	13124017	7.35652e+06	5315847	10307485	53200548	17530448	6709464	4566306	10091051	9669950	7565249	5263530	7677574	3.64942e+06
493.208	2	20.957	HWDQ[129.0426]NER	31.94	0.61	4F2_MOUSE	4F2 cell-surface antigen heavy chain OS=Mus musculus GN=Slc3a2 PE=1 SV=1	1	8.32154e+06	23872388	14724574	20040444	21587474	13953348	11831324	23623424	25005220	16519086	22590618	30857386	23715352	16698299	25999490	23749312	20472760	6.90552e+06	21954174	6.94086e+06	29525178	17343468	14766333	16260211	11047268	13106049	5.67025e+06	19040552	35075256	26212882	6440474	13452141	5.38543e+06	20791592	97896.1	5100787	11511468	7.27405e+06	6734401	5470270	16687440
538.298	2	60.244015, 60.25388, 60.25765, 60.26196	IGDLQAFVGR	96.05	1	4F2_MOUSE	4F2 cell-surface antigen heavy chain OS=Mus musculus GN=Slc3a2 PE=1 SV=1	1	1588706560	1703864192	1442210688	1465132928	1409312384	1482342400	1831646464	1556311168	1680950528	1760960896	1602936192	1775791872	2187794688	1721037696	1753861376	1467034496	1767634816	1454227712	1350041344	1742926208	1388305152	2062193664	1695794560	2382906368	2018555520	1767563136	1708763008	1410535680	2049481984	1390460032	1498807936	1582172160	2183970560	1651667456	1960531456	1487534848	1762422272	1990766336	1910446592	1658077696	1850025856
783.946	2	64.74218, 64.76648, 64.76948, 64.7707, 64.77247	LGASNLPAGISLPASAK	76.86	1	4F2_MOUSE	4F2 cell-surface antigen heavy chain OS=Mus musculus GN=Slc3a2 PE=1 SV=1	1	1854112640	2313501184	1959225600	1967410048	1903137536	2059649152	2544676864	2135735808	2041017344	2337484800	2238454528	2436353024	3131957760	2258626560	2266755328	1913423616	2412788224	2123040640	1912682880	2287245312	1863556352	2580894720	2255713280	3173482752	2631391744	2295070208	2177404672	1874336128	2833745664	1881112960	2147297920	2084393216	2887751168	2235452160	2582854656	2084448000	2258266368	2480137728	2460540928	2312756480	2405563392
488.276	2	40.659298, 40.65958, 40.66135, 40.66184, 40.66233	LLLSTDSAR	67.63	1	4F2_MOUSE	4F2 cell-surface antigen heavy chain OS=Mus musculus GN=Slc3a2 PE=1 SV=1	1	1908862848	1984737280	2090158464	1844160896	1694541056	1796678912	2256654080	2165804032	1949930368	2343543552	2093251200	2154343424	2701762560	2187882240	1997641600	1826128256	2354289408	1656861312	1607233408	2121094272	1880857216	2804471296	1950623872	3069586944	2662899968	2028650880	1921307392	1842718592	2471322112	1557644544	2088145152	1926589952	2428901632	2160307712	2363925760	1934109184	2069042944	2469130240	2435958528	1959399168	2210305536
723.857	2	28.2415	NQKDEINETDLK	67.48	0.78	4F2_MOUSE	4F2 cell-surface antigen heavy chain OS=Mus musculus GN=Slc3a2 PE=1 SV=1	1	189838736	209071744	205912416	201805152	183445232	176163456	239522688	197668016	184924336	240349536	213283968	212546400	255959120	206519200	212422688	172731056	228926240	196510800	170181728	218138432	178730288	288159072	199246096	361082944	293353728	219747056	193883072	185761312	213511584	127443256	199102752	204992112	265106976	238106624	238716512	191234208	223030704	256465616	240952768	226840864	208699920
397.5516, 595.8241	2, 3	46.235676, 46.23623, 46.236782, 46.23712, 46.238205, 46.25534	SHLEYLSTLK	61.81, 64.05	0.98, 1.0	4F2_MOUSE	4F2 cell-surface antigen heavy chain OS=Mus musculus GN=Slc3a2 PE=1 SV=1	1	1453431552	1525279232	1606234880	1452025216	1245262080	1183803776	1708162560	1666234240	1484739712	1651808640	1732335488	1675203712	1935510016	1728916224	1571837696	1335233664	1880366848	1342488448	1204681088	1598083328	1429681024	2101654400	1542871936	1971341568	1767280384	1770472192	1436724864	1505434368	1803570944	1413578240	1645733632	1581250176	1928334464	1697177472	1677981696	1501053824	1555562112	1874828160	1611938304	1488137472	1573433344
591.3004, 788.06506	3, 4	83.03777, 83.04433, 83.0455, 83.04826, 83.062515, 83.064476, 83.06478, 83.06526, 83.066765, 83.07131	SLLHGDFHALSSSPDLFSYIR	51.98, 65.28	0.96, 1.0	4F2_MOUSE	4F2 cell-surface antigen heavy chain OS=Mus musculus GN=Slc3a2 PE=1 SV=1	1	686938688	792860992	761538816	705981056	716868096	737624064	1112478080	956802304	699684480	1033701248	941371712	1346803328	1404472448	952526720	1125056384	795028480	1238743296	737778112	687315328	1016740352	801639424	1412378880	929255168	2165921792	1553826816	1137514112	1012733440	759627712	1370185984	961179136	816833792	825509568	1626203520	1116110336	1295598848	731206464	997093568	1217707904	1345607424	1160001792	1175178368
574.277	2	23.127254, 23.128063, 23.148048, 23.1562	VAEDETEAGVK	70.46	1	4F2_MOUSE	4F2 cell-surface antigen heavy chain OS=Mus musculus GN=Slc3a2 PE=1 SV=1	1	1020659072	1087333888	1136539008	1015171392	1048261888	965969280	1250392192	1181850624	1084420608	1245209600	1127017856	1241604864	1355920384	1139213184	1166551296	1053129664	1169533440	1032973184	947288768	1116232320	1000624384	1399122944	1135928448	1507947136	1313428480	1175687040	1086880384	1048258048	1378561536	1006901312	1085265152	1083783424	1246367616	1266372992	894282624	1016482048	1095495808	1332819840	1218637440	1104757376	1172838784
464.753	2	36.83775, 36.846886, 36.856777	VAGSPGWVR	52.65	1	4F2_MOUSE	4F2 cell-surface antigen heavy chain OS=Mus musculus GN=Slc3a2 PE=1 SV=1	1	1039008896	1061233984	1099631616	1004389696	1060095232	1040580288	1143292416	1178041984	1057308544	1179882752	1007253120	1037487680	1152139136	1125799808	1009600192	1096131968	1072029056	997389632	873287808	1095454848	987517888	1140832384	1075472896	1105880064	1016233088	1109124864	1080008960	1081396096	835997248	842075776	1119194880	1096465664	1075394048	947094784	1179660672	1020816832	1051332544	1197588992	1067831360	964900032	1073519296
512.302	2	74.63988, 74.641045, 74.64382, 74.64451	YLVVLNFR	66.61	1	4F2_MOUSE	4F2 cell-surface antigen heavy chain OS=Mus musculus GN=Slc3a2 PE=1 SV=1	1	868694912	1044834560	971002816	934745472	885427584	1072232896	1200993792	1074840064	971444608	1163008000	929610688	1070694848	1333216640	1033710144	1086708096	951759424	1132738816	947988544	999929216	1102670720	960571712	1180302080	1061497088	1021476672	700519488	1055170048	1137865216	896744576	785210176	931653888	907953856	918539584	1099571072	846666816	1152347264	860282496	996867328	996943296	1019101632	1042856704	982346368
726.908	2	92.5245, 92.53248, 92.54024	GLVFDTLYGNLLK	50.78	1	5NTC_MOUSE	Cytosolic purine 5'-nucleotidase OS=Mus musculus GN=Nt5c2 PE=1 SV=2	0.99	13214804	26009640	25327582	17577534	17607588	14134492	33152204	15408456	27062162	23242172	24587432	34397468	30134592	23672280	22394150	22921354	30462728	21729476	14553193	25052412	13033036	39284676	21207040	58304336	32194752	25745544	20451428	26355208	32394044	20880346	24798610	33583120	36489156	34747552	31101330	24983278	19840186	34037904	35636508	39265088	31074786
406.273	2	62.274563, 62.29081	LPLLLSR	29.42	0.99	5NTC_MOUSE	Cytosolic purine 5'-nucleotidase OS=Mus musculus GN=Nt5c2 PE=1 SV=2	0.99	21207062	38348980	22065684	17120914	19112884	22760582	23535544	18343042	25883490	23238426	25906100	36111052	42061776	28125756	24131432	22059276	31613924	24078154	16514835	26840742	22584550	30612018	26980276	81473696	75520760	28981334	17100288	26612230	74041344	31736566	30030596	30079148	52707092	46041800	39609380	25872540	28805940	38334368	50430668	39620560	37429992
504.78	2	51.66581, 51.66599, 51.670586, 51.67072, 51.67403	MFQTLIQK	36.63	0.99	68MP_MOUSE	6.8 kDa mitochondrial proteolipid OS=Mus musculus GN=Mp68 PE=2 SV=1	0.99	839879616	903518656	826813568	811675008	687672256	935099328	1264864896	1235724288	1012423680	1240073856	1039947136	1080799360	1570172672	1126527104	1152120320	1101416064	1299900416	999251072	1061812544	1526053504	1115656832	1699830656	1244097152	1906999936	1294848640	1588799744	1309836416	1122101760	1095992704	1088569472	1011572480	939070272	1317508864	1159857664	1530221056	1183965440	1095211264	1089079552	1380663424	1175862912	1221125120
505.273	2	53.54362, 53.54408	MFQTLIQ[129.0426]K	35.03	0.98	68MP_MOUSE	6.8 kDa mitochondrial proteolipid OS=Mus musculus GN=Mp68 PE=2 SV=1	0.99	50017788	93302288	88168272	97726672	83047528	92378272	107715920	107419280	89219768	91717624	108118664	154882496	122109696	110910840	124242744	105406608	132112704	72052240	109946192	101510504	139731184	122514944	96130848	102945128	42484172	64011408	46830916	80498832	129004040	146164832	67838984	64671856	61606016	86795768	55744584	47512808	84718888	61902196	59295420	69783440	84711600
466.781	2	51.764786, 51.76488, 51.770775	AIFQAIAAK	56	1	6PGD_MOUSE	6-phosphogluconate dehydrogenase, decarboxylating OS=Mus musculus GN=Pgd PE=2 SV=3	1	324544288	343678176	293356096	346985472	279590784	296134176	435596704	367205184	356678208	353817024	346374624	339498144	410292576	401406272	316919136	373330944	388552832	357116864	336084000	475173408	379432320	515602208	426806848	634024896	543486848	408250336	390967456	380854816	402942656	383073696	324869952	317061440	403926656	433196448	494887552	410054240	421959456	421109600	435411968	472407296	412771136
796.408	2	61.697647, 61.723892, 61.74676	GILFVGSGVSGGEEGAR	50.2	0.6	6PGD_MOUSE	6-phosphogluconate dehydrogenase, decarboxylating OS=Mus musculus GN=Pgd PE=2 SV=3	1	134449504	168882032	158221936	143665504	145458656	178619872	202706144	168103840	190306416	206326832	197374496	159684192	188884960	167852080	185571072	178494864	194164800	184106272	220771904	292351296	206675616	241168160	211452896	382362912	240801488	270238944	258894928	194935904	217047216	185521952	175243552	148454816	219168336	189958176	239526720	204379904	202138912	199650064	224241728	247458464	243378464
720.71063, 1080.5619	2, 3	88.90616, 88.90706, 88.90769, 88.90779, 88.913086, 88.913536, 88.91524, 88.91535, 88.91778, 88.91855	LVPLLDTGDIIIDGGNSEYR	102.11, 127.11	1	6PGD_MOUSE	6-phosphogluconate dehydrogenase, decarboxylating OS=Mus musculus GN=Pgd PE=2 SV=3	1	548477376	593375872	570260032	557227200	536672832	534550144	788938688	617194304	611856640	662977728	628340352	659525952	740896320	657732288	646291008	605497472	744576512	631211136	611569344	834629632	652973824	831505536	723092032	1125574784	833759168	791797120	756319296	616909888	713325696	723361408	572241408	584741888	697635840	676671168	839055488	669527552	697074496	704751040	753369984	816974272	719889856
420.805	2	42.862495, 42.86681, 42.87297	RVILLVK	24.86	0.95	6PGD_MOUSE	6-phosphogluconate dehydrogenase, decarboxylating OS=Mus musculus GN=Pgd PE=2 SV=3	1	290602848	276606912	311173376	315304800	232690848	319501216	379151104	360299552	336263328	330409120	315859392	290543616	302038464	346321632	287219360	349760192	411179712	299045664	306176896	463721088	379222720	454638784	348899584	399395168	289930976	400257952	353661824	334088800	233019840	293626528	328141792	295821408	254203872	310100192	405607424	357977664	353985536	316258720	333666848	353759296	333953120
669.28	2	30.51709, 30.517437, 30.518114, 30.523108	SAVDNC[160.0307]QDSWR	51.72	1	6PGD_MOUSE	6-phosphogluconate dehydrogenase, decarboxylating OS=Mus musculus GN=Pgd PE=2 SV=3	1	172421184	135488352	146598800	149828672	164464832	167886080	157934032	165054064	152612896	172346064	143799808	140664960	126793120	156483088	150825744	175456608	181665024	187777568	144727344	216162080	151025920	196052384	212640576	112152808	128722656	199626560	215387184	170862032	131172088	188672992	175721216	161266720	146123264	149561664	248636336	215297120	174608704	182300448	223332576	210456112	177417840
561.277	2	44.60619, 44.61213, 44.618702, 44.636257	VDDFLANEAK	56.49	1	6PGD_MOUSE	6-phosphogluconate dehydrogenase, decarboxylating OS=Mus musculus GN=Pgd PE=2 SV=3	1	310438048	312542976	351818784	340997312	256374336	341299968	463839552	379138464	366525408	369398880	374199296	330609344	381838656	384019840	339134944	383641504	446192960	352620416	360950528	502514144	414403552	528131712	432211424	629374720	482204064	435190720	340631040	364721760	396452032	340004096	377344608	308526560	413755136	389299968	428255872	423762112	421598720	416411200	424506592	443671296	334719168
759.661	3	53.94935, 53.956413, 53.956787, 53.95771, 53.959248	VGTGEPC[160.0307]C[160.0307]DWVGDEGAGHFVK	84.02	0.99	6PGD_MOUSE	6-phosphogluconate dehydrogenase, decarboxylating OS=Mus musculus GN=Pgd PE=2 SV=3	1	302712640	350568320	314716192	309014560	311625184	329062656	413826816	332473984	307601984	370334656	342748576	303862912	353420800	326607456	328230528	347487488	392495328	372314976	285040896	395727776	260433856	391271840	462597088	93493152	65108300	362743296	428706880	265665360	283617408	374075552	328492320	326090560	327983424	325547200	537050752	420239168	379580672	344964064	449648544	457613376	348849408
534.638	3	39.26503, 39.26827	IVAPISDSPKPPPQR	63.86	1	6PGL_MOUSE	6-phosphogluconolactonase OS=Mus musculus GN=Pgls PE=2 SV=1	1	359394496	358178496	388400800	338496576	349494656	364901568	486189120	471502080	429176864	479362880	444385952	408005056	490874048	459435776	391976320	396612032	467482560	401884512	388150016	563599168	444136096	611461184	417044640	717712000	575713344	505384064	428030912	437078656	398372608	391801472	439875264	428261120	494695680	483499488	540832640	475827904	512641376	521743872	531373248	562420736	478204992
466.776	2	60.0106, 60.02459, 60.036255, 60.039883	LLSVPFEK	34.36	0.77	6PGL_MOUSE	6-phosphogluconolactonase OS=Mus musculus GN=Pgls PE=2 SV=1	1	382040960	427413152	372379552	380560096	394906912	431622624	491167040	422063488	393218016	464423040	404883648	387761408	512067680	394390048	443974528	419413728	426276960	414465536	453051520	562844416	460372480	519970752	452785856	738380736	591627072	502428320	466148096	433631776	456157440	383897952	405758400	374864992	485377984	492566848	481962880	421820448	517471008	470546048	398751104	499703872	480091808
936.486	3	94.45649, 94.46273, 94.48713, 94.49847	LPIPDSQVLTINPALPVEDAAEDYAR	81.87	1	6PGL_MOUSE	6-phosphogluconolactonase OS=Mus musculus GN=Pgls PE=2 SV=1	1	294409056	303809888	318091008	357743168	285543168	326668864	458790944	346830112	357837696	376213792	317671136	325566720	441586304	359705344	378054464	346574944	406237952	341172416	331613440	457356480	344389824	413210944	384301696	560292480	471456096	452094528	422598944	334590304	376158784	360528416	377268256	388471072	425269696	397168224	455324416	413435424	430849952	441804832	477884704	508082880	399441376
589.961	3	60.716618, 60.77587	LVPFDHAESTYGLYR	54.6	0.98	6PGL_MOUSE	6-phosphogluconolactonase OS=Mus musculus GN=Pgls PE=2 SV=1	1	192511104	227707392	206472064	216272304	194926368	189102736	280456416	236237216	228498368	216925472	239647776	214414160	262566144	242617840	196837280	202216432	276283552	249650304	244752976	285068672	231053808	202476720	271886720	290429088	218921792	249412736	230347872	200665648	190943008	217946976	238705696	223033888	267692288	219940304	265795648	255712112	255805456	210360672	228218336	299901696	239153584
790.879	2	87.22401, 87.230286	TGALC[160.0307]WFLDEAAAR	67.7	1	6PGL_MOUSE	6-phosphogluconolactonase OS=Mus musculus GN=Pgls PE=2 SV=1	1	149710288	150938176	172370720	155679456	143852544	133771104	179167776	159199328	186616784	163175424	159323024	159549712	163699872	170618912	158254848	153940128	176688448	175473664	162167520	205120672	142786416	198886512	203537072	115690360	89405440	169408272	190125120	143839296	138573216	165199904	170071328	170470864	177915104	162302224	247450864	188260656	185629920	203251456	195127168	207712640	163135232
592.263	2	62.62228, 62.62914, 62.62987, 62.63059	WTLGFC[160.0307]DER	29.58	0.93	6PGL_MOUSE	6-phosphogluconolactonase OS=Mus musculus GN=Pgls PE=2 SV=1	1	157300256	195740704	151297184	160399232	167729856	182660512	218511072	187246528	194460864	204328960	203047216	193632416	226027904	184854032	171213472	178584384	196579920	167942512	176801712	230751648	183823712	198469888	201610640	150122240	119808168	206019312	203581440	165374048	167374832	172508080	175126528	184672416	225470928	218294880	261257456	212512112	217237536	191968384	206284896	251892624	207648272
984.914	2	46.78303, 46.794975, 46.797043	TADDGC[160.0307]LENAPDTAEFSR	137.73	1	7B2_MOUSE	Neuroendocrine protein 7B2 OS=Mus musculus GN=Scg5 PE=1 SV=1	0.94	74933632	69932904	67446744	81291720	70661928	68047072	105712320	97729048	117277544	101386288	79152136	90536984	101182672	97560600	112008320	105450736	111948888	86027696	67407456	117669784	92928648	145053424	129962848	4.40966e+06	12434562	122564240	121581432	69283832	112744352	111040656	94987560	74546432	86793240	76837512	131144904	113304488	102422968	84867584	104873160	190386000	85334944
474.243	2	23.930984, 23.932346	VSETDIQR	46.67	0.63	7B2_MOUSE	Neuroendocrine protein 7B2 OS=Mus musculus GN=Scg5 PE=1 SV=1	0.94	274253184	305929024	272275744	309380544	284965760	270478048	348389280	336620480	344379872	351281632	309621216	326703648	332499712	311823936	316256928	295980544	346099328	315972096	264354880	327853664	278791456	454253888	377493824	529334368	405019072	364696768	355337728	305457184	386035520	309895648	304814688	288209056	340442496	310086272	382412288	328416192	304310048	316647744	345692096	428764512	364523744
491.284	2	46.6259	LAQIHFPR	57.72	0.99	A1AT1_MOUSE	Alpha-1-antitrypsin 1-3 OS=Mus musculus GN=Serpina1c PE=1 SV=2	0.89	10749692	9224833	21018118	16860082	6390565	8284978	33577748	25314124	19911678	16010026	19510604	11122671	41772056	26002966	25180746	24532890	17839084	13972315	33884260	61763000	67880728	27564050	14603849	134616240	103100688	75761800	25100022	53437316	18542454	8598957	24684020	11108496	43439636	36788824	17479482	20347662	21320228	20731842	25788684	24414326	22246042
802.394	3	85.83297, 85.83868, 85.84204, 85.84469, 85.84596	DQSPASHEIATNLGDFAISLYR	84.36	1	A1AT2_MOUSE	Alpha-1-antitrypsin 1-2 OS=Mus musculus GN=Serpina1b PE=1 SV=2	0.94	74672952	57890844	101309240	75168768	65287800	158218976	242610720	189880720	107781064	41167024	113946048	112081360	279541632	204268944	234511984	77440672	105601128	90874560	413459008	630190080	600027392	104141120	125288744	1823694464	988220992	627964608	213275840	524111072	128405440	68475544	161123856	113878024	481976544	182818144	75173456	107891072	137859856	77284208	183648240	208129424	269516960
377.908	3	43.3526	RLVQIHIPR	36.75	0.99	A1AT2_MOUSE	Alpha-1-antitrypsin 1-2 OS=Mus musculus GN=Serpina1b PE=1 SV=2	0.94	2.11186e+06	338845	505104	525172	501636	2.55711e+06	9704928	4.80319e+06	3.34517e+06	302402	3.46472e+06	0	4.27229e+06	1.82751e+06	9054862	1.86823e+06	1.52049e+06	5.60938e+06	17099504	32893532	24046474	2.38506e+06	835044	15606125	20418702	27482918	5657656	17377862	1925273	1.67206e+06	2.02079e+06	1620853	1817915	4.36607e+06	867994	442597	577431	127161	1.94451e+06	6072429	5109649
616.853	2	78.21512, 78.21971, 78.22266	ELISQFLLNR	63.74	1	A1AT4_MOUSE	Alpha-1-antitrypsin 1-4 OS=Mus musculus GN=Serpina1d PE=2 SV=1	0.95	18374732	9466529	18937152	12966310	4.66227e+06	3.53182e+06	39021424	18775076	27877796	6884565	21549322	15326975	54164392	25598980	81298736	20160784	15408190	23865590	128846184	277364544	163179392	38700124	19275856	524944736	430424096	219792688	33195306	171572176	15624632	9841731	25855968	8374206	23842284	1.55462e+06	9475747	11285790	6195766	11225827	12002455	61727008	75959888
1002.01	2	64.98765, 64.99121, 65.00617	IFNNGADLSGITEENAPLK	103.59	1	A1AT4_MOUSE	Alpha-1-antitrypsin 1-4 OS=Mus musculus GN=Serpina1d PE=2 SV=1	0.95	638689	261437	2015293	2.20862e+06	0	5.122e+06	12848008	2306492	2.40758e+06	0	3.32803e+06	0	12388118	7368917	16324102	443986	4262200	6984111	55687344	101116592	59330444	1.15119e+06	7688802	191625744	138071504	100413496	7789470	54927064	2328064	4730370	4.14639e+06	3.17179e+06	19479776	13995359	2.47635e+06	0	10644224	0	3.97204e+06	11850692	17454732
482.26	2	39.20273, 39.20603, 39.21552	VINDFVEK	47.95	0.88	A1AT4_MOUSE	Alpha-1-antitrypsin 1-4 OS=Mus musculus GN=Serpina1d PE=2 SV=1	0.95	83538368	42089192	97352816	73200512	58974480	134730080	205983840	165564144	128345248	50506140	121493408	69662880	227192624	193546416	211079840	83039088	109699536	85431488	357084064	628151360	578978176	125679320	102254560	1500908672	927418496	527169408	148247328	504986496	90857120	50359944	124768528	86041760	305829568	125242936	64170888	85188464	110878432	47291696	139321744	162369632	214064416
554.803	2	46.3683, 46.387547, 46.388103	LETQVLSYR	48.5	1	A1BG_MOUSE	Alpha-1B-glycoprotein OS=Mus musculus GN=A1bg PE=1 SV=1	0.88	31328748	8439688	1.50686e+06	2.31169e+06	598924	1.63902e+06	2.17696e+06	1.39343e+06	2.21643e+06	1.87478e+06	2.81924e+06	1550768	3410443	3807926	3611143	1.61943e+06	946437	7260814	132508192	324930592	181102624	4.39858e+06	3.94433e+06	3464794	58161096	37262236	2.68112e+06	22928852	4466814	5004819	4471376	2.62163e+06	3950625	6088374	8111288	2.70283e+06	2472710	5.37663e+06	615420	23215870	15744767
449.791	2	78.47447, 78.51008	LPLPALFK	39.85	0.98	A2AP_MOUSE	Alpha-2-antiplasmin OS=Mus musculus GN=Serpinf2 PE=1 SV=1	0.86	482903	350579	745926	0	0	1.83816e+06	3.0376e+06	709327	1539454	300025	680950	1135517	3.36553e+06	738111	2.33667e+06	1.26988e+06	0	556641	16531792	30540576	23250206	0	1.64919e+06	57433768	64924124	26978214	650876	19218760	802511	1.41189e+06	498788	0	2983835	4.06122e+06	355934	747465	595860	656684	898050	2.98546e+06	2.71947e+06
550.298	2	27.448978, 27.467493, 27.46842, 27.489037	AVIQHFQEK	39.57	0.98	A4_MOUSE	Amyloid beta A4 protein OS=Mus musculus GN=App PE=1 SV=3	1	191209120	246444080	226537424	204976496	194683392	177324944	280783776	263065344	229991072	266905600	225948384	209478112	285128992	222347040	241790880	224823344	274705280	207466736	170005872	256275120	198499328	300028736	228340944	341002016	291124064	245023120	221438432	204923344	405329472	621515328	233335552	229033440	266892112	271830112	520930656	399538848	462996864	597032064	496639040	474007968	295737888
881.458	2	90.797424, 90.80755	C[160.0307]LVGEFVSDALLVPDK	69.28	0.99	A4_MOUSE	Amyloid beta A4 protein OS=Mus musculus GN=App PE=1 SV=3	1	10313757	6.71561e+06	14024470	10147006	8901753	10089444	20746788	11566186	9576339	17537186	13121162	12945472	9450630	9404210	13517906	11007700	11778462	13784412	11270402	16513864	10150864	23709668	9300378	6.84108e+06	4.04282e+06	21619910	23049112	9852126	31015012	92373872	10785440	14909652	13898042	17031110	89903696	46686384	46806692	87768688	72760552	56151000	25461504
1321.98	3	96.468315, 96.48361, 96.48974, 96.50834	EGILQYC[160.0307]QEVYPELQITNVVEANQPVTIQNWC[160.0307]K	101.46	0.98	A4_MOUSE	Amyloid beta A4 protein OS=Mus musculus GN=App PE=1 SV=3	1	7.61279e+06	944146	3.60861e+06	2925650	810041	7448431	3.06514e+06	1439891	4.1829e+06	5.32532e+06	1.07319e+06	2.40881e+06	5.23937e+06	6126149	7923776	839628	4193446	4.91988e+06	2446407	10259027	4.10178e+06	792958	5.4895e+06	800113	0	3.60474e+06	8955675	620211	5775626	38696024	7.41306e+06	6.71243e+06	5.8703e+06	4587441	56967592	23688768	14430285	63231536	51715484	35953464	12182149
761.816	2	23.196218, 23.196743, 23.19764	EVC[160.0307]SEQAETGPC[160.0307]R	65.95	1	A4_MOUSE	Amyloid beta A4 protein OS=Mus musculus GN=App PE=1 SV=3	1	0	1.17625e+06	0	101776	0	201650	0	244686	1.53486e+06	428064	281986	803192	804031	908763	0	0	0	310127	41607	210800	486014	869480	0	1.35854e+06	1.14954e+06	1295.52	936920	0	1.11889e+06	404088	0	985377	650751	300194	246668240	169962048	157039552	250456704	168306048	183795808	13850162
474.70584, 474.71143	2	25.573444, 25.783722, 25.791279, 25.799677	EWEEAER	35.03, 35.24	0.98	A4_MOUSE	Amyloid beta A4 protein OS=Mus musculus GN=App PE=1 SV=3	1	163101136	161328352	152367664	146654384	160732400	149965056	180547776	167726304	157541680	182696064	154336960	163028832	175963776	151833392	167121264	158737728	185455424	158315584	138320880	173536928	158403920	211128720	156950688	191236880	212968352	181295296	169651744	160339664	266841456	553169024	157883728	164381248	162806320	170399920	409420416	314391456	343567072	434918016	336082816	345475520	210203184
707.904	2	39.004597, 39.0057, 39.021168	GLTTRPGSGLTNIK	56.04	0.97	A4_MOUSE	Amyloid beta A4 protein OS=Mus musculus GN=App PE=1 SV=3	1	28601240	23685982	23758842	20417488	24956408	36102572	39443780	40096928	25038572	41294180	38266968	16585732	47298112	22316718	19087688	33326880	32112126	12746532	24016372	40262764	29101228	53105136	16922960	41741488	48868208	31658100	17088682	40611992	52505440	191295632	34703008	24122500	45168676	39468760	182490256	120558624	149897552	179865200	140337936	114416912	58428192
412.899	3	36.949062, 36.97528, 36.985943	THTHIVIPYR	56.09	0.99	A4_MOUSE	Amyloid beta A4 protein OS=Mus musculus GN=App PE=1 SV=3	1	470435872	510943040	574753024	457628512	534910080	449214816	721382848	587474048	542967808	627990848	636015616	594851648	726596288	554631744	535191104	483960160	654960320	440025344	384703936	594189120	489559808	798549760	450934848	715785664	666923840	561626240	429187680	438384512	706813888	485223616	541253440	550975552	680576064	674709376	659909056	486802400	592865344	728757760	753660864	579549824	672206720
687.828	2	34.73901, 34.74045, 34.740566	VESLEQEAANER	79.59	1	A4_MOUSE	Amyloid beta A4 protein OS=Mus musculus GN=App PE=1 SV=3	1	299509472	350163072	348986528	316217792	326418592	340779680	456104704	377199072	361822624	424897472	369899392	321164448	354434976	346293408	338600832	349581440	392813184	307934144	289189952	427494272	327911808	469752576	326553152	506328832	420204192	418794400	361548192	339239296	581220672	1201985280	400509984	383577696	410419264	358648448	992858304	782524032	850289792	1137013504	835933632	856451584	493917312
572.769	2	63.53654, 63.556416	WYFDVTEGK	51.51	0.98	A4_MOUSE	Amyloid beta A4 protein OS=Mus musculus GN=App PE=1 SV=3	1	2279452	3.72936e+06	4.10081e+06	2289222	4328487	3.45714e+06	3.43283e+06	2999623	2.75763e+06	2717860	3.19116e+06	5855572	3.58963e+06	4864457	3.2275e+06	1322983	4430108	4.4464e+06	2.94845e+06	4.08739e+06	1.98722e+06	4509100	2957619	6773433	2.40884e+06	1.66348e+06	1.90421e+06	1333363	2.67038e+06	2.2235e+06	1.88309e+06	2081081	2.60859e+06	1.47062e+06	307470464	192167360	238092512	300236224	209862976	225840592	38208296
638.9586, 957.9335	2, 3	32.05672, 32.091366, 32.09208, 32.092632, 32.092693, 32.09712, 32.098495, 32.113407	YLETPGDENEHAHFQK	53.6, 84.72	0.99, 1.0	A4_MOUSE	Amyloid beta A4 protein OS=Mus musculus GN=App PE=1 SV=3	1	143443776	204626384	176407328	168062224	161343344	193161008	161459472	218434864	187298976	204277504	203346592	161525696	202499648	190791648	163970432	180445232	224919600	186408448	192948560	219874576	174989616	262781776	166851600	270843616	211533328	210472240	228542480	195984128	314800000	733494528	207459680	204255824	215623296	209992496	601794624	449978976	526547360	676170816	451440032	496319840	283391456
940.947	2	62.069134, 62.118275, 62.11922, 62.119766, 62.12712, 62.130173	AAEDSNLISGFGVAEGSEK	110.27	1	AAK1_MOUSE	AP2-associated protein kinase 1 OS=Mus musculus GN=Aak1 PE=1 SV=2	1	228822240	280126656	255602144	219938240	228426560	275701888	352922976	324931552	284386944	361179232	317640064	263037392	338737664	273621632	285697472	266825152	325167328	288565472	255340304	341133056	261066816	384674944	301723520	413334912	367036096	379532256	340009824	272733120	343750688	285838208	297133824	251882640	402725152	345692480	331938048	266583488	297388288	314962752	318395136	280208000	322123936
711.875	2	94.03408, 94.039024, 94.06556, 94.074844	ADIWALGC[160.0307]LLYK	44.75	0.97	AAK1_MOUSE	AP2-associated protein kinase 1 OS=Mus musculus GN=Aak1 PE=1 SV=2	1	121196152	107713648	113630664	100945344	115554888	132911800	122510600	118069680	113486040	137692448	122696072	107429552	120120760	108312832	120406400	122349408	110120464	128619616	105584880	101884168	89694864	119659768	134386080	87368504	50544376	130262408	171127792	95778080	120810744	149171424	115673392	112814576	148467552	109721504	172788928	121726464	118173928	127337056	146170656	142581056	152689456
654.361, 654.3613, 981.0378	2, 3	84.41213, 84.458755, 84.51846, 84.528145, 84.531425, 84.536644	ADVAVESLIPGLEPPVAQR	52.5, 57.03, 63.9	0.98, 0.99, 1.0	AAK1_MOUSE	AP2-associated protein kinase 1 OS=Mus musculus GN=Aak1 PE=1 SV=2	1	252378080	296157408	271650464	252398432	247684672	265828992	347071104	299307072	292380384	309271008	309502208	286429760	353623040	271770304	284946016	301494848	302673376	300000128	288697376	299817856	224889712	330555904	317658176	279560864	242319904	309691968	319137856	280074368	352751840	256221968	311380800	290045568	400087008	308019072	328387616	286939968	346128480	333247040	285562688	314064544	292139616
690.3885, 1035.0779	2, 3	72.85889, 72.874756, 72.87508, 72.875626, 72.87831, 72.88032, 72.88314, 72.88831	AGQTQPNPGILPIQPALTPR	56.1, 65.14	0.97, 1.0	AAK1_MOUSE	AP2-associated protein kinase 1 OS=Mus musculus GN=Aak1 PE=1 SV=2	1	501662048	549741568	515549824	498670784	503699296	583153088	722147776	568770240	481541792	677702080	581863296	514516416	827113344	540337152	557022976	518480160	614061248	626458944	493421824	725942016	417927296	808362560	666998080	1078878592	883297920	788386752	749716864	540655616	733477888	508969312	629103488	632012992	1026415552	679189696	792331136	614106240	665321792	723043520	794084992	707859968	683909568
784.407	2	28.288641, 28.293533, 28.295092, 28.295647	AQATPSQPLQSSQPK	84.07	1	AAK1_MOUSE	AP2-associated protein kinase 1 OS=Mus musculus GN=Aak1 PE=1 SV=2	1	380843296	340838752	339484768	309620800	339480096	352516096	423591744	373649440	364876992	487974656	386488160	301273184	452312224	354836096	349511424	370180096	395369440	408880768	292153664	434031872	307201824	486943008	429196608	594400256	516031488	508414464	473631552	390407776	373060352	311309696	437473920	439745152	543438208	449840704	492163264	401949088	431649184	518541280	496501760	436025088	421609632
861.46954, 1291.6996	2, 3	65.61818, 65.619095, 65.622055, 65.62304, 65.628235, 65.629005, 65.63097, 65.64488	ATVQPLPQAAGPSNQPGLLPSVSQPK	67.31, 72.22	0.97, 0.99	AAK1_MOUSE	AP2-associated protein kinase 1 OS=Mus musculus GN=Aak1 PE=1 SV=2	1	454515168	440830240	405306624	369405152	417700864	478550752	581539712	456339392	417128768	583704832	467572512	373343392	604235456	441271712	452164256	446212704	517077408	541134848	393953920	615313792	345102208	595235392	546494912	711531072	644589568	680994304	665079360	476156032	519388192	398661088	577190592	544972096	790798848	514952032	689956288	526696032	509946560	626153024	689524032	612392128	596220544
825.418	2	47.592724, 47.597374, 47.60088, 47.603657	EC[160.0307]PVPNVQNSPIPAK	64.6	1	AAK1_MOUSE	AP2-associated protein kinase 1 OS=Mus musculus GN=Aak1 PE=1 SV=2	1	277206112	272268768	290910496	247737072	243705904	279090528	313008192	324606464	267703824	349509440	316754752	243665840	318814848	222860848	287223712	236332624	263150144	287163776	220859488	288153344	228219824	324227360	322183456	172259840	161198768	395793568	332470080	293037440	279775168	258644592	283204320	307199488	315748832	296406336	351298112	297262144	303315072	359691584	321169312	320408384	305632736
801.3659, 1201.5435	2, 3	44.184723, 44.237194, 44.238213, 44.238857, 44.24109, 44.24274, 44.244576	EQGSSGLGSGSSGGGGSSSGLGSGYIGR	213.29, 92.5	1	AAK1_MOUSE	AP2-associated protein kinase 1 OS=Mus musculus GN=Aak1 PE=1 SV=2	1	149562800	157601312	172821552	140308080	140054096	173622832	208780560	177323920	158934864	220478448	201398064	151174560	181496128	166198240	158212320	173138016	176127856	181101440	145917488	202115888	170352976	253600992	168492128	218027888	268056256	243027616	196681312	176180128	189069232	139427520	231348736	199410480	265683936	219846816	216488656	181604832	194391664	239318800	223816640	206138064	198110464
784.861	2	46.330772, 46.33582, 46.34322	GHYVLC[160.0307]DFGSATNK	79.58	1	AAK1_MOUSE	AP2-associated protein kinase 1 OS=Mus musculus GN=Aak1 PE=1 SV=2	1	90527560	93483616	104570696	101791536	51976664	70430784	81632880	130763640	94262664	109134000	125591544	74170464	121648048	110766912	83050328	82741848	124431352	77583976	66939632	117612168	98901104	157312048	89098064	35206740	23936526	123973616	91798792	100022936	113656184	86532008	123384336	111582480	121236848	129599512	102075560	105199584	98692008	133549032	92030384	97707440	86652272
576.6484, 864.46893	2, 3	58.8405, 58.856094, 58.85881, 58.862045, 58.862488, 58.864708, 58.86655, 58.867836, 58.86806	ILSDVTHSAVFGVPASK	102.28, 54.9	0.95, 1.0	AAK1_MOUSE	AP2-associated protein kinase 1 OS=Mus musculus GN=Aak1 PE=1 SV=2	1	636301568	856316032	779759936	690261888	733452096	778188288	1038425600	854888064	761026624	941011392	903087040	859043008	1106142080	812002624	883987392	847240512	943457664	840880128	763253376	895457664	690840960	1043980288	877475008	1251932416	919804864	905642944	837710080	751928512	1089618304	813666496	821343296	749826304	1076407168	931058560	943029184	676949504	918006592	883987456	941979072	765712384	941575360
1057.18	3	85.93028, 85.93542, 85.95337, 85.981	LGGSAESLIPGFQPTQGDAFTTPSFSAGTAEK	76.53	1	AAK1_MOUSE	AP2-associated protein kinase 1 OS=Mus musculus GN=Aak1 PE=1 SV=2	1	140813440	151893136	34686316	54469184	207906720	223479456	186396096	156114128	156129824	154035584	166738192	23800376	34396056	155661936	30738968	151728144	34188676	276114336	129597816	142777552	94316496	162231104	168860528	198601264	259499712	264558528	189394272	240911104	301472544	215556320	262510624	160490800	400493152	286502784	314292032	227715328	293968160	339842016	316843232	297946752	191034032
659.833	2	27.933971, 27.935696, 27.937403, 27.94023	LPSQTESVTSNR	62.63	1	AAK1_MOUSE	AP2-associated protein kinase 1 OS=Mus musculus GN=Aak1 PE=1 SV=2	1	454238336	522217280	501690368	453132096	494754880	511175648	637057472	580912448	531548160	665360384	560444032	521227584	648940736	511709952	564094912	545798656	581529344	538535808	490160992	642035712	493027840	723071168	554992576	801525120	687183232	636826432	590744832	563004608	595755200	431174688	568356992	557502528	673416704	623610624	614871680	492561024	594301888	615969920	640453760	528639232	572231424
806.433	2	57.605927, 57.610275, 57.617626, 57.623356	LTDPIPTTETSIAPR	86.97	1	AAK1_MOUSE	AP2-associated protein kinase 1 OS=Mus musculus GN=Aak1 PE=1 SV=2	1	579369408	605129216	559800640	483973376	534469568	590553408	724455232	705866304	534461376	692652224	634172416	579435648	723110656	589121536	613107584	580569088	633826240	568455616	530377376	685345216	506246816	732959488	586099008	843828096	765764992	711854528	655536512	557373568	777116800	557760448	601699008	662813376	859894592	717944896	698023040	554285888	700543680	655058304	692351296	617766144	653979200
753.363	2	40.941616, 40.977375, 40.980473	NSSGSSESSLPNLAR	102.86	1	AAK1_MOUSE	AP2-associated protein kinase 1 OS=Mus musculus GN=Aak1 PE=1 SV=2	1	338073856	343862592	386453248	359957824	356485824	410563968	440464512	401682848	394904672	433586976	408165408	300962016	386035200	385032192	367411616	381687840	402105216	399539744	342075680	408592960	333670080	465626752	355110848	439075520	439648224	360914464	366475712	432755200	385661344	345770560	423154048	421857536	381656192	418449632	387099104	367953088	431121984	417298400	363800448	408097248	377916896
753.855	2	43.602505, 43.60926	N[115.0269]SSGSSESSLPNLAR	65.05	1	AAK1_MOUSE	AP2-associated protein kinase 1 OS=Mus musculus GN=Aak1 PE=1 SV=2	1	79891008	81426608	81584344	73884400	80783168	82898136	91083392	95137464	79005776	81987088	106762336	73444224	105027264	71516792	91394976	82564320	88267616	78202384	72993072	100251504	90290992	111258784	74746664	107570920	103787824	86162304	82754096	86763648	91829928	71673152	81800672	76573976	92874232	113369792	81755968	70365664	88113504	92547624	74826112	75320784	84994704
853.398	3	39.367466, 39.36839, 39.43967	REQGSSGLGSGSSGGGGSSSGLGSGYIGR	102.52	1	AAK1_MOUSE	AP2-associated protein kinase 1 OS=Mus musculus GN=Aak1 PE=1 SV=2	1	96962528	111579472	135946000	98948448	147280832	145775904	157371952	141806336	115816336	131173424	135086640	105201344	87706976	122926304	146324144	109386240	111094400	147557568	105201712	157270512	129294896	163933792	137295296	233434992	128877088	165133072	144286880	147731616	138654320	144373104	145862528	134742576	147856128	155332704	139120768	115243432	141936064	168422688	163069024	145616016	139163040
539.29266, 808.4361	2, 3	61.575264, 61.577404, 61.579964, 61.58407, 61.584816, 61.588436	STQLLQAAAAEASLNK	35.39, 95.64	0.91, 1.0	AAK1_MOUSE	AP2-associated protein kinase 1 OS=Mus musculus GN=Aak1 PE=1 SV=2	1	323072672	322841280	326353248	280786112	317377568	362658560	356190848	341771456	306154496	405205344	350499040	306727776	449822240	307943104	327156160	297312192	380512160	389308096	279991744	409604832	249844528	444993728	333085888	513542016	481205728	440957728	424865952	343380704	379289504	319678496	401125024	387542752	484719776	445273312	425924512	351380832	373660736	411617856	393052512	364162880	407694272
1060.89	3	56.18178, 56.19543, 56.199486, 56.20543, 56.215836	TAVVVPQSQAQPATAPQAAAAQEPGQIQAPVR	110.09	1	AAK1_MOUSE	AP2-associated protein kinase 1 OS=Mus musculus GN=Aak1 PE=1 SV=2	1	55381216	47504956	43931592	41974108	27718078	57498904	66734396	45236692	29242440	69369096	58851088	25218424	84051872	26472190	43480244	45446916	65754476	55763484	35461748	56697748	12013116	76103824	82585488	77671104	95031088	94346304	101353208	44860824	26760522	20829988	59105236	101527848	106694000	49395368	109812760	54088796	51316272	79556480	112553104	76849968	67570368
925.73	3	67.27035, 67.34247, 67.34614, 67.34959, 67.35078	TSQQNVSNASEGSTWNPFDDDNFSK	78.49	1	AAK1_MOUSE	AP2-associated protein kinase 1 OS=Mus musculus GN=Aak1 PE=1 SV=2	1	152694032	142716208	149657280	137838640	146977040	175377808	185748528	152310848	146699936	191380672	176518208	100405784	159741408	154733696	137166464	167997296	153569696	188679024	151879120	192744064	125588648	184603616	206356512	233362592	185826608	211178064	204424288	171987248	149831728	145888544	187785472	180879296	239215040	146526928	193653568	211013488	175193856	196808624	215683120	198844400	185625568
843.453	2	85.99136, 85.99333	VAEDEFDPIPVLITK	77.51	0.99	AAK1_MOUSE	AP2-associated protein kinase 1 OS=Mus musculus GN=Aak1 PE=1 SV=2	1	367083040	408240032	393531232	360926080	373151040	390099904	520024960	451940608	411989440	494828160	423096768	474266752	569845632	419420480	443462080	412201952	471092544	396912256	469585408	548845056	415338368	578995904	452688800	727383168	606084992	507160352	511728512	432534080	580026240	428066688	433248192	419904512	633738880	516395872	518717504	389465024	495413440	519041856	477047296	482180032	504226624
554.809	2	40.035267, 40.035896, 40.05056, 40.058685	VENILLHDR	52.34	0.99	AAK1_MOUSE	AP2-associated protein kinase 1 OS=Mus musculus GN=Aak1 PE=1 SV=2	1	238108992	223477792	278382176	243058304	246087296	246308752	229480496	297091264	287753056	327614432	321871936	212674928	312308352	259966064	201979200	265701200	300543872	207855840	188861728	273895744	263980160	366435584	219004256	301198336	313318464	243685232	215867536	274626176	287837664	188328960	274480320	260376448	326018272	328415776	270816864	247807920	315611776	287841088	309861088	201902800	262157008
697.885	2	31.471361, 31.500973, 31.511179, 31.512676	VQTTPPPTIQGQK	35.74	0.98	AAK1_MOUSE	AP2-associated protein kinase 1 OS=Mus musculus GN=Aak1 PE=1 SV=2	1	349852032	392343584	393691552	341122112	362279936	368174624	473262880	444758112	374153312	505698496	442942592	330292256	504475040	384800576	334414048	391123456	435125984	429086848	349804544	475332672	328674848	557815232	364835008	623209600	545600000	463954272	481792064	426353888	417856608	292406368	439469664	468054368	567602880	462038560	511861440	400018848	458097760	524318176	549130880	479654688	456875136
452.232	2	33.4814	YTTLSYR	30.1	0.98	AAK1_MOUSE	AP2-associated protein kinase 1 OS=Mus musculus GN=Aak1 PE=1 SV=2	1	237239360	288317440	283644096	247788320	278856608	278408064	351268640	317495680	271302560	356496320	289933952	295199936	317311360	288647936	278579360	309014944	311535776	300576512	278528704	323609472	283808640	383198432	261675920	366704704	362137632	278890912	272015296	301295200	313050944	244839952	294331648	274670848	316983808	322261216	304928544	250959360	334363648	321585504	308715808	299388192	301910176
826.399	2	26.533371, 26.540007	ETGTEHSPGVQPADVK	59.92	0.94	AAMDC_MOUSE	Mth938 domain-containing protein OS=Mus musculus GN=Aamdc PE=1 SV=1	0.87	21277260	17994296	11742646	14821228	11028994	13772912	19920192	22040576	18894452	16808180	15474753	15896014	18673010	19168190	35301128	22063790	24582714	19121036	17174512	21871788	20078746	25281272	13025788	37915820	25002084	15272752	18228290	19668246	26288822	17537268	21515672	19545608	18637304	26479038	19506594	17655650	16239744	23352604	24934364	22743788	19983484
883.413	2	45.63738, 45.63935, 45.643814	TSC[160.0307]GSPNYAAPEVISGR	88.33	0.99	AAPK1_MOUSE	5'-AMP-activated protein kinase catalytic subunit alpha-1 OS=Mus musculus GN=Prkaa1 PE=1 SV=2	0.97	79901840	86476104	77682768	62445164	59109904	63825244	83583008	88541520	75848848	91501008	73863984	58470596	109545856	69922808	65573568	66617640	69696000	69096664	50302676	85317656	66940500	101747832	56671312	50047396	39566488	94038512	70835128	76574744	96069824	71621256	85118176	81162320	112987392	89551456	96907456	76089424	76701280	89711688	90671056	76445992	80398832
464.25	2	65.34087, 65.34585	TYLLDFR	41.4	0.92	AAPK1_MOUSE	5'-AMP-activated protein kinase catalytic subunit alpha-1 OS=Mus musculus GN=Prkaa1 PE=1 SV=2	0.97	49313396	51239200	45938268	37096624	50295124	66489188	61351212	46330860	64387768	48750696	59833344	62887168	77446384	55559748	68445248	57916068	57043568	58077604	39466648	56284044	53896752	58109080	52224392	74524592	68918888	54111252	61133384	47381584	54134888	59286880	40675136	43370152	67864824	60411632	64910888	51902252	48042772	69169160	73869808	73603584	61428128
498.7875, 664.71466, 996.5684	2, 3, 4	91.09493, 91.11345, 91.1156, 91.11625, 91.116844, 91.117226, 91.117485, 91.11887, 91.11997, 91.120895, 91.120995, 91.12198, 91.12233, 91.12245, 91.12288, 91.12408, 91.12429, 91.125244	APPSVFAQVPQAPPVLVFK	64.06, 76.21, 91.99	0.99, 1.0	AATC_MOUSE	Aspartate aminotransferase, cytoplasmic OS=Mus musculus GN=Got1 PE=1 SV=2	1	6586446336	6739300864	6644449280	6038117888	5276588032	6072101376	9283703808	6786026496	6674737152	7984780800	6758243840	6696219648	8950919168	7085596160	7682403328	6473202176	7530073088	6857592320	6766714368	9014477824	5825411584	9011301376	7615717888	11811910656	8547821056	8615580672	9078798336	6179270144	7687656448	7341376000	6931532288	7198008832	8998884352	7692747776	8723738624	6566467584	7026738176	7725523968	7627610112	8563521536	8350998016
665.0427, 997.0609	2, 3	92.90151, 92.90773, 92.91034, 92.911285, 92.91158, 92.911766, 92.914154, 92.914635, 92.91518, 92.9185	APPSVFAQVPQ[129.0426]APPVLVFK	49.04, 99.11	0.88, 0.98	AATC_MOUSE	Aspartate aminotransferase, cytoplasmic OS=Mus musculus GN=Got1 PE=1 SV=2	1	626988544	994945792	1035929792	927387648	765612800	763631040	1117048192	962476672	965292672	825159040	925512896	1268319872	1091974016	917902976	1048646720	858989696	985012160	675735040	1050347456	772935552	1074789120	1049934720	787192832	1128171392	625720256	586541696	510140608	740722368	1259049600	1126097536	648773568	525626560	611347456	970072896	501046912	476268992	767628032	530897952	473748256	601515968	806400320
665.0424, 997.06	2, 3	93.474075, 93.496346, 93.496574, 93.497406, 93.49746, 93.499306, 93.50015, 93.5003, 93.50125, 93.50383, 93.50403	APPSVFAQ[129.0426]VPQAPPVLVFK	53.11, 93.97	0.88, 0.97	AATC_MOUSE	Aspartate aminotransferase, cytoplasmic OS=Mus musculus GN=Got1 PE=1 SV=2	1	642495488	921756992	915010816	813795904	737125440	755678400	1066461504	973014720	921237568	820521472	908095360	1239348224	985903552	898176256	1023516096	844725312	990569600	648339200	972796480	773157504	1025908160	1021838464	733802944	1058268992	595654592	555414656	468831744	678305792	1252105728	1143593472	617944832	551612672	604002624	911181760	485916288	442868800	788374272	520281664	426523936	573094784	788520640
665.37036, 997.55255	2, 3	95.21548, 95.283936, 95.284424, 95.28548, 95.28558, 95.29087, 95.29372	APPSVFAQ[129.0426]VPQ[129.0426]APPVLVFK	37.9, 68.53	0.94, 1.0	AATC_MOUSE	Aspartate aminotransferase, cytoplasmic OS=Mus musculus GN=Got1 PE=1 SV=2	1	31247308	114053864	68182176	78750272	54697836	57261672	82356896	90325736	80628624	32121144	77405056	160146560	68764200	67995832	89412432	81957496	82592992	25661870	124189400	20294130	147605536	69289696	30284196	55941216	17224882	9659092	9968523	44660376	142601264	127769664	32857646	16067573	10216731	63920828	7.15416e+06	10678026	45491152	13589316	9482803	14815124	37657200
731.383	1	42.44974, 42.454147	DAWAIR	30.79	1	AATC_MOUSE	Aspartate aminotransferase, cytoplasmic OS=Mus musculus GN=Got1 PE=1 SV=2	1	530492864	423550656	584904128	532520288	338240352	491705888	531657472	638477696	617384064	476250688	552748864	377928832	501316768	579971904	445551808	552951296	668717568	378633792	338216032	696852224	577590528	838857216	406982560	650371392	758660992	514791424	351735232	518094432	475377760	380611616	587057088	569290624	481827488	787754368	581984512	496561312	602621824	662630912	559901184	464650336	567636096
539.2452, 808.36383	2, 3	54.001907, 54.015118, 54.018097, 54.018482, 54.021107, 54.02281, 54.023, 54.024303, 54.025326, 54.056805	DIRPYC[160.0307]YWDAEK	40.06, 58.19	0.99, 1.0	AATC_MOUSE	Aspartate aminotransferase, cytoplasmic OS=Mus musculus GN=Got1 PE=1 SV=2	1	688291648	708864576	653750208	693883136	687618624	695132224	907259648	802186816	697227328	842318656	710441152	738664128	885550272	772218496	783434752	705223424	820796992	672478016	629003392	964074240	654391424	972187840	755348992	776502656	706316032	844473216	830548736	564234368	791481408	675956544	655302976	667934528	888666816	948833344	906755264	621537728	661330432	744236224	791971712	738653760	814104704
403.20563, 805.404	1, 2	25.00803, 25.009693, 25.019207, 25.020826, 25.031387, 25.03918, 25.041422	ESDSVLR	46.45, 68.31	0.98, 1.0	AATC_MOUSE	Aspartate aminotransferase, cytoplasmic OS=Mus musculus GN=Got1 PE=1 SV=2	1	4371773952	4890476032	4551781888	4256077568	4299782656	4060631040	5050729472	4815748608	4627173888	5031720960	4729326080	4414813696	5103699456	4479315456	4769591808	4433720320	4741741056	4369358336	4469000192	5158599680	4549912576	5786009600	4388665856	5530311680	5152519680	4828797952	4348122624	4096986368	4556568576	4476303360	4469062144	4316165632	4540770816	5096121344	2593284096	3995160064	4474028032	4822349824	4526677504	4674130432	4610860544
762.6993, 1143.5465	2, 3	97.37289, 97.37593, 97.37906, 97.38612, 97.39024, 97.3914, 97.39229, 97.39262, 97.39644, 97.39809, 97.39812	FLFPFFDSAYQGFASGDLEK	100.4, 128.61	0.83, 0.94	AATC_MOUSE	Aspartate aminotransferase, cytoplasmic OS=Mus musculus GN=Got1 PE=1 SV=2	1	144543536	148466368	134623456	106872160	106889760	113677816	136018640	137574304	130592664	113796272	131899760	132352640	139072544	125054664	130699112	113527232	123018264	116950360	130222856	106033640	117583216	142599200	122517320	134894880	117166928	110033816	132035800	104369408	164668320	121186632	150829920	144167984	128237360	116359248	133173328	136109536	116778920	121488160	135310528	111669872	133000696
528.303	2	46.769855, 46.771004, 46.774723, 46.78298	HIYLLPSGR	39.15	0.99	AATC_MOUSE	Aspartate aminotransferase, cytoplasmic OS=Mus musculus GN=Got1 PE=1 SV=2	1	3948715776	4173564672	4406537728	3888628480	3401121280	3449327104	4912595968	4836721664	4495421440	4528972800	4623292416	4022339328	5023081984	4546947584	4247252992	4234694912	5048700928	3555206144	3598311168	5517886976	4333469184	6231546880	3856337664	5894636032	5054086656	5155452416	3896139520	3602987264	4867317760	3827619072	4304076800	3576259840	4664020480	5561317376	4365092352	3853047808	4447071232	4830200320	4173447424	4223816704	4148815616
600.56335, 800.4161, 1200.119	2, 3, 4	93.34293, 93.34649, 93.34834, 93.35267, 93.35689, 93.357285, 93.35802, 93.35932, 93.35963, 93.36046, 93.360725, 93.362045, 93.36401, 93.36514, 93.36558	IANDNSLNHEYLPILGLAEFR	107.42, 132.83, 48.35	0.97, 0.99, 1.0	AATC_MOUSE	Aspartate aminotransferase, cytoplasmic OS=Mus musculus GN=Got1 PE=1 SV=2	1	7514307584	7865926144	7997780992	7121741824	6610604544	6886951936	9795458048	7775663104	7767628288	8698478592	7851510784	7857752064	9428799488	7846381056	8461109760	7362390016	8505619968	7699649024	7332027904	9719500800	7123097088	9934361600	8034153472	11345359872	9448259584	9491959808	8822352896	6838602752	9431530496	8267377152	7739821568	7798062080	9005220864	9228242944	9344744448	7279002112	8198258688	8689762304	8617542656	8815422464	8726212608
424.734	2	51.00796, 51.011063, 51.014874, 51.018326	IGADFLGR	71.85	1	AATC_MOUSE	Aspartate aminotransferase, cytoplasmic OS=Mus musculus GN=Got1 PE=1 SV=2	1	6705336320	6713647104	5870004224	6403631104	5544463872	5856630784	7491576320	7538834944	7063824384	7182147584	6427710464	6217763328	7621703680	6804968960	6673071616	6539010048	6910286848	5950558720	6055617024	8329406976	7032730624	8042298368	6259510272	9581181952	7959826432	6838916096	6447364096	6281416704	6958608384	6076376576	5935333376	5796043776	7123458560	8316234752	6890935296	6412271104	6848151040	7045827072	6049048576	6387256832	7730773504
519.259	2	41.878727, 41.89245, 41.892735, 41.910934	INMC[160.0307]GLTTK	33	0.99	AATC_MOUSE	Aspartate aminotransferase, cytoplasmic OS=Mus musculus GN=Got1 PE=1 SV=2	1	505886688	524413728	609759040	551282624	427215808	737744320	815420416	879215872	739578432	815157056	801173440	633121344	731932480	788518400	767597696	813957120	848003904	641867328	602706112	932897728	644473536	963120128	745291200	654636352	423901472	841335360	769490304	611510464	555662592	712043072	764840960	713641024	591966976	662479424	898945984	658428608	673083072	677826176	773019712	614025600	787314112
649.336	2	39.3311, 39.33412, 39.33734, 39.337826, 39.338966	ITWSNPPAQGAR	61.67	1	AATC_MOUSE	Aspartate aminotransferase, cytoplasmic OS=Mus musculus GN=Got1 PE=1 SV=2	1	5830582272	5624238080	5803484160	4650507776	5375335424	5513339904	7250798080	6209576960	5854531584	7009551872	6185374208	5224567296	6715462656	6079725056	5810114048	5844104704	6528758784	5676179968	5129371136	7680239616	5406425088	7983029760	5958052864	8677121024	7614490624	6904171520	6167891968	5597105152	6098473472	5238747648	6435961344	6459424256	6736686592	7046334464	6961154048	5866607616	6094644736	6647589376	6684625408	6541922304	6415590912
649.827	2	41.70928, 41.720222, 41.721916	ITWSNPPAQ[129.0426]GAR	58.24	1	AATC_MOUSE	Aspartate aminotransferase, cytoplasmic OS=Mus musculus GN=Got1 PE=1 SV=2	1	492313504	730965184	656802112	685431936	496166848	544208576	729980224	743109952	684789184	566847552	722889408	817302400	705327360	692083904	675004992	655688320	705729280	460187808	683089664	528134688	812434432	796328896	473478656	696142720	483537952	379996608	250562720	533487392	827991744	646485184	501649344	416134400	385131776	784732416	306168480	325137888	517038848	383630144	325910560	377661024	542637184
649.827	2	41.457645, 41.46686, 41.472054	ITWSN[115.0269]PPAQGAR	40.04	0.98	AATC_MOUSE	Aspartate aminotransferase, cytoplasmic OS=Mus musculus GN=Got1 PE=1 SV=2	1	73844560	133632400	122938264	117788064	99987472	116401528	103036616	135925072	112821088	99465720	104202400	142415968	76823752	100577464	136939824	109472104	102969040	86359048	111704608	93686312	148868448	88776976	72332136	113947368	43453820	53186808	56495184	99921904	93430040	138149584	95017888	71146504	51982692	119329000	56229568	56423468	102824320	46221040	38670052	67758480	84143424
468.5971, 702.3923	2, 3	68.67386, 68.675156, 68.67704, 68.67785, 68.67931, 68.68046, 68.68196, 68.68276, 68.68397, 68.684456	IVAATLSDPELFK	47.95, 82.83	0.97, 1.0	AATC_MOUSE	Aspartate aminotransferase, cytoplasmic OS=Mus musculus GN=Got1 PE=1 SV=2	1	3022685184	4308557312	3364031488	3146724096	2887579392	3166914560	4375357440	3327614208	3583484928	3931137792	3873316096	4301436416	4799306752	3654355712	3952215808	3195282688	4396938752	3385750016	3356643840	4626301440	3328807424	5144039936	3701059840	8023407616	7749575168	4480036352	3439165184	3277397760	6218635264	3531124736	3881483776	3715285760	5902078976	5545378304	4357471232	3457129472	4005615360	4519174144	4594740224	4460459520	4488461824
616.336	3	74.4222, 74.43347, 74.43463, 74.436066, 74.43906	IVAATLSDPELFKEWK	59.03	0.91	AATC_MOUSE	Aspartate aminotransferase, cytoplasmic OS=Mus musculus GN=Got1 PE=1 SV=2	1	375316576	331698688	350407232	339567296	327381056	305600384	416841536	368713120	285262944	416992864	356266016	392982016	413046912	366607136	368497856	322844320	420599968	340861248	311538016	475980320	324664192	448341984	393421632	323135744	442214688	439006528	381917024	331714112	369312768	357171328	354665888	357915360	448821696	403692160	392116832	323228480	334281568	395419968	372343808	439151104	440322976
538.814	2	36.24779, 36.248478, 36.248844, 36.25107, 36.25246	KVNLGVGAYR	65.82	1	AATC_MOUSE	Aspartate aminotransferase, cytoplasmic OS=Mus musculus GN=Got1 PE=1 SV=2	1	1714902656	1631128960	1970881024	1775713792	1790455552	1809720064	2529281536	2208924160	2051523840	2311298816	2065781760	1962815488	2415940352	2080826624	1661392768	1908652032	2361867264	1453162752	1354056576	2632989440	1989968384	2808838656	1483558272	2599996672	2512670208	2104230656	1502534144	1873780992	1700533120	1425808000	1985248640	2009255168	2112162816	2415354624	2150006272	1744047104	2101211904	2150094080	2109826304	1611797248	2146018560
585.845	2	60.762985, 60.77272, 60.777695, 60.77814, 60.779423, 60.780834	LVLGDNSLAIR	91.51	1	AATC_MOUSE	Aspartate aminotransferase, cytoplasmic OS=Mus musculus GN=Got1 PE=1 SV=2	1	7260766208	8633876480	7390947328	7782641152	7362169856	8206187520	9962943488	7880032768	7987979776	9049947136	8837295104	8347692032	10412326912	7992510464	8521688064	7299581952	9312825344	7984382464	8020926464	10187063296	7720670208	10121969664	8475214336	12616737792	10543277056	9365828608	8694362112	7001850880	9455028224	7709281280	8171072512	7629751808	9663585280	9396403200	9113010176	7024689152	8644057088	8282437120	8500771840	8532270592	8909372416
586.337	2	62.963383, 62.97249, 62.98272, 62.99646	LVLGDN[115.0269]SLAIR	91.2	1	AATC_MOUSE	Aspartate aminotransferase, cytoplasmic OS=Mus musculus GN=Got1 PE=1 SV=2	1	779491712	1072030144	886023296	831088128	876651456	914432512	1197446400	993413504	1032955584	971798080	965271040	1125300352	1203616384	967581056	1046215232	914708288	1125665024	890166912	1016252160	1069675328	1031353408	1227159296	925936128	1358736896	1062364736	961440320	856058304	859196672	1180386176	948743488	852488576	839187968	1010701376	1154652416	930096640	733074624	980919616	902043840	802504768	932514944	1003601408
506.74582, 1012.4836	1, 2	43.090797, 43.093086, 43.10008, 43.100155, 43.10183, 43.10232, 43.10315, 43.10852	NFGLYNER	24.12, 58.87	0.94, 1.0	AATC_MOUSE	Aspartate aminotransferase, cytoplasmic OS=Mus musculus GN=Got1 PE=1 SV=2	1	5381343232	5217163776	5575264768	5252174848	4189445632	5027787776	5917372928	5709227008	5470530560	5602831360	5457987072	4629575680	5741938688	5593566208	5172891648	5211862528	5714530816	4804960256	4623182848	6489393152	5428323328	7121683456	4998112256	6683329536	6414548992	5869385216	4921754112	5059593216	5120802304	4793355264	5529464320	5511104512	5372779520	6378164736	5954779648	5090509824	5646902272	5935290880	4838562816	5236214272	5891545088
554.2889, 830.92957	2, 3	59.291832, 59.295464, 59.29696, 59.29743, 59.29962, 59.301575, 59.30205, 59.306076, 59.309597, 59.31322, 59.316223	NLDYVATSIHEAVTK	56.31, 88.58	0.98, 1.0	AATC_MOUSE	Aspartate aminotransferase, cytoplasmic OS=Mus musculus GN=Got1 PE=1 SV=2	1	7856157696	9246991360	8099544064	8194627072	7534652928	8371241472	10945028096	9202365440	9601480704	9739567104	9195864064	9317263360	10478367744	9222050816	9341190144	8082300416	9722065920	8483185664	8088470528	10978937856	8301216768	11354852352	8882373632	13951788032	11575147520	9976998912	8863433728	7619816960	10703686656	8380632064	8461718528	8453744640	10265046016	10077954048	9948999680	7954065920	8480335872	8979518464	9327583232	8704330752	9750617088
879.7624, 1319.1384	2, 3	73.52838, 73.53055, 73.53182, 73.53596, 73.536064, 73.536575, 73.537186, 73.537636, 73.538414, 73.53871, 73.53879, 73.53915	NTPIYVSSPTWENHNAVFSAAGFK	104.33, 172.8	1	AATC_MOUSE	Aspartate aminotransferase, cytoplasmic OS=Mus musculus GN=Got1 PE=1 SV=2	1	6845243392	7120165888	6750770176	6258327552	5983854592	6819195904	8631958528	6864145408	6739552256	7782545408	7271668736	7256935424	9168813056	6738165760	7350674432	6500196864	7719006208	6681813504	6626335232	8892032000	6168988672	8750085120	7704101376	10707747840	9114159104	8173538816	7791063552	5895473664	8413739520	6848556032	6448098816	6916179968	8801019904	8131096576	8149973504	6965146112	6880753152	7500248576	7837058048	7904622592	7840326144
880.09	3	74.35834, 74.364624, 74.3662, 74.36953	NTPIYVSSPTWENHN[115.0269]AVFSAAGFK	95.76	0.65	AATC_MOUSE	Aspartate aminotransferase, cytoplasmic OS=Mus musculus GN=Got1 PE=1 SV=2	1	220093136	306932512	313277504	300318272	277267136	274583488	380408672	303670336	293631360	306318912	309150720	386965536	326627008	282918528	349313440	307857760	336748352	272145632	309093920	358203072	344695296	395256384	283827552	378086080	291123808	266102096	240537056	276706848	375936512	337048064	260224144	254309696	316238112	340382336	311725120	237765856	238819584	256102416	230374384	266351040	313894304
880.09	3	75.2551, 75.25599, 75.25619, 75.25666, 75.26035, 75.26117	NTPIYVSSPTWEN[115.0269]HNAVFSAAGFK	51.94	0.65	AATC_MOUSE	Aspartate aminotransferase, cytoplasmic OS=Mus musculus GN=Got1 PE=1 SV=2	1	1208151040	1404152704	1317718272	1228107776	1191729536	1277330688	1624344064	1405116800	1375438208	1554083584	1360047616	1528490496	1688830208	1393115904	1568373376	1275983488	1547658880	1348964480	1343063168	1656883584	1285325568	1651105152	1456972160	1932490496	1513779712	1521013376	1356606464	1194132352	1453226496	1380108672	1243534336	1210189440	1659678464	1603183616	1488856704	1275376000	1355206016	1413662080	1414511232	1484834048	1451599488
458.755	2	33.3968	QIAAVMQR	36.1	0.99	AATC_MOUSE	Aspartate aminotransferase, cytoplasmic OS=Mus musculus GN=Got1 PE=1 SV=2	1	45289876	39023396	41733296	39797940	37911144	46943396	78070792	73817024	49596548	81318440	55334744	47819244	64239224	64562144	53960528	48366472	57755592	67556704	50473452	96709000	45459392	93694728	68245224	92541776	104938008	113080384	113766584	67356232	41141172	47606696	78879264	83363736	93916368	64357880	137255632	90845824	66182540	92019944	110361272	98211672	77028264
561.295	2	38.425377, 38.430374, 38.43122, 38.433403	QVEYLVNEK	33.26	0.92	AATC_MOUSE	Aspartate aminotransferase, cytoplasmic OS=Mus musculus GN=Got1 PE=1 SV=2	1	462561248	325096576	373535264	343334624	332318784	362094080	461314496	370556864	357285088	496873696	369954272	274510208	481903360	396190720	345264960	378845536	401902624	400902080	303600288	642590848	299084640	571295936	406682176	708814016	885034752	769137152	674997440	421111936	345028704	315241568	548416064	616831552	737990784	526213408	828302720	594775296	467472384	661326272	763741568	599891968	538133248
509.2711, 763.4029	2, 3	74.530014, 74.533455, 74.53394, 74.53446, 74.534645, 74.53595, 74.53639, 74.537476, 74.53993, 74.54387, 74.55472	TDESQPWVLPVVR	43.72, 92.16	0.97, 1.0	AATC_MOUSE	Aspartate aminotransferase, cytoplasmic OS=Mus musculus GN=Got1 PE=1 SV=2	1	7722315776	8708374528	7788980224	7448039936	6743405568	7692907008	10078055424	8172956672	7983566336	8779281408	8021615616	8745519104	10983230464	8349621248	8289335808	7270839808	8812698624	7833809920	7951819776	10049342464	7598984192	9935276032	8397154304	13088430080	11279752192	9276092416	8483395072	7564616192	9573579776	7537034240	8298155008	7998168064	10610227200	9613127680	9169793024	7851286016	8377364480	8639595520	8722591744	9168736256	9041506304
763.896	2	76.665115, 76.67024, 76.678	TDESQ[129.0426]PWVLPVVR	91.7	1	AATC_MOUSE	Aspartate aminotransferase, cytoplasmic OS=Mus musculus GN=Got1 PE=1 SV=2	1	410468096	666759552	555967552	583003968	575421760	561366080	670197824	600974720	618867840	524781760	633073152	979335808	685285696	602316288	676507136	540098112	629586240	422975072	653022976	525940576	703806400	691699392	460767200	726356224	465949792	361499136	300187456	440136320	850142784	688909440	412538880	356305664	425357984	685850560	335362816	317626880	462495296	365055136	339447840	363297984	537686272
636.357	2	44.883537, 44.8877, 44.88847, 44.890675, 44.899586	VGGVQSLGGTGALR	105.44	1	AATC_MOUSE	Aspartate aminotransferase, cytoplasmic OS=Mus musculus GN=Got1 PE=1 SV=2	1	6594483200	6268844032	6589551104	6252533760	5215451136	6477339648	7840564224	7337740288	6745953792	7317512704	7170480640	5877909504	7506736640	7072951808	6662615040	6197603328	7683605504	6321013760	5936741376	8861551616	6605033472	9047775232	6651706880	10502862848	8534537216	8610276352	6804057600	6551569408	6510901248	6049428992	7400129536	7243068416	7470776832	7876799488	7959523328	6792621056	6218719232	7663982080	6567897600	6993860608	7070061056
636.849	2	47.061295, 47.070683, 47.08063	VGGVQ[129.0426]SLGGTGALR	81.49	1	AATC_MOUSE	Aspartate aminotransferase, cytoplasmic OS=Mus musculus GN=Got1 PE=1 SV=2	1	475748640	618284992	623406208	647567040	525516000	548758016	684070080	722799552	678436288	600909632	720810816	786485248	660934208	692261696	664851840	670449152	676645248	475550240	644521216	526918688	833970496	738702528	485840192	610944192	365796864	461320544	338094848	511231936	709610240	633773760	441307840	359721920	384591776	728311360	340969632	388453472	557871232	407923456	304431840	375277728	522082496
443.771	2	36.20839, 36.213116, 36.215305, 36.216057, 36.2184	VGNLTVVGK	72.13	1	AATC_MOUSE	Aspartate aminotransferase, cytoplasmic OS=Mus musculus GN=Got1 PE=1 SV=2	1	5063472640	5326150144	5701638656	5158760448	5294528512	5362468352	6709216768	5999108608	5680326656	6410465792	6193840640	5691804672	6452262912	6012022784	5245067264	5692550144	6330181120	4688361472	4419637248	7093343744	5494035456	7605909504	4939981312	7438334976	7024004096	6261008384	5085402112	5290133504	5262424064	4628892672	5868123648	5929858560	5975440384	6502804992	6119351808	5377959936	5727090688	6113244160	5992795648	5239798784	6076597760
417.723	2	25.410635, 25.41163, 25.417206	VLSQMEK	38.79	0.98	AATC_MOUSE	Aspartate aminotransferase, cytoplasmic OS=Mus musculus GN=Got1 PE=1 SV=2	1	558046592	650750016	643097728	559141696	536511680	773612352	969874624	927417408	802653952	953202496	841756544	773235904	898493120	808809344	905931072	840636160	896870528	787686016	794977600	1079451648	762060672	1123988480	913851840	1105432448	712569728	968670912	935231936	742702528	670064832	876023808	826735360	743346688	745916992	776944128	990165888	757010304	678639808	774958848	806966720	789089088	838960512
474.767	2	42.84138, 42.84142, 42.842125, 42.85411	VNLGVGAYR	65.47	1	AATC_MOUSE	Aspartate aminotransferase, cytoplasmic OS=Mus musculus GN=Got1 PE=1 SV=2	1	2154663680	2025416448	2293842944	2064881280	1584170880	1969452544	2428407296	2319296256	2338786048	2298973184	2401340160	2012816512	2421376768	2337351936	2081237376	2114910464	2455105792	1882651776	1755373568	2621263872	2146481664	3013991936	1903455488	3663335936	3572507904	2542887168	1937796736	2131704576	2731323392	1813732992	2367439104	2249209600	2475667712	2871356928	2478474496	1987317760	2315116544	2580457984	2171385088	2220567808	2448607232
499.7137, 499.71405, 998.41956	1, 2	26.090454, 26.097345, 26.101492, 26.11063, 26.124666, 26.128689, 27.04631, 27.052237, 27.060165	WYN[115.0269]GTDNK	29.36, 31.57, 35.15	0.97, 0.98, 0.99	AATC_MOUSE	Aspartate aminotransferase, cytoplasmic OS=Mus musculus GN=Got1 PE=1 SV=2	1	1424454784	1428894848	1420716032	1314087680	1419522048	1433545344	1637854080	1607857280	1507100672	1632830592	1490697344	1466792448	1580630656	1514377088	1647212544	1473587584	1625726720	1539259776	1412283264	1802906240	1500036864	1863638400	1536441472	1799176832	1788061312	1684572800	1562970624	1368212992	1384756096	1484860544	1511661056	1461760896	1479996160	1645790848	1566526592	1365325824	1435085312	1550287232	1503133952	1516120192	1518939776
682.64825, 1023.4676	2, 3	89.562614, 89.565414, 89.58762, 89.61871, 89.62694, 89.6334	YFVSEGFELFC[160.0307]AQSFSK	117.55, 46.47	0.94, 1.0	AATC_MOUSE	Aspartate aminotransferase, cytoplasmic OS=Mus musculus GN=Got1 PE=1 SV=2	1	49702644	43549680	59315732	42925496	81466968	93289704	40745616	48305440	24596436	60001044	36129212	74331328	29223048	48413692	113398448	47897096	53485048	50199384	41944892	100764184	37983044	78046672	37821484	12737758	70037136	117998272	224715024	32708078	35753596	131367320	41155876	51013596	43932420	54695728	170369264	50862188	33173274	84461720	151338432	69134512	208985424
519.9423, 779.4091	2, 3	54.79495, 54.80493, 54.814148, 54.82868, 54.829258, 54.830704, 54.83235, 54.8331, 54.833183, 54.834385, 54.839203	ASAELALGENNEVLK	60.68, 65.69	0.97, 1.0	AATM_MOUSE	Aspartate aminotransferase, mitochondrial OS=Mus musculus GN=Got2 PE=1 SV=1	1	5643326464	6390809088	6171303424	5497352704	5935100416	6107563520	7519874560	6257979904	6024926208	7268605952	6406322176	6204989440	9051924480	5975810048	7064429568	5806599168	7188692480	5804706816	6096279552	7444448256	6325107200	8118124032	6222639104	9007114240	8130552320	7325743104	6823661568	5558861824	7909881344	6498593792	6199261696	6313495040	7735511040	7223580160	7645883392	5886430208	6312024064	7115592192	7657774592	6675220480	7524992512
779.9	2	56.33119, 56.33603, 56.337658, 56.339592, 56.340294	ASAELALGEN[115.0269]NEVLK	70.46	0.66	AATM_MOUSE	Aspartate aminotransferase, mitochondrial OS=Mus musculus GN=Got2 PE=1 SV=1	1	340121312	445426880	437016160	427924384	419691680	429927168	466285600	510294976	475098784	514487168	433716064	447414880	565792192	469788928	523012928	440980032	515999392	405260320	432773376	563422208	459542624	446369696	435662112	401670016	410975136	512994464	488470560	384427232	456780160	495106208	469934784	439453664	496406496	500292992	537645120	434441696	432870656	454047840	523788672	452119616	525162528
569.769	2	38.979797, 39.00732, 39.008034, 39.00847, 39.011723	DAGMQLQGYR	57.11	1	AATM_MOUSE	Aspartate aminotransferase, mitochondrial OS=Mus musculus GN=Got2 PE=1 SV=1	1	1283550720	1396604544	1575117184	1268215424	1284371840	1781694080	2339881472	2216729600	1800204160	2442669824	1865059584	1648296320	2576203264	1998052352	2087008000	1939446656	2212875776	1608697472	1645157120	2625492992	1795698816	2716065536	1903229824	2790052864	1961592192	2403650304	2172579072	1718902144	1693586816	1994461056	2020939520	1903258752	2094786048	1923121024	2429368064	1844917120	1681810560	2111853824	2236249856	1897657344	2138741120
487.25568, 730.38007	2, 3	46.41301, 46.418987, 46.426723, 46.428047, 46.43416, 46.435093, 46.436832, 46.437256, 46.43858	DDNGKPYVLPSVR	36.04, 53.94	0.88, 1.0	AATM_MOUSE	Aspartate aminotransferase, mitochondrial OS=Mus musculus GN=Got2 PE=1 SV=1	1	3490925056	3118691840	3535391488	3105421056	2770733056	2810569472	3299064064	3505453056	3205516288	3379745792	3504147200	2995152384	4339509248	3292022016	3164086784	2857125632	3411218944	2683160064	2890667520	4056877568	3331653632	4574625280	3082004480	4914273280	4202306816	4147410688	3077122816	3199800320	4053647104	3266749696	3502725120	3404461056	3503919616	3979371264	3361613312	3140125952	2884313600	3972186624	3560241408	2991788800	3264309248
487.58365, 487.58392, 730.8719, 730.87225	2, 3	47.532867, 47.534977, 47.53696, 47.53929, 47.540432, 47.54338, 47.543438, 47.545444, 47.546604, 47.548946, 48.038116, 48.042656, 48.04439, 48.048847, 48.05309, 48.05407, 48.05464, 48.055122, 48.055653, 48.056934, 48.057404, 48.059204, 48.067375	DDN[115.0269]GKPYVLPSVR	39.89, 46.66, 46.9, 69.69	0.99, 1.0	AATM_MOUSE	Aspartate aminotransferase, mitochondrial OS=Mus musculus GN=Got2 PE=1 SV=1	1	9580709888	10434660352	10461094912	10024453120	9029879808	9574339584	11952942080	11731846144	11158361088	11569155072	11733655552	10285438976	14369000448	10871371776	11370353664	9989574656	11086505984	9076335616	9845720064	12438321152	11553678336	12693029888	9895550976	15433620480	12985592832	13155572736	9841346560	10426843136	13474145280	10653791232	9740608512	11317396480	11840818176	13604515840	11601985536	10430947328	11029123072	12722756608	11026006016	10449091584	11164886016
502.741	2	47.937756, 47.961956, 47.965935, 47.96633	EFSVYMTK	51	1	AATM_MOUSE	Aspartate aminotransferase, mitochondrial OS=Mus musculus GN=Got2 PE=1 SV=1	1	942847168	1094340480	1256799488	1076581632	954703936	1267540736	1796411520	1755276928	1385742208	1651700096	1501938688	1438662784	1859250048	1499043072	1620684544	1380617088	1602036480	1174054144	1303962752	1755892608	1511166976	1837293056	1433078784	2140842240	1440593792	1812830464	1562453632	1276005888	1503663488	1527030656	1221098752	1373529344	1451193472	1508021888	1580031744	1347771648	1277654656	1565776256	1453142656	1265067904	1453493760
687.12354, 858.6528, 1144.5354	3, 4, 5	77.44981, 77.45395, 77.454414, 77.45586, 77.45785, 77.46267, 77.46279, 77.465904, 77.46754, 77.47031, 77.47141, 77.471695, 77.47335, 77.47384, 77.473854, 77.47553, 77.47659, 77.478325	EGSSHNWQHITDQIGMFC[160.0307]FTGLKPEQVER	100.07, 58.21, 67.55	0.99, 1.0	AATM_MOUSE	Aspartate aminotransferase, mitochondrial OS=Mus musculus GN=Got2 PE=1 SV=1	1	817065280	942217472	1065171264	893247168	867782848	1345273344	1827033728	1653481088	1272779776	1847241472	1372269696	1556477952	2216804608	1392786048	1718382464	1385697792	1713763584	1400334464	1149635200	2069471104	1018467648	2048196992	1847935744	1510945664	909611520	1982718336	2112679680	1063499392	1416498048	1696345472	1472246912	1402049792	1877235456	1325265280	2403272192	1510811008	1196131840	1721006592	2121843456	1658344704	1613639552
483.94025, 725.4063	2, 3	59.874805, 59.893074, 59.896584, 59.89707, 59.897724, 59.89813, 59.898678, 59.902164, 59.902298, 59.902813	FVTVQTISGTGALR	56.19, 74.32	0.99, 1.0	AATM_MOUSE	Aspartate aminotransferase, mitochondrial OS=Mus musculus GN=Got2 PE=1 SV=1	1	11627785216	12607255552	11242598400	11033388032	10858426368	11586621440	14025583616	11876320256	11727120384	14030580736	12454900736	12242706432	17683175424	12508615680	13535280128	10851770368	13421696000	11069363200	11335994368	15344825344	11716663296	15421344768	12745227264	18054318080	16466195456	15112352768	13133733888	11280140288	15766313984	12100302848	11930217472	12354014208	16311314432	14348555264	15062462464	11792773120	13261339648	14649637888	14748094464	13790428160	14477842432
725.895	2	61.907715, 61.938213, 61.940548	FVTVQ[129.0426]TISGTGALR	51.77	0.76	AATM_MOUSE	Aspartate aminotransferase, mitochondrial OS=Mus musculus GN=Got2 PE=1 SV=1	1	447916160	626000896	555759936	531832000	528716576	491462080	547929536	540104256	591665600	492438592	543152064	708441792	655497664	516562272	649911360	491855008	548631744	422424000	562666112	498841216	665558336	640950976	387230528	563088192	526168160	379388352	317376832	452593568	821329024	629735936	410198912	380092672	417786048	664799424	343798208	341138592	472071584	394998624	372258336	399956992	546420288
689.664	3	58.61172, 58.624565, 58.62774	HFIEQGINVC[160.0307]LC[160.0307]QSYAK	30.52	0.58	AATM_MOUSE	Aspartate aminotransferase, mitochondrial OS=Mus musculus GN=Got2 PE=1 SV=1	1	45346032	41877804	55587136	32507998	90600384	108605256	71470912	68990248	43355268	100458352	46917472	87533648	55494684	49339632	154134080	73978880	69437408	67305672	39815128	151201168	42697076	122191424	36874612	50722052	78501168	156811728	230099104	47068148	31485872	132297944	55854700	55628128	59619136	93117952	260596192	42987080	44961184	136098464	202730464	85156360	231737360
424.25, 635.8718	2, 3	62.15484, 62.158405, 62.15899, 62.16015, 62.16381, 62.170166, 62.170193	IAATILTSPDLR	41.86, 76.6	1	AATM_MOUSE	Aspartate aminotransferase, mitochondrial OS=Mus musculus GN=Got2 PE=1 SV=1	1	5962123264	8442265600	6919409152	6369051648	6363428864	7150209024	9854871552	7916870656	7907322880	8896191488	8655038464	9622199296	13488497664	8178301440	8895623168	6739371520	9744594944	7345073152	7266963968	9854607360	7782268928	12214778880	7984261120	20538597376	18355247104	9902152704	8156076032	7700864000	17831573504	8513124864	8426084352	8095691776	14815860736	13066070016	9710187520	7245806080	9616235520	10409329664	11280830464	9162874880	10188830720
466.94846, 699.9192	2, 3	52.569954, 52.573055, 52.576866, 52.578922, 52.579857, 52.581516, 52.58344, 52.583725	IAATILTSPDLRK	73.52, 78.69	1	AATM_MOUSE	Aspartate aminotransferase, mitochondrial OS=Mus musculus GN=Got2 PE=1 SV=1	1	714262720	783684096	708683392	637202240	659452928	638839360	949750976	785744320	746409088	853055488	792537984	899707008	1278146176	701774272	819175936	659156992	897618624	620321536	691185984	969174528	764705856	1236998400	780091904	1988360832	1283462912	943264448	698534400	774371392	1343092736	785190272	743998016	808691072	1271061248	1215977472	889794624	646811520	879826432	911043904	1047331776	941759040	946339904
598.684	3	61.874916, 61.875393, 61.875603, 61.87733, 61.879646, 61.882164	ILIRPLYSNPPLNGAR	69.64	1	AATM_MOUSE	Aspartate aminotransferase, mitochondrial OS=Mus musculus GN=Got2 PE=1 SV=1	1	3486776320	3585663488	3459632128	3370341632	3434615296	3691347200	3978130176	3462655232	3391865600	3765792000	3414122240	3019554816	4531463168	3351787264	3523076864	3128195584	3182278144	3365740032	3637979648	4247788544	3478263808	4223115776	3516505088	4264499968	3541743616	3923911936	3631921664	2989525248	3330936832	3274383104	2985616128	2935154176	3212184320	3124173056	3519384320	2982287360	3142888448	3156753664	3149776896	3071679232	3732720128
599.0118, 599.01196, 898.01434	2, 3	62.991543, 62.993423, 62.993702, 62.994804, 62.995083, 62.995495, 62.9956, 62.99574, 62.9971, 63.00033, 63.004234, 63.009377, 63.72945, 63.732876, 63.733807, 63.733906	ILIRPLYSNPPLN[115.0269]GAR	48.08, 55.85, 56.33	0.87, 1.0	AATM_MOUSE	Aspartate aminotransferase, mitochondrial OS=Mus musculus GN=Got2 PE=1 SV=1	1	9027435520	11113982976	10013713408	9209300992	9587299328	10437090304	13392151552	11108886528	10333095936	11816870912	10603439104	11190076416	16293666816	10649422848	11892519936	9924483072	12494957568	9686682624	10658493440	13826284544	10513271808	14227150848	10854195200	18123474944	13534432256	12781201408	10885683200	9460645888	13729839104	10854126592	10151042048	9952276480	13535590400	12179879936	12393564160	9693851648	10331839488	11738268672	11809913856	11407517696	11927532544
1031.53	3	61.298115, 61.309532, 61.311253, 61.31312, 61.314415, 61.314785	IPEQSVLLLHAC[160.0307]AHNPTGVDPRPEQWK	75.3	1	AATM_MOUSE	Aspartate aminotransferase, mitochondrial OS=Mus musculus GN=Got2 PE=1 SV=1	1	373978624	471380288	386013888	374038880	369925600	485357888	573134144	481142656	487319360	538316480	472468288	446738880	717179648	435700320	512562752	394944992	520360928	446708160	381850976	599968256	376052000	657146432	540895040	380119744	299023264	603691968	556978752	350840096	570443520	484766176	451718880	421560480	721335552	592626432	680111744	444486496	626836992	455321088	607924800	518744416	535831392
581.31903, 774.75684, 1161.6301	2, 3, 4	72.38655, 72.40764, 72.40775, 72.41055, 72.411194, 72.411575, 72.41199, 72.41304, 72.41319, 72.4133, 72.41338, 72.41371, 72.413994, 72.41456, 72.42569	ISVAGVTSGNVGYLAHAIHQVTK	123.97, 149.45, 90.67	1	AATM_MOUSE	Aspartate aminotransferase, mitochondrial OS=Mus musculus GN=Got2 PE=1 SV=1	1	6915719168	7528604672	7368594432	7222050816	7243389952	9048176640	9890018304	8908323840	7372715520	9401205760	7663378432	7640227840	11716632576	7515130880	8536158208	7660201472	8081868288	7484963328	8839136256	10433540096	7664493568	10161371136	8591450112	11797993472	6717740544	9084899328	9229113344	6240795648	7344917504	7578120704	6362715136	6534182400	8138710016	6562196480	8535181824	6994269184	6327653888	6654417920	7330856448	7289016320	8291389440
581.5659, 775.08527	3, 4	75.589355, 75.598045, 75.59937, 75.60003, 75.60235, 75.603966, 75.606804	ISVAGVTSGNVGYLAHAIHQ[129.0426]VTK	102.97, 63.25	0.9, 1.0	AATM_MOUSE	Aspartate aminotransferase, mitochondrial OS=Mus musculus GN=Got2 PE=1 SV=1	1	363897632	545128768	494417600	505510592	488017152	494598944	578355008	608983296	544423296	466379104	463598784	707625792	664214336	511004608	557101568	507898112	497150784	363233824	686154688	404497632	688984960	550878144	390109056	540818816	181693936	261325376	229266112	318865312	575237696	544638848	264343536	217937024	256312384	392955936	196198288	229067840	343045824	208185920	180502672	228225392	365549504
581.565	4	77.35224, 77.39083, 77.39408, 77.40337, 77.41138	ISVAGVTSGN[115.0269]VGYLAHAIHQVTK	86.3	0.99	AATM_MOUSE	Aspartate aminotransferase, mitochondrial OS=Mus musculus GN=Got2 PE=1 SV=1	1	88993888	144521552	142365488	153363280	153080816	160948896	167548416	180123296	145276208	148064624	158850272	218949280	187280528	155623328	186428224	166487040	148883008	118531544	203058048	141018064	195534560	185072864	122940200	155892864	58222436	91118976	77080080	103304248	168595600	158876896	93566296	65767648	75446016	120797912	78088352	87165136	101676680	71011624	73256000	67352568	121479872
465.274	2	20.321058, 20.326925, 20.32723	KAEAQIAAK	49.8	0.93	AATM_MOUSE	Aspartate aminotransferase, mitochondrial OS=Mus musculus GN=Got2 PE=1 SV=1	1	60401056	74096872	73390200	68906792	69864232	70353824	97985656	89593256	77315872	89713840	80318616	77460536	112353576	77437704	91959800	69085960	83837224	62831384	67096380	99207320	50681512	123529136	71948448	144043520	107802584	88920496	71186776	69706632	107627344	86257072	73476872	79832688	97589512	74499808	73332032	42271696	88753168	99308528	91937960	74415624	80164296
554.8	2	38.020496, 38.02178, 38.022522	KMNLGVGAYR	44.25	0.99	AATM_MOUSE	Aspartate aminotransferase, mitochondrial OS=Mus musculus GN=Got2 PE=1 SV=1	1	277743200	261866480	354555968	304622656	297959232	410561472	523868352	521672480	366419136	520514400	395374144	295937952	546217024	414779744	415649184	407136576	489208768	267413648	320335488	540953216	414518240	576273088	354382432	468022016	340276416	455670144	392026304	364227968	306051872	343262816	402477472	384042400	389305472	398149280	462703264	352430752	367934624	410534944	398933600	322809600	421028256
490.753	2	45.730778, 45.775673, 45.777294, 45.788967, 45.798042	MNLGVGAYR	58.27	1	AATM_MOUSE	Aspartate aminotransferase, mitochondrial OS=Mus musculus GN=Got2 PE=1 SV=1	1	1384902528	1495475968	1686378880	1478129664	1168457216	1832969088	2114477312	2161460736	1832653312	1999797888	1924193920	1776892288	2318905088	1896425216	1918950784	1630054528	2056605184	1681588608	1647531392	2350184704	1904273792	2607834624	1850936448	2720890112	1867562752	2224958976	1843519232	1717092224	1865155968	1989261440	1683224192	1878542720	1928996224	1894752384	2166651648	1747187200	1796844032	2042022400	1783564288	1618341248	1858632576
656.3367, 984.0002	2, 3	76.006134, 76.030334, 76.04955, 76.04978, 76.0524, 76.05298, 76.05436, 76.05665, 76.05673, 76.05701, 76.05801, 76.05911, 76.060486	NLDKEYLPIGGLAEFC[160.0307]K	110.29, 74.75	0.98, 1.0	AATM_MOUSE	Aspartate aminotransferase, mitochondrial OS=Mus musculus GN=Got2 PE=1 SV=1	1	10257350656	11524678656	10730602496	9800713216	9561096192	11075338240	13339084800	10791164928	10718876672	12722753536	11197592576	12477586432	17385220096	10924238848	12001758208	10152419328	11667442688	10144400384	11058273280	12833101824	9913414656	14021508096	12036756480	10684365824	8635127808	12666284032	11482674176	9335072768	14171270144	11566212096	10304614400	10881728512	14629207040	12428156928	13096253440	10787596288	11171394560	12451189760	13089031168	12574525440	11977125888
470.221	2	34.693386, 34.698967, 34.701893, 34.717064	NMGLYGER	45.27	1	AATM_MOUSE	Aspartate aminotransferase, mitochondrial OS=Mus musculus GN=Got2 PE=1 SV=1	1	1232090240	1555375360	1605789184	1426849280	1484784256	1851296128	2282296320	2339430912	1799145856	2276125952	1801737728	1927453696	2535447808	1981531136	2136176896	1996174976	2228489984	1672657536	1715516672	2406552064	1919691776	2542451456	1826064640	2582616576	1774017280	2214737152	2031236224	1739608448	1763768960	2077347584	1954183552	1852159872	1813821568	1813358848	2275570688	1810098048	1690705536	1943844608	2065474944	1784140544	2027552640
549.5835, 823.8723	2, 3	78.57304, 78.57552, 78.588936, 78.591866, 78.5962, 78.59684, 78.59833, 78.599, 78.59943, 78.60351, 78.60368, 78.60465	TC[160.0307]GFDFSGALEDISK	110.48, 49.02	1	AATM_MOUSE	Aspartate aminotransferase, mitochondrial OS=Mus musculus GN=Got2 PE=1 SV=1	1	8597608448	9969346560	8836982784	8495391744	8125380608	9199690752	11029279744	9542433792	9631867904	10817613824	9387370496	10593506304	14153884672	10170216448	10423965696	8562553344	10007164928	8840288256	9032948736	11077390336	8174797312	11126994944	9859489792	6662257152	6513028096	10563298304	10039531520	7975698432	12130011136	9875434496	9392033792	9127401472	12365928448	10796549120	11703037952	9239757824	9706362880	10541277184	11548217344	10793327616	10463414272
451.768	2	35.03128, 35.042694, 35.043304, 35.044617, 35.04632	TQLVSNLK	48.03	0.99	AATM_MOUSE	Aspartate aminotransferase, mitochondrial OS=Mus musculus GN=Got2 PE=1 SV=1	1	4388754432	5084911104	5204328960	4673692672	4621095424	4577791488	5819965952	5066574848	5548247552	6267048448	5237232128	4952427008	6861475840	5305999872	4880095744	5286417920	5836293120	4723824640	4597595136	6454823936	5362205184	6691090432	4715791872	7770588160	8265695232	6434908672	4595503616	5487841280	6599774208	4774090752	6081530368	5677068800	6163567104	6342402560	6526341120	5473052672	5925782016	6465175040	6360684032	5322543616	5861175296
490.765	2	44.445946, 44.449924, 44.45082, 44.451138, 44.459347	VGAFTVVC[160.0307]K	65.4	1	AATM_MOUSE	Aspartate aminotransferase, mitochondrial OS=Mus musculus GN=Got2 PE=1 SV=1	1	12548957184	12150094848	13280576512	12105339904	10711825408	12602528768	14825811968	14167558144	12763393024	14581732352	13765655552	12687533056	17080702976	12827265024	13320887296	13063287808	14302315520	11355722752	11221206016	15074170880	11722895360	17139987456	12873419776	10320461824	9165532160	14688152576	12644414464	11865515008	15411316736	12958802944	13488182272	12112158720	14683610112	14903308288	15065745408	12533864448	13184051200	15097974784	13991287808	13090592768	13336377344
439.24792, 877.4884	1, 2	42.103935, 42.116165, 42.119488, 42.119743, 42.12031, 42.12095, 42.12294	VGASFLQR	32.7, 80.29	0.67, 1.0	AATM_MOUSE	Aspartate aminotransferase, mitochondrial OS=Mus musculus GN=Got2 PE=1 SV=1	1	11714019328	11135875072	12088913920	11167145984	9199203328	10961546240	12094777344	12635073536	11787772928	12450121728	12244738048	10712787968	15631213568	12615534592	11977252864	11473072128	13576552448	9677128704	10133862400	14800589824	11958536192	17084682240	10643605504	19059775488	17306677248	14267858944	10938930176	12207565824	14428879872	11398053888	13159977984	12934141952	14135785472	15671174144	14557062144	11505225728	13056661504	15330624512	15280221184	11983413248	14067770368
439.74	2	44.062576, 44.065426, 44.065876, 44.06687	VGASFLQ[129.0426]R	63.25	1	AATM_MOUSE	Aspartate aminotransferase, mitochondrial OS=Mus musculus GN=Got2 PE=1 SV=1	1	960162496	1357884928	1348125440	1285231616	1142156160	1142067968	1257946752	1469775104	1384126592	1121968896	1429864576	1722050304	1544754560	1317793792	1409262208	1329710720	1440198400	824796736	1427157888	1009165568	1741016192	1537916928	878199424	1330771328	836662784	799109376	523901792	1165132032	1943299968	1423579008	1004265536	828263360	796162432	1531176960	658740160	661755840	1184684032	921693312	623654912	712851776	1078585600
1047.5	2	76.2689, 76.27541, 76.28986	ADNDAGNAAIDSLLNYETVK	75.35	0.99	ABCB7_MOUSE	ATP-binding cassette sub-family B member 7, mitochondrial OS=Mus musculus GN=Abcb7 PE=1 SV=2	1	11469498	24452984	13303826	6120389	19489718	20253828	25082702	17927168	13647689	20544540	21204712	17012132	37682504	22348856	24566276	19293078	17122960	22883430	33386252	25964276	17934038	32451970	18505258	17307966	22966986	9089833	10191802	11478943	25543132	18816852	24465654	12892621	16806690	19971072	22255740	15494375	24486230	29233712	28455280	32702424	11774094
541.275	2	52.700157, 52.71395	AGAAFFNEVR	39.48	0.97	ABCB7_MOUSE	ATP-binding cassette sub-family B member 7, mitochondrial OS=Mus musculus GN=Abcb7 PE=1 SV=2	1	82948368	90094920	73622896	77950208	87271448	84722816	89404728	68122840	74700720	110779264	76250632	99696992	114171952	94012064	92081424	76866168	81362064	86117032	96791672	109668088	94852576	127201136	90053240	132664416	148680416	95354992	84779720	83382328	144831392	105660504	72793600	88635480	127821896	101372832	105993744	88583608	95062024	112823088	140877712	109933312	106415888
566.839	2	76.712326, 76.72333, 76.76641	VAISLGFLGGAK	39.92	0.96	ABCB7_MOUSE	ATP-binding cassette sub-family B member 7, mitochondrial OS=Mus musculus GN=Abcb7 PE=1 SV=2	1	148180784	174164464	123929856	165874384	119473112	103941152	159091376	133563072	168970368	151599104	167005776	164369664	233939856	142378752	105910680	150911536	157849760	131375968	172377360	137203472	135753024	152755440	174361568	185515392	107073280	123835336	92295000	122729152	187034144	115931712	136062304	117862480	216948496	136695216	112990976	153804544	171017008	130962024	123967024	168522368	110063464
453.773	2	71.94636, 71.96983, 71.97005	ALFSSLLR	42.78	0.99	ABCB8_MOUSE	ATP-binding cassette sub-family B member 8, mitochondrial OS=Mus musculus GN=Abcb8 PE=2 SV=1	1	38519944	38317556	37164160	27300920	32241048	39094352	43868668	39324312	40259756	38142316	43670792	56626916	81751656	45895772	35318848	46942164	53547028	38038908	44330604	66143512	45375196	67091264	51658908	81425368	68113016	65218064	41903760	33885060	60410632	52685180	49664648	37766624	70912576	54084092	51254928	52482384	44698664	57786024	59958540	51132552	58848132
636.832	2	42.325703, 42.331947	ATGVADEALGNVR	78.98	0.99	ABCB8_MOUSE	ATP-binding cassette sub-family B member 8, mitochondrial OS=Mus musculus GN=Abcb8 PE=2 SV=1	1	57853308	61408544	63207592	52880044	51338768	56483984	66186240	70549104	73430072	72249624	71100416	66129340	89034136	74192696	71934856	63080068	73478144	63630504	77296704	100063392	81911384	92056704	74485944	114802880	81014992	87496952	67718560	59852504	74122672	77031072	64497464	64714288	71290328	62869584	95970712	74191168	75683712	76963088	98947312	76026104	80404264
631.298	3	56.420467, 56.422356, 56.43403	FYDPEAGSVTLDGHDLR	63.46	0.96	ABCB8_MOUSE	ATP-binding cassette sub-family B member 8, mitochondrial OS=Mus musculus GN=Abcb8 PE=2 SV=1	1	100188640	132300144	112157840	128826440	125455312	114094064	118550360	130646992	114238944	143117936	124803984	158517232	194251472	118973256	131554832	122029456	177830560	121114160	157883904	161334320	129851424	162223040	117443152	181432336	157860256	149836000	121051904	116206056	162680096	127447888	102236624	122523176	161043440	146807600	118683360	114660560	139286192	144791136	150368272	127392872	185877120
720.341	2	40.2009	LDASDEEVYTAAR	81.87	1	ABCB8_MOUSE	ATP-binding cassette sub-family B member 8, mitochondrial OS=Mus musculus GN=Abcb8 PE=2 SV=1	1	146325552	160258384	164708512	273055616	170681968	313957696	155743888	262931456	129937816	67970504	205593440	187765344	251634832	187804256	203778624	148463280	134785888	79969176	254023264	542946240	821488192	80317912	201224880	187089424	365453376	212679664	170947216	169882368	370246240	243958048	227646192	179737664	232874448	161470080	68851200	174909408	165487840	125076384	191714672	166236304	242800864
495.285	2	54.70185, 54.716553	TTVASLLER	74.34	1	ABCB8_MOUSE	ATP-binding cassette sub-family B member 8, mitochondrial OS=Mus musculus GN=Abcb8 PE=2 SV=1	1	69987120	93912896	86457856	84336344	83804008	81479408	104805280	87014536	89233968	95446864	93639480	102331696	141437776	87334720	91046800	86513616	110795072	83412432	107955912	122012384	117586160	117375168	94614216	134501792	125195288	110643008	95895456	82595440	113188160	102015600	75857328	90168432	131300392	88486512	107864400	88009992	91990144	101725528	114924032	114018624	110725448
924.477	2	80.89518, 80.89619	ILLLDEATSALDTESEK	63.31	0.99	ABCBB_MOUSE	Bile salt export pump OS=Mus musculus GN=Abcb11 PE=1 SV=1	0.87	22965092	27388444	27252196	21480892	18831556	19664930	30845782	31105206	28837438	34759780	34280264	33955240	35020484	34158068	32283580	31101356	35771924	25807824	28086068	40131928	27783676	42663232	39862980	30724636	40409924	39363004	28419322	21373926	28081648	30282648	36740712	31492244	37246788	32854080	48134072	32020944	27721244	36426820	41936032	36022568	40073424
826.446	3	82.047104, 82.04753, 82.04914, 82.055176	GIEGAQASPLVPGAGEIINTDNIIK	41.18	0.8	ABCD3_MOUSE	ATP-binding cassette sub-family D member 3 OS=Mus musculus GN=Abcd3 PE=1 SV=1	0.96	51144904	50991100	56094148	51354960	65174788	69679528	81745824	72463344	71985040	81587848	63957452	73839856	93608680	66921724	73652152	63973232	79719608	69192144	48433128	82301912	49708880	99012256	82605008	100501896	86288296	89053600	78655248	65570608	73434192	52656932	59613544	71624128	94013168	56745020	88692312	69761048	62567120	75380856	91107592	86872872	72864448
672.376	2	95.52147, 95.5244, 95.526535, 95.52924	VLGELWPLFGGR	62.05	1	ABCD3_MOUSE	ATP-binding cassette sub-family D member 3 OS=Mus musculus GN=Abcd3 PE=1 SV=1	0.96	102436752	119433104	114268248	127220232	120329008	99201936	155378544	122435472	121396504	124516944	111924472	149198000	151717680	122995400	121729368	109212904	128792800	113703304	90772256	118670416	93791232	162743184	139874944	228248336	170585632	132871152	146463504	102326448	181030000	107835544	115736656	108129808	170302432	102145808	164485040	113409360	95092272	140901664	152237520	139598144	139441344
504.964	3	51.696747, 51.699963, 51.704933, 51.709557	AIIKPQYVDQIPK	28.31	0.63	ABCE1_MOUSE	ATP-binding cassette sub-family E member 1 OS=Mus musculus GN=Abce1 PE=2 SV=1	1	107090728	130862768	101010376	106398736	73152568	121160496	124392704	113791640	103611912	112466216	108464760	107238704	138035104	116773040	126864592	119163896	119440784	123049816	80750152	122405112	79191536	147836960	126177056	192164000	170025632	133950336	133937760	106310600	129196520	89904776	102691880	118124488	137071328	133735296	143846592	110254664	111855784	124955696	136446352	128590048	113994640
975.503	2	89.15894, 89.16894, 89.18551, 89.187	EGINIFLDGYVPTENLR	55.71	0.91	ABCE1_MOUSE	ATP-binding cassette sub-family E member 1 OS=Mus musculus GN=Abce1 PE=2 SV=1	1	35037008	40719036	51845180	38653852	37454736	43096448	55280864	54072880	48920212	52694728	41156404	46482240	56724328	44060356	66692616	49871036	54850172	56656920	56363144	67778328	55076864	60994368	52066344	70667400	47368036	50065016	59020888	32596558	60475932	48049372	45290892	41543736	64166332	54222024	48960564	39253680	33549390	51149496	36685004	60761600	42283780
658.824	2	39.40156, 39.407585, 39.408802	NVEDLSGGELQR	37.94	0.96	ABCE1_MOUSE	ATP-binding cassette sub-family E member 1 OS=Mus musculus GN=Abce1 PE=2 SV=1	1	120826000	110897480	121968008	104770536	113286040	126978504	124568816	128628768	97308656	98769320	112570672	78516584	99515784	117643792	116679440	113782560	109635296	130317864	104694592	134831312	112140840	120518432	101807072	47772556	79993936	116055616	122703352	104032992	92421776	110059080	129436544	112228040	113410088	114124552	116139640	105432672	111457544	123327104	130137720	131678960	119206888
673.842	2	21.201069, 21.202806	VAETANEEEVKK	57.89	0.97	ABCE1_MOUSE	ATP-binding cassette sub-family E member 1 OS=Mus musculus GN=Abce1 PE=2 SV=1	1	11650157	15688315	17066060	14909889	14851268	15545113	17508260	15884020	14252815	18645610	15734386	18067550	17968620	10400138	13525852	14915376	19352104	17960340	10926770	17383958	14246001	26605752	18931290	19754384	12527259	19373412	14435307	15123761	15098118	19610094	18235898	14265408	13735655	15357622	3.92178e+06	11167769	14108167	19972236	17476216	18314192	20629306
529.844	2	85.9067, 85.91137	STLLLLLTGK	34.51	0.99	ABCF1_MOUSE	ATP-binding cassette sub-family F member 1 OS=Mus musculus GN=Abcf1 PE=1 SV=1	0.9	41883688	48783064	39183128	31158580	34330544	40517744	43496340	48214168	39904376	42464420	41028492	52672788	43811256	44795304	50665468	52447852	47508820	48145188	42647496	48373608	38063984	50676764	54024920	44245584	31077160	44583296	56357984	29532032	45320752	43725208	42562500	45876212	44947172	37842020	63315564	48847308	46827592	48070224	47290072	55325780	43494384
707.319	2	44.416523, 44.42644, 44.429245	YYTGNYDQYVK	45.55	0.91	ABCF2_MOUSE	ATP-binding cassette sub-family F member 2 OS=Mus musculus GN=Abcf2 PE=2 SV=1	0.78	40789644	32896866	30988188	30040412	19823986	31653144	45324856	45220552	46913464	48643512	46764416	29140954	41586480	43212964	37058680	40494024	46993088	45157276	44273860	70910160	32115144	48750744	48021716	27981558	35007604	55684448	41880748	28490184	24605472	40471400	55316856	36136264	53611484	36795780	53172604	29564428	33615352	51899624	39169996	53365320	46671844
522.806	2	75.95783, 75.96168	SSLLDVLAAR	54.46	1	ABCG2_MOUSE	ATP-binding cassette sub-family G member 2 OS=Mus musculus GN=Abcg2 PE=2 SV=1	0.88	44287804	65250720	54045880	50271360	47458572	60180552	70255424	57533944	61773592	62826524	66978904	80871368	83144048	53989408	64745716	47645160	58212528	50992712	42733600	48472112	49205408	65960292	60245464	85514064	69663192	60895580	52760720	48513368	88562104	56188896	49774572	54881768	77545968	58501680	54720104	41281928	50055936	60739632	55050968	57606496	62317528
638.3385, 957.00446	2, 3	89.25975, 89.26525, 89.267555, 89.268715, 89.27004, 89.28126, 89.28955	ETPPDALILESPFTNIR	56.28, 68.14	1	ABD12_MOUSE	Monoacylglycerol lipase ABHD12 OS=Mus musculus GN=Abhd12 PE=1 SV=2	1	329047456	405907040	371537344	339991104	294645504	327857536	466869440	382007488	382548544	416752256	394381728	427130368	500912384	385541568	391427168	346458624	441039456	341051104	331714752	358348864	338037280	461479808	375323392	566933760	420083424	403984608	397212256	335019616	505386144	332035520	364286784	370122080	491074272	323356192	444011296	329518560	368920672	410110528	407247360	381740448	392245952
565.944	3	91.623314, 91.64513, 91.645294, 91.65736	GMTYDALHVFDWIK	33.83	0.82	ABD12_MOUSE	Monoacylglycerol lipase ABHD12 OS=Mus musculus GN=Abhd12 PE=1 SV=2	1	15210949	20127498	18398350	8229940	15287525	30474424	34261164	37035308	17280660	29678460	26187142	41902072	31426006	32502656	32324900	28149200	32129694	21336664	19508502	38166860	20299104	40447268	29320150	34480160	12600042	34281056	40165100	16167035	21969632	24565230	29668550	23114972	28204932	18211106	43013920	23427680	18573196	23007694	28460562	20539390	28761700
659.6	4	82.27967, 82.282555, 82.28677, 82.28762	HISC[160.0307]PLLILHAEDDPVVPFHLGR	66.33	0.99	ABD12_MOUSE	Monoacylglycerol lipase ABHD12 OS=Mus musculus GN=Abhd12 PE=1 SV=2	1	234649888	239176544	221477312	225242064	247516704	228287072	322556256	252891120	220986016	284880320	311058144	288401952	331957504	269855584	243649936	241101104	279862144	270288000	199416992	268400720	209397584	316689184	303122144	249483744	206622080	259590368	284698432	203148864	339339040	211507856	207925200	239570064	324432160	198229792	347592224	252949792	253416640	282372608	340929376	296171872	293147168
378.2201, 566.82697	2, 3	36.022495, 36.026657, 36.041416, 36.04338	KLYNIAAPSR	41.98, 49.65	0.96, 0.98	ABD12_MOUSE	Monoacylglycerol lipase ABHD12 OS=Mus musculus GN=Abhd12 PE=1 SV=2	1	143503168	185912064	172686384	162684080	171769856	157348336	251024288	224042784	186433824	200357632	194863856	205182048	237418720	196172048	187250848	188141712	241687568	143158048	120772544	217318448	153413456	298798784	164617792	410747808	302758944	195505792	148298800	144838880	229948464	117926008	176016736	175371968	230855472	167107920	216083952	144017344	195509408	220461296	222745184	161912944	194847024
511.312	2	86.96219, 86.98384, 86.98606, 86.986084	LIFLNFVR	46.75	1	ABD12_MOUSE	Monoacylglycerol lipase ABHD12 OS=Mus musculus GN=Abhd12 PE=1 SV=2	1	378864896	428636544	394527296	376938368	365132192	413534048	513807680	455423168	396622432	470450976	403561472	442535776	418675456	464830848	432871392	412796512	441407136	452444960	416435488	411515136	335112736	402327936	504337024	317399328	201565616	432763648	490625152	360916000	300598784	336295712	400985952	362699296	429111840	265271392	445459200	358418848	384390368	364871808	377712448	381277696	403155264
805.081	3	81.38576, 81.39311, 81.399925, 81.42071	SGDNPVYIWGHSLGTGVATNLVR	77.19	0.99	ABD12_MOUSE	Monoacylglycerol lipase ABHD12 OS=Mus musculus GN=Abhd12 PE=1 SV=2	1	109651872	112626608	108798792	96893048	101731456	99791400	139577008	122343592	96499704	131346552	117611384	144333328	147284704	104047552	121621208	107924096	139448272	107376056	86316288	105932712	81968560	144991728	121789656	224715152	157462784	127302424	122723048	76224024	176721152	90250584	107096392	108653392	163235504	88383656	101387040	107391032	98542464	106936592	141347648	111926704	118916808
605.806	2	27.337515, 27.349854, 27.354841	TEPVTLEHER	47.54	1	ABD12_MOUSE	Monoacylglycerol lipase ABHD12 OS=Mus musculus GN=Abhd12 PE=1 SV=2	1	145715536	172588432	157764704	162245792	159600352	138240976	170736288	192404112	152427072	182306032	173445152	195614432	187719568	171672224	182706112	148615952	161698512	142143552	126330400	149744288	140628048	229450784	143703488	206961104	196382512	194673264	161313936	129607456	192589072	130599664	144192000	159185440	188708864	156258992	172276448	143335888	164789936	176435072	183731248	152385152	184467824
585.9732, 878.4572	2, 3	67.482254, 67.48506, 67.49011	VLSSLGYHVVTFDYR	45.04, 81.57	0.97, 0.98	ABD12_MOUSE	Monoacylglycerol lipase ABHD12 OS=Mus musculus GN=Abhd12 PE=1 SV=2	1	153405904	215045024	186726016	191239760	184923856	207102784	219553264	234959776	179462432	224660544	219844704	219888000	224563424	192997408	234829648	204407952	236120816	187108384	200005184	225394592	193397136	227004880	209463088	241780352	156403232	241772832	199427136	188591872	198901456	169959424	207853440	178169376	233496272	155160064	233762576	166519184	227264128	193351424	206411280	172768448	214258576
497.783	2	69.34366, 69.35953, 69.36223	VPYFIDLK	44.77	0.93	ABD12_MOUSE	Monoacylglycerol lipase ABHD12 OS=Mus musculus GN=Abhd12 PE=1 SV=2	1	251729136	352479584	277987168	304424608	294411104	329849056	389394464	347339520	303944384	369746080	324613472	368098496	432119808	325041152	350372896	307667200	374625568	304161024	298684192	336081376	278200416	349571488	359452768	348050976	272762176	353109856	338963040	274195584	350259136	273358752	297546752	313163776	377572576	230849968	380019328	291856832	323433440	315122336	333454016	314703360	338293920
526.94	3	67.47115, 67.538795, 67.543846, 67.54627	VQFIPFHSDLGYR	46.68	0.99	ABD12_MOUSE	Monoacylglycerol lipase ABHD12 OS=Mus musculus GN=Abhd12 PE=1 SV=2	1	240528176	296336512	248162720	237051776	214336704	295772704	357905376	294427104	273807040	320279712	281983136	291336448	370959136	276491072	293398912	252261872	321582144	269814112	237338656	313713664	222153088	356951680	307602912	480210784	327586592	305112064	281600736	211356896	327207360	197420224	254142368	243337888	392072896	237894160	328452384	251170256	276427360	310535872	317764000	272867328	319222048
459.581	3	77.962555, 77.988945, 78.003716	TLHTFDLLGFGR	32.25	0.97	ABHD4_MOUSE	Abhydrolase domain-containing protein 4 OS=Mus musculus GN=Abhd4 PE=2 SV=1	0.85	30378548	29308254	34810932	36997912	43648144	51665312	54412912	38233196	35117060	52225572	40771736	35730836	41549800	40593132	62298804	38452656	55464708	46459396	37061960	49757832	29798314	35224868	42206404	23440542	10514258	33440340	38707508	38855404	30221268	41568416	31735420	32580778	38399912	20018728	40585144	36481288	44314608	41696556	36522372	53578572	38855880
580.67633, 580.6765	3	83.77689, 83.79124, 83.82324, 83.87273	FKVPQQILQGLVDVR	44.11, 49.94	0.8, 0.84	ABHD6_MOUSE	Monoacylglycerol lipase ABHD6 OS=Mus musculus GN=Abhd6 PE=2 SV=1	0.7	63474056	67164464	77629872	57876532	65003912	63553800	99852800	85683568	68089080	115393616	88761560	87193784	122686000	68901600	83823880	68087312	96051592	75212328	78612088	130342224	62427300	140225344	86129272	150741968	118209552	125664560	103288376	64896312	96735128	61181132	65804848	74259256	95134024	114591952	114549352	62371792	81718536	106548112	129867816	90730848	102005000
526.757	2	39.98737, 39.991844, 39.99451	AVAVEEFC[160.0307]K	38.92	0.85	ABHDA_MOUSE	Abhydrolase domain-containing protein 10, mitochondrial OS=Mus musculus GN=Abhd10 PE=2 SV=1	0.97	94469072	82353552	89268352	83782536	103955592	99780896	90680976	122176288	99529016	95712816	85821272	78993320	128007008	91924288	90122576	88062320	90626536	93507000	70521616	100964176	95980840	117905720	117059024	67686544	49874516	92594456	111428672	96612584	74493944	84308368	97662496	92021680	78016544	83445184	111333728	98977936	89472168	91959104	122752040	88869840	100895360
613.361	2	68.767296, 68.767944, 68.77049	IVSPDVDVILR	73.74	1	ABHDA_MOUSE	Abhydrolase domain-containing protein 10, mitochondrial OS=Mus musculus GN=Abhd10 PE=2 SV=1	0.97	196647216	273731296	208835312	237532176	253515456	255769248	294647616	261366528	253101840	263400288	240206592	328912704	360654016	297180608	283554112	208260160	278459328	218075440	259373440	316581856	251571120	301071328	308421888	437881664	331145056	286659168	249399680	193842848	356500608	274576448	233126352	228500160	295785600	256208336	283977248	255408160	230467680	237891136	318272352	276086368	297685056
421.279	2	65.80416, 65.806114	LN[115.0269]LILVR	47.61	1	ABHDD_MOUSE	Protein ABHD13 OS=Mus musculus GN=Abhd13 PE=2 SV=1	0.88	28520088	35495392	24799180	27766692	22386574	24332260	30186118	26089656	31429292	22281552	33556848	33082342	47754256	28452770	35738156	25860814	30412240	28779180	27054174	40846112	28373842	27144544	27711250	37351828	18727934	21131122	18916804	19020354	43393192	30422098	23359808	26373480	27331974	31884112	26471414	25966064	25644062	20753036	39835152	26266744	28770024
385.572	3	69.94861, 69.95111, 69.95201	FSVLLLHGIR	49.52	1	ABHEB_MOUSE	Abhydrolase domain-containing protein 14B OS=Mus musculus GN=Abhd14b PE=2 SV=1	0.88	66367588	73813984	63916560	77605976	61025128	90364232	87632912	90710432	81972544	75263496	61812264	64138192	72236520	82205008	70905344	83595896	95946584	79263520	52159892	57897636	59941864	74192632	105546264	85918136	30874332	74035608	81412568	71219944	35649216	57138148	76472568	67267568	52190508	62129540	93559584	70049208	82397144	57104876	65506780	110623168	63097488
514.816	2	64.508965, 64.5138, 64.5169, 64.54423, 64.54583	FQGPVLLVR	50.09	0.96	ABHGA_MOUSE	Abhydrolase domain-containing protein 16A OS=Mus musculus GN=Abhd16a PE=1 SV=3	0.98	214477744	269117504	200672800	226338304	235529360	237835680	286838976	234684208	211457792	274301824	247073312	269940672	313373088	239620576	265349328	229907872	297299072	281164288	262375984	296546944	241584464	296979552	265695456	357957632	352946784	290187872	263675456	223144064	310894208	218787632	219052624	234041152	307354592	262459072	319302816	243240384	241290576	260836720	313590752	273009440	278942496
386.731	2	41.110924, 41.112003, 41.125362	GNDLLLK	41.75	0.97	ABHGA_MOUSE	Abhydrolase domain-containing protein 16A OS=Mus musculus GN=Abhd16a PE=1 SV=3	0.98	104592728	106246528	119610160	112550144	92908424	106572568	136578224	115504376	126119840	111877680	140215616	135417472	123825512	119320816	120147336	115716480	149955392	112459720	113692392	140246144	115793680	147881232	116847424	141243664	139845152	118836928	106818136	118138848	135447008	99938016	119949584	115562104	124967000	133926808	142087584	110368360	125806432	129878896	147799008	117075792	123599896
654.351	2	53.24209, 53.24762, 53.251213	ALIESYQNLTR	28.95	0.97	ABI1_MOUSE	Abl interactor 1 OS=Mus musculus GN=Abi1 PE=1 SV=3	1	210631712	272927488	278916576	277838848	225982784	238212016	337734656	293465792	288982080	354247968	290828512	252163488	422926144	294255488	274585376	262465616	307139520	269211424	266148960	296124000	240788032	336530624	277556096	420884416	364523072	314265248	323517952	261483712	328784096	225320640	286217152	301997952	403590144	329616064	313056864	250558112	326727424	311796064	317413152	297639680	282921472
503.302	2	59.29848, 59.312458, 59.32147, 59.32515	EGAIIYVIK	38.86	0.88	ABI1_MOUSE	Abl interactor 1 OS=Mus musculus GN=Abi1 PE=1 SV=3	1	251647696	303105344	284836224	293680672	242170960	274081632	336448448	294299552	313685216	358786592	327413312	297662656	414971296	261927424	308667264	270675968	330592320	260974800	230828016	320034848	265564800	423334592	280078688	264396768	330321280	318367648	321007168	262241728	364503296	268503456	297833312	296032960	353443296	319307328	297585984	247582000	292521280	335707072	316457632	294593408	315725120
494.787	2	45.120552, 45.121384, 45.121723, 45.122894	EIGILTTNK	37.3	0.75	ABI1_MOUSE	Abl interactor 1 OS=Mus musculus GN=Abi1 PE=1 SV=3	1	450876160	450949408	541570304	440432544	371614464	452041504	530901280	539985600	469382784	540233664	542843520	417649152	578064192	461868416	474079744	404147296	573913152	412054336	374174816	490087680	438792928	658355456	434629760	615365760	535052288	552779264	480307840	501991552	539359872	384777888	526133312	513048064	551929856	558350144	493085088	419894080	528343616	614071744	462315616	438544736	457355168
572.837	2	36.725403, 36.728676, 36.728912	REIGILTTNK	37.92	0.67	ABI1_MOUSE	Abl interactor 1 OS=Mus musculus GN=Abi1 PE=1 SV=3	1	145638016	132106720	180697760	150831888	156647184	144932048	186776848	181528784	153957616	202819856	196654592	158838400	211177456	155752224	153026256	164493440	166079376	125390112	124529344	179347280	146168512	224301664	135979968	175751024	135364608	170213008	142946752	155739728	168059552	110265576	150832512	161649936	193221632	187703632	158114880	143198624	182811520	193532768	204967120	133292616	160808544
902.395	2	41.399994, 41.406013, 41.411995	VADYC[160.0307]ENNYIQATDK	93.55	1	ABI1_MOUSE	Abl interactor 1 OS=Mus musculus GN=Abi1 PE=1 SV=3	1	36136552	45693552	49252656	39669236	36663896	45052376	36888320	46350760	32376104	45124028	42381276	43283132	51958100	57630852	42187440	38420536	35165944	44344292	30862248	46849048	42117220	37576360	53237760	19628766	23267192	56509652	60507152	37502256	31505932	45319412	57197432	51474136	39565860	42509548	72447152	50565496	58181772	54451612	44734544	53036792	40378876
653.967	3	37.791542, 37.795742	VADYC[160.0307]ENNYIQATDKR	35.06	0.64	ABI1_MOUSE	Abl interactor 1 OS=Mus musculus GN=Abi1 PE=1 SV=3	1	49383128	37491584	52735928	38632416	41933176	44567064	44638616	48831784	45206336	44209336	41525772	35821464	30500780	40536792	54057616	41357652	47084008	47182372	35622832	33133350	32182296	54547720	50918168	27249680	23953886	59458192	61998664	47527452	46089400	38663312	50623248	50517600	61645312	46222760	41826884	34645112	55104888	59731888	50034832	47812576	46189716
536.289	2	48.05368, 48.06423, 48.0655, 48.06669	VVAIYDYTK	54.61	1	ABI1_MOUSE	Abl interactor 1 OS=Mus musculus GN=Abi1 PE=1 SV=3	1	746517312	835909568	941823808	832579136	765164416	819597184	1010969792	1037251008	883691072	1067575104	1045131264	854312640	1157667072	858340096	911914112	889504704	938294912	820125440	750410112	915509248	837403648	1116099328	829300096	1274314752	1004000448	1005059520	882972224	874347392	1045100352	760220288	809328000	915456960	1085827712	1121678592	859168000	795262976	1008654976	1065852864	836345408	798525440	889524864
450.273	3	45.932274, 45.937656, 45.939636, 45.941467, 45.943172	IIAPANLERPVR	24.46	0.87	ABI2_MOUSE	Abl interactor 2 OS=Mus musculus GN=Abi2 PE=1 SV=1	1	462776672	489836736	548568256	445614112	428207808	455418304	586114176	585942912	492153472	598895168	542547456	451468800	703003456	476804224	457757024	422798080	580537856	451090560	397861568	524027136	457178976	763266816	499149568	746587712	559381120	610936256	525573632	501385792	603673280	428487424	430762912	507336192	692624576	662952576	451164576	448323072	589686208	628448768	485162624	476879904	499234144
595.324	3	66.3125	KPIDYTILDDIGHGVK	55.51	1	ABI2_MOUSE	Abl interactor 2 OS=Mus musculus GN=Abi2 PE=1 SV=1	1	109220904	175229456	145593408	132724544	116701704	143463712	178260720	164755680	141196016	189079920	167610608	192240352	234561664	125752064	174749360	152678432	184692128	137333696	144972960	166996336	135499920	232972640	172548704	242951552	175054384	176883520	163602208	146015200	232572400	136943504	146737712	139307056	215585888	205911008	168405184	114253880	157792144	204536288	181231008	153406080	187336208
908.395	2	40.876255, 40.876842	VADYC[160.0307]ENNYIQSPDK	73.17	1	ABI2_MOUSE	Abl interactor 2 OS=Mus musculus GN=Abi2 PE=1 SV=1	1	59785824	81143040	82964488	49814888	64124380	53840856	93560240	79324752	67988168	95228528	78499424	57875736	90163976	65554752	65854104	64625888	77052288	70654720	56274120	85388288	61117280	101960448	78141264	54577848	39029896	80736248	74205600	74045688	89112632	55668376	75321592	66140020	110972144	82440640	82406792	71459472	92172128	89450272	77378752	71530344	83175464
966.796	3	82.14511, 82.15795, 82.16895, 82.17062, 82.17313, 82.18765	AIYDIERPDLITYEPFYTSGYEDK	73.69	1	ABLM1_MOUSE	Actin-binding LIM protein 1 OS=Mus musculus GN=Ablim1 PE=1 SV=1	1	192128464	221466432	214182480	206348496	189328128	215678480	280173216	244198352	218019296	259443760	241117392	258396624	312396704	224405488	264658032	216962496	300127904	256622016	199937920	258466784	181713184	319478112	237685456	314335808	257790816	248694992	243764496	219147072	275848480	250933136	221351808	222460880	293830976	264959872	307797568	240135312	261228480	273635488	369295968	290090944	279715520
727.434	1	39.866158, 39.871677	DLAAIPK	36.65	0.6	ABLM1_MOUSE	Actin-binding LIM protein 1 OS=Mus musculus GN=Ablim1 PE=1 SV=1	1	96452432	95815664	117147616	110390640	107174104	101134136	121901896	134987504	128737856	132229792	135165056	90735096	166460112	118907456	93527768	127285912	155390048	76040512	77549936	122661200	118390496	195090992	82930688	137992976	148060480	91838344	75955456	120423840	141848672	76525336	133908256	120071600	147131984	165708432	115731056	105586176	135601344	147629936	152215072	91587984	119654432
532.607	3	50.469574, 50.476067	HFHVPDQGINIYR	43.17	0.75	ABLM1_MOUSE	Actin-binding LIM protein 1 OS=Mus musculus GN=Ablim1 PE=1 SV=1	1	89099696	100379632	92007568	64487976	73942944	94991576	128550944	100688464	88978560	94303376	120946224	94484712	139214768	89100960	113160168	134758512	129505792	131953680	73277576	95501360	87416288	155951280	118287008	153244560	127872088	109062528	109688320	107584096	136710320	98290640	100428000	101391784	144767888	138263344	130824224	131679120	142524288	155100192	161739344	134714736	111500448
741.862	2	32.795166, 32.810585, 32.815998, 32.81844	STSQGSINSPVYSR	78.73	1	ABLM1_MOUSE	Actin-binding LIM protein 1 OS=Mus musculus GN=Ablim1 PE=1 SV=1	1	147754144	139432480	142847696	124299680	149154800	145011920	164484288	143789776	133407848	139828640	165766544	153457152	168739424	148996384	153830592	160412464	157962912	177004816	114038992	131734192	117931864	176487984	122226664	183155216	174409360	147663856	144291744	145838272	192923040	115437688	154431136	158245536	169137696	156336992	184166160	158576048	165317776	167877248	204401712	168027312	155038112
810.897	2	41.74134, 41.74965, 41.75273	TLSPTPSAEGYQDVR	96.69	1	ABLM1_MOUSE	Actin-binding LIM protein 1 OS=Mus musculus GN=Ablim1 PE=1 SV=1	1	122712792	134146488	116596120	109567912	89721888	117424280	170709536	145315712	108583080	144464288	143192928	129230920	151290064	143995312	123348176	136882560	161350912	151531280	97211768	122619600	106958848	167597376	127847784	156827552	169718896	133245408	136684560	121452096	155013184	100541448	133063560	151712352	170247264	159447904	161166128	134839104	153933600	185061408	200547232	155419856	141578080
547.279	2	54.92175, 54.931293, 54.93204	LGDEILDYR	57.3	0.97	ABLM2_MOUSE	Actin-binding LIM protein 2 OS=Mus musculus GN=Ablim2 PE=1 SV=1	1	184898816	232371856	218042496	206647440	193993040	181382640	219622464	196989728	202937616	225613552	225122496	239453408	317338624	173034800	233602576	198120048	239953472	200325136	209741136	175016384	201613600	287719392	217601504	296676288	240974528	234538848	219832960	205247040	252969280	188961664	186554176	198256592	245664176	209946416	234285008	192484096	229331600	224374496	237523280	217593696	244755200
556.92, 834.87604	2, 3	38.074863, 38.076176, 38.076633, 38.077213, 38.078236, 38.07922, 38.08058	RLDVEDSSFDQDSR	61.69, 70.98	0.99, 1.0	ABLM2_MOUSE	Actin-binding LIM protein 2 OS=Mus musculus GN=Ablim2 PE=1 SV=1	1	257288512	251928576	274431136	242813376	260767024	274872640	324285280	317002240	240708224	307494528	293850240	264218400	408495264	255648608	266828864	265666720	302233856	255902928	226818192	283493472	252851200	397081184	280179296	397982592	345029856	286434720	276231840	272700608	278634432	226487696	289286976	308881440	355267008	280543008	300995744	297432192	307711296	307684160	355063616	267118880	314394688
829.073	3	35.68198, 35.68553, 35.687737	STPSLSVHSDSRPPSSTYQQAPR	32.49	0.91	ABLM2_MOUSE	Actin-binding LIM protein 2 OS=Mus musculus GN=Ablim2 PE=1 SV=1	1	70755440	93319008	100070888	92010704	102479216	101138816	92725536	109664400	109128928	119783120	125117048	110283904	176143344	106513920	87153760	103688712	132533744	82764624	84371464	100723432	83591168	146590304	92653192	127100224	124321328	138066352	112830736	109667832	102223096	88961024	129401936	115260160	130258488	116136664	124770240	92607296	120543056	131449168	125231056	84237784	107483560
859.075	3	56.869194, 56.895447, 56.905632	TNSPDLDSQSLSLSSGTDQEPLQR	82.4	1	ABLM2_MOUSE	Actin-binding LIM protein 2 OS=Mus musculus GN=Ablim2 PE=1 SV=1	1	119287120	126357696	107287336	71419704	123140752	122359528	135843136	114376128	118711856	150341280	114731280	121450384	194867296	140107296	123700248	122723560	157649792	143699808	103044688	125233984	61765984	125021712	139590352	68623088	110836440	165596784	182219664	108217440	94110016	104290704	141614992	171543808	169368672	127238472	162328544	143883184	156205376	149593536	190227360	139361024	148769344
660.32	3	40.094467, 40.09814, 40.09938	TSSPSSAGSVSLGHYTPTSR	42.5	0.97	ABLM2_MOUSE	Actin-binding LIM protein 2 OS=Mus musculus GN=Ablim2 PE=1 SV=1	1	98634312	108179400	112688384	98767776	114452208	91971256	113467088	126322800	113818680	140291424	130354624	133867104	242693952	115125096	126135296	115136424	128782208	108908688	87092184	102183776	95853328	164073088	130811296	138904752	120506096	112827280	114926792	105005576	131192504	89743032	120126384	93579696	112027856	134217400	117574480	107681392	104983896	141155232	132909952	101227920	122769408
437.773	2	70.31841, 70.32222, 70.32601	TTWLLLK	46.58	0.99	ABLM2_MOUSE	Actin-binding LIM protein 2 OS=Mus musculus GN=Ablim2 PE=1 SV=1	1	191271040	213778512	200469856	194525328	193064576	198346992	227569664	225917232	195159392	230102512	237590032	259289472	391304000	220471952	218682544	219119392	251110368	210311232	217089440	211474784	207456112	293751072	238925424	346396608	272331008	241551024	212301904	195667776	301545888	198566992	206926384	205128768	330267776	238043936	241841360	189481920	222609168	230175568	274636800	218846336	236432384
721.878	2	45.118675, 45.122456, 45.122807, 45.13257	GQIQLDPQTVESK	57.81	0.98	ABR_MOUSE	Active breakpoint cluster region-related protein OS=Mus musculus GN=Abr PE=2 SV=1	1	139242704	133762216	138782592	131515080	105036592	146940496	167550944	160735488	128988512	207830576	148062560	114870064	172148192	143442480	147209328	118441408	166851792	146905200	101998992	198890016	118402800	162244864	119429280	154032192	161697312	215324080	165490992	146491584	141023248	125474488	181059360	167116528	205558352	175126528	198202976	149886560	180400768	219022432	148394240	180317184	163415776
732.025	3	50.142536, 50.15598	SQGGGDSVSPTPPEGLAPGVEAGK	50.32	0.97	ABR_MOUSE	Active breakpoint cluster region-related protein OS=Mus musculus GN=Abr PE=2 SV=1	1	83688960	76071840	100229472	79144528	69522080	97688368	115310792	95667712	77187880	102862016	94684832	74466160	77964072	90539504	70424512	92519304	77542080	101432848	69976304	92019552	82414112	85261168	92267048	75240368	63559208	80017096	85531168	72490616	89515808	73346080	102677984	92424152	115542704	113640816	92000976	91927032	94438928	110663688	71656000	102780464	100743824
380.23184, 569.84454	2, 3	61.631775, 61.633102, 61.633713, 61.6445, 61.64534	STLVLHDLLK	30.12, 37.71	0.83, 0.85	ABR_MOUSE	Active breakpoint cluster region-related protein OS=Mus musculus GN=Abr PE=2 SV=1	1	454863840	637162752	617601024	578798272	488942976	573294016	646164608	577713472	528163072	666486208	570966272	623951552	788375168	579425152	580334336	551524672	646986176	556725184	478057216	618345344	524052576	656294400	489529952	582954944	590749056	556783040	524934208	455534784	662868288	546763008	564207552	526943392	758112896	711652928	604909440	475092000	648868288	650153920	573868224	543725888	638078528
746.869	2	80.34712, 80.355934, 80.3797, 80.43374	SYLFLLSSDYER	52.59	1	ABR_MOUSE	Active breakpoint cluster region-related protein OS=Mus musculus GN=Abr PE=2 SV=1	1	263096096	283124384	274248192	264432576	232823264	263840096	315159200	272535264	265498336	287602368	268165856	284156416	320957536	291304672	281352768	262225248	278898048	270575360	257375040	275888096	252615296	245366624	274926336	227361184	199295280	249785472	246906240	224390496	291785024	242801440	272367008	260235872	335537472	267094352	287881664	256948432	270614304	289136032	281765440	318793888	268418560
430.739	2	26.463602, 26.47671	VALETAEK	66.97	1	ABR_MOUSE	Active breakpoint cluster region-related protein OS=Mus musculus GN=Abr PE=2 SV=1	1	129702440	152458400	150031280	126845904	142619616	122673560	135566848	147727584	121060552	176098368	156843344	134460992	190029120	114235888	164323264	139373232	143976208	143624768	126325368	140454240	129531152	177162944	109329112	153469984	153338400	138109936	116050352	128847728	161420880	132120768	139862400	125872064	143085152	179930400	153288448	111620656	144311008	156667648	144956096	154340576	136015056
471.797	2	73.976395, 73.99312, 73.99521	LLLEDLVK	42.76	0.99	ACACA_MOUSE	Acetyl-CoA carboxylase 1 OS=Mus musculus GN=Acaca PE=1 SV=1	0.98	43986412	51050652	39304100	42275364	38464876	47171392	58627544	53106616	56370848	61898272	47578776	62491172	55647440	58210516	53418516	59210004	62686732	49037228	46984280	62780780	48428144	59440728	54885192	70791800	57504104	49688688	62060692	50564156	65396496	57282748	53650664	47297048	71753504	55014912	62471140	49304784	49037088	46776816	59133520	57911264	65620460
634.311	2	41.3871	VEVGTEVTDYR	62.44	0.95	ACACA_MOUSE	Acetyl-CoA carboxylase 1 OS=Mus musculus GN=Acaca PE=1 SV=1	0.98	32807578	32595734	25750266	38866984	35891820	25287376	30984912	42196692	24614018	41232480	38672896	24851016	61022852	37229812	35159496	32012932	44675692	30060968	28985648	27994226	15466333	38879740	32716838	47631284	60394040	43281992	31154916	28626130	31801808	31522312	29419186	40727552	47544716	39447132	17999370	33312492	40893908	47834360	33337260	43009620	33448812
780.895	2	59.645786, 59.652336	AVIFEDC[160.0307]AVPVANR	96.72	1	ACAD8_MOUSE	Isobutyryl-CoA dehydrogenase, mitochondrial OS=Mus musculus GN=Acad8 PE=2 SV=2	0.88	110248016	133259808	111731128	119975536	115973464	118050176	160581360	137214208	161387072	135488800	138191504	131479088	172332944	129482256	121629680	118624192	160140592	143718352	90966544	155997792	109573680	157733312	172618880	102299424	68685872	145316944	133879280	130721744	146506736	133503272	111899088	120220088	118078912	133553488	154685408	126164432	174145760	127207544	166951664	140813440	136166816
608.3	2	36.43999, 36.45558	AYIC[160.0307]AHPLDR	31.21	0.91	ACAD9_MOUSE	Acyl-CoA dehydrogenase family member 9, mitochondrial OS=Mus musculus GN=Acad9 PE=2 SV=1	1	47324668	46823120	64176996	48250032	50701096	58182896	62683744	68555328	54876376	60317816	58667352	56570824	62968384	59749788	37054080	64034748	66739392	35615268	28685888	46619996	39987608	65713120	51504316	47455776	29244550	55579124	42730192	48659416	40419808	41389796	60257192	41764496	46319320	49620096	75670792	50864216	52946488	40040192	65757796	35573216	53537584
689.827	2	33.431675, 33.437263	DFGGITN[115.0269]GKPEDK	52.49	0.96	ACAD9_MOUSE	Acyl-CoA dehydrogenase family member 9, mitochondrial OS=Mus musculus GN=Acad9 PE=2 SV=1	1	26165562	44745452	36048504	28889028	39829468	35440144	46256016	50269568	42035840	60241232	24231858	64696484	43736104	46944012	39100172	39054352	55337280	45804312	45319952	49593352	42883904	68931168	47083828	62147536	60490476	45825920	33775508	49067536	38251744	37677672	34432256	64921648	67874336	39642048	37988536	68425344	38361720	52078840	75044456	52132264	41063872
565.262	2	43.32859, 43.352406, 43.35252, 43.359352	FFTEEVDSR	47.64	0.99	ACAD9_MOUSE	Acyl-CoA dehydrogenase family member 9, mitochondrial OS=Mus musculus GN=Acad9 PE=2 SV=1	1	294113440	283512064	311998784	275849248	256980752	288341632	344867936	328711744	308807552	333417120	314008032	295164032	379601920	354351680	330332992	281172704	369924032	293872032	257035232	367474592	289299648	418407296	323091744	452692192	436869216	341407648	307621984	282871136	341633248	300941152	310365088	310554464	303590208	314259104	355246464	281819264	339636832	342600000	320664480	311480320	316480064
765.948	2	93.07429, 93.0814, 93.08383	ILLIFEGTNEILR	53.38	0.99	ACAD9_MOUSE	Acyl-CoA dehydrogenase family member 9, mitochondrial OS=Mus musculus GN=Acad9 PE=2 SV=1	1	35643264	45478572	46241644	39812776	41103832	42516976	76598984	58560600	52361176	60593920	46527360	68191264	72750336	58792912	71072800	60263496	82893456	51443132	33560324	67591104	37916368	73648216	54553084	75860016	65378152	81202576	68325560	40809524	57425280	77458464	64074472	60866648	67739592	68809400	95814496	54968900	58625120	73151952	94847424	80202024	74376824
421.875	3	39.66779, 39.672367, 39.674587, 39.69864	LEENVHYFGR	28.49	0.81	ACAD9_MOUSE	Acyl-CoA dehydrogenase family member 9, mitochondrial OS=Mus musculus GN=Acad9 PE=2 SV=1	1	119120168	130423880	127230480	118703208	126433272	126250760	168112192	148900128	148241200	166421424	145843360	136542528	172796816	145359840	143319552	153310000	157876416	148920272	119522920	134528368	142533216	187713312	153460624	213849360	145576880	147451888	131133248	136469040	170107088	135406944	145341648	152009776	147093984	144884224	167844816	130710480	131087480	144113808	161026624	109534568	152351264
466.273	3	68.41579, 68.4195, 68.42886	LFIALTGLQHAGR	65.09	1	ACAD9_MOUSE	Acyl-CoA dehydrogenase family member 9, mitochondrial OS=Mus musculus GN=Acad9 PE=2 SV=1	1	99024872	147558000	113521368	102749352	110598896	102061376	162128720	117467152	112449480	137718272	145514672	184370256	193922656	147737536	154578320	118086200	200548592	139432128	104967992	135569072	102295312	163665232	161026096	221985184	181973536	165454400	118848320	120878048	168570320	157321008	145789680	137475424	223913936	153346720	172372832	147674944	152210112	165584320	207327392	169364992	172246256
926.112	3	62.003433, 62.00364, 62.00457, 62.00942, 62.010098, 62.01319	LSSGEHIAAFC[160.0307]LTEPASGSDAASIQTR	77.58	1	ACAD9_MOUSE	Acyl-CoA dehydrogenase family member 9, mitochondrial OS=Mus musculus GN=Acad9 PE=2 SV=1	1	149859456	138048848	138030560	140094800	141184480	152685872	207440464	156049568	152780816	188218976	168563216	174032288	212989760	161287952	176564144	133231440	212559536	179111248	128994768	176571200	111588776	205527056	209701200	190732896	178275712	227093472	227979200	143844032	204548992	166188256	150672144	151760592	219639568	171389904	237089440	157459792	174674496	179684608	238586192	188853696	200281696
639.341	2	62.4121, 62.43363, 62.4371, 62.44182	NLSEFGLIQEK	30.42	0.8	ACAD9_MOUSE	Acyl-CoA dehydrogenase family member 9, mitochondrial OS=Mus musculus GN=Acad9 PE=2 SV=1	1	168307632	203521328	165161424	179209296	172840768	182937216	215652768	176946256	197251680	208727056	189165280	171678080	228688640	189885920	191541440	195465216	227730352	204945888	163774112	199496064	174299200	204689664	227537744	190308320	177577456	207932448	215620528	169159952	197456656	180272992	188403024	167416080	196464992	154750064	222386928	167872704	179789680	197565824	198957248	195657872	183177584
472.792	2	58.334454, 58.35335, 58.35383, 58.356	TVETLLLR	47.47	1	ACAD9_MOUSE	Acyl-CoA dehydrogenase family member 9, mitochondrial OS=Mus musculus GN=Acad9 PE=2 SV=1	1	311425216	391169152	355488448	345982784	354678656	323584576	439165920	359694912	409938144	434986688	368891968	422940480	498555520	400012736	373180704	376094944	481143808	357000000	341500032	429668160	341943264	495292224	419611392	605455104	500691200	414450848	372982464	320966784	491064768	392300512	333243168	339750304	438231872	384202880	425002272	326344832	411877632	377082816	440640448	394710272	401714560
500.93982, 750.90686	2, 3	72.27398, 72.27733, 72.27828, 72.27992, 72.2826, 72.28536, 72.28551, 72.29307	VPVENVLGEVGGGFK	52.72, 79.96	0.97, 1.0	ACAD9_MOUSE	Acyl-CoA dehydrogenase family member 9, mitochondrial OS=Mus musculus GN=Acad9 PE=2 SV=1	1	302147296	365902784	308618464	315406208	315133728	331007104	477665856	407805728	342987648	414537568	384755872	436110176	555180160	389039488	419574048	351150848	476371456	343281088	354862496	430894496	326944672	475832000	479729504	657045056	456369664	443857216	404857408	323327776	478656416	407814944	348373472	359248768	491146048	323207616	452175072	349718848	397414240	364223008	431100992	398416864	432119232
516.589	3	47.824738, 47.83412, 47.835304, 47.844273, 47.856186	AFVDSC[160.0307]LQLHETK	65.67	1	ACADL_MOUSE	Long-chain specific acyl-CoA dehydrogenase, mitochondrial OS=Mus musculus GN=Acadl PE=2 SV=2	1	399813664	364996736	355525888	376092064	382287328	386193632	456485504	422419840	406391008	440262144	434896640	349101952	397393408	398334752	432942848	355417632	410741536	403420448	256076448	353154208	254198576	361462048	473674560	216045936	154880208	505616704	484772064	320698464	227385440	451877536	388185056	387206720	274641344	290227136	566137536	424236576	349610208	409233888	424908224	486821376	415240864
770.867	2	73.28789, 73.3419, 73.35324, 73.36583, 73.37015	AQDTAELFFEDVR	92.39	1	ACADL_MOUSE	Long-chain specific acyl-CoA dehydrogenase, mitochondrial OS=Mus musculus GN=Acadl PE=2 SV=2	1	774045888	815696640	661285376	739187200	718990208	787206656	984042112	814765696	822918016	848415296	782186880	873212288	1072875712	840302976	869808192	759098240	901233728	753341760	586441600	837407552	580589952	981675520	884417280	1385441408	1066381888	978105408	865172288	645610432	909025728	886322880	798702720	759799552	880401024	827488064	1067543040	783105664	828791488	902863488	981536704	985434816	892118592
417.543, 625.811	2, 3	49.231583, 49.23219, 49.232586, 49.23341, 49.23375, 49.233837, 49.23457	IFSSEHDIFR	60.13, 75.57	0.99	ACADL_MOUSE	Long-chain specific acyl-CoA dehydrogenase, mitochondrial OS=Mus musculus GN=Acadl PE=2 SV=2	1	1045544896	1162394240	941502464	1095817600	1036998976	1014015616	1372956288	1218506368	1255344000	1301965184	1174416384	1228757248	1440995968	1162063232	1196091008	989855296	1349417344	970792384	684382080	1298034048	954398208	1698098176	1112864512	2358735360	1708331776	1500346624	1121079040	1012146304	1462872960	1230887040	1073596928	1064617088	1217983744	1534816896	1420256640	1100233216	1141481984	1455833472	1385680384	1354515072	1398538624
483.731	2	22.820616, 22.840553	LDSGSASMAK	28.51	0.61	ACADL_MOUSE	Long-chain specific acyl-CoA dehydrogenase, mitochondrial OS=Mus musculus GN=Acadl PE=2 SV=2	1	30188440	31533392	28834812	33288668	29864388	41442332	53049080	51105468	41805052	53207676	44058204	46992520	40214512	47254300	46070616	42364760	48921404	43727444	26265552	42525340	36943572	56864108	49109988	54087516	31724976	50293448	58411096	33283864	32561262	54386500	41675128	33073218	33677076	40484044	13881.2	39601056	34320376	38328936	40383204	39833752	43715416
634.845	2	49.355183, 49.364014, 49.36709, 49.36826, 49.36862	LPANALLGEENK	79.96	1	ACADL_MOUSE	Long-chain specific acyl-CoA dehydrogenase, mitochondrial OS=Mus musculus GN=Acadl PE=2 SV=2	1	1236653952	1390244224	1056719168	1207280896	1159370368	1225244928	1573211008	1396973568	1329900416	1436548096	1305322496	1362853504	1572886784	1282292224	1460841856	1141122304	1487929728	1192832896	878387968	1345086080	1021536896	1636398848	1401830656	2250568704	1649601024	1683238144	1362456064	1215730304	1430744832	1409843072	1159235072	1143688832	1259288576	1430819712	1748527232	1299273216	1315625600	1430670208	1490277120	1525982592	1496221952
582.779	2	52.00583, 52.00953, 52.024265	SGSDWILN[115.0269]GSK	69.13	1	ACADL_MOUSE	Long-chain specific acyl-CoA dehydrogenase, mitochondrial OS=Mus musculus GN=Acadl PE=2 SV=2	1	175505936	209312608	153076176	143939728	148862256	160613120	248276704	187871680	202665040	194867952	188744368	177933616	185208176	243237280	220501392	160607376	227907264	152989904	112349360	161130000	114793776	206507632	218581168	296593504	188683072	208473184	122639928	140854320	156743696	186516432	170698176	215994864	172618944	166295168	263730736	190329728	203456992	204663488	198572512	257749168	206770496
421.23758, 631.353	2, 3	22.108236, 22.10998, 22.111553, 22.115826, 22.116386, 22.118715, 22.118933, 22.119299	TVAHIQTVQHK	47.03, 67.73	0.8, 0.96	ACADL_MOUSE	Long-chain specific acyl-CoA dehydrogenase, mitochondrial OS=Mus musculus GN=Acadl PE=2 SV=2	1	554255872	531562240	488090272	481285824	524651520	517261760	597148224	573762048	554387008	628103360	596653440	499314112	587082112	566701632	558889344	562110016	610949632	528709792	343656160	510307808	363193280	597755904	638980160	546291456	410387872	639428672	587120960	500187584	446350208	606810880	563149120	524743008	413674208	485946944	755022144	561151872	561737216	633412672	652986880	685310080	558153024
725.374	2	51.284023, 51.294548	VQPIYGGTNEIMK	33.66	0.84	ACADL_MOUSE	Long-chain specific acyl-CoA dehydrogenase, mitochondrial OS=Mus musculus GN=Acadl PE=2 SV=2	1	57346168	55822300	53454976	54444160	48937440	82247744	118102136	125604656	97637560	107347888	85660752	84581000	118421792	98849472	106351528	93602896	122762496	61885776	49461132	101023760	65096100	141295024	108677352	212758656	111600752	126474080	123203056	73345912	70087656	113413928	89283560	78651024	75587904	79634312	141112576	93305016	83080616	118698928	107231840	111719816	103752656
577.31	2	83.90619, 83.90713, 83.90847	ANWYFLLAR	32.95	0.96	ACADM_MOUSE	Medium-chain specific acyl-CoA dehydrogenase, mitochondrial OS=Mus musculus GN=Acadm PE=1 SV=1	0.99	94652752	109524648	77938752	96541088	93309992	100759824	122504880	120639856	104652232	126009984	104856736	113577344	122458304	119807024	113826960	108567768	137959648	108140288	88434360	122253408	90384592	137934864	121220392	150890384	87974320	123268072	131634224	100767808	100918544	99040432	88383336	86979320	103445088	96005504	138491072	102101192	98893336	112982176	104213080	116794784	121885296
791.915	2	51.5331	IYQIYEGTAQIQR	45.78	0.97	ACADM_MOUSE	Medium-chain specific acyl-CoA dehydrogenase, mitochondrial OS=Mus musculus GN=Acadm PE=1 SV=1	0.99	51522340	48111840	44613588	45299788	43945616	42924276	54544312	49639484	48722888	54877272	57069572	39126112	62941284	50282580	52513240	53093272	64719232	52302584	38751096	53211328	38030312	56106904	60008064	36207872	55090028	50671448	72365536	61575136	51047680	50630472	55079080	55356416	57642652	49063344	77942656	53845916	57670748	67920024	50015596	64562984	51903908
575.81	2	70.11383, 70.11453, 70.12102	SGEYPFPLIK	44.73	0.9	ACADM_MOUSE	Medium-chain specific acyl-CoA dehydrogenase, mitochondrial OS=Mus musculus GN=Acadm PE=1 SV=1	0.99	250085072	290908992	239578368	256375616	245208608	250968240	358188832	298324032	272088256	294732320	311392416	333512128	369538944	283909824	301186368	271596928	336363072	267331776	266855840	348395584	266643392	371066880	325396288	495547200	363165376	337280352	306626016	270977536	353460672	310235936	255905200	269089152	328267168	295077376	349989312	278849760	294720512	281325792	309577824	323620544	339621120
662.6945, 662.6946	3	89.16653, 89.229774, 89.23201	IGIASQALGIAQASLDC[160.0307]AVK	35.09, 55	0.66, 1.0	ACADS_MOUSE	Short-chain specific acyl-CoA dehydrogenase, mitochondrial OS=Mus musculus GN=Acads PE=2 SV=1	0.88	72840112	55478656	59600928	66934244	67803664	65606568	73821960	68728296	73787360	79567800	65206716	64224972	65608796	63456280	67995648	69338032	64949584	69110608	49429792	76289008	35127916	70458608	72537664	42769780	45090652	90789408	94721056	59040888	38990756	72731360	59723532	69524016	53675980	45027988	83121040	57002124	44431528	54797824	63601464	63187192	82008560
707.021	3	42.45309, 42.46452, 42.468243, 42.474693	EATQAVLDKPETLSSDASTR	36.58	0.68	ACADV_MOUSE	Very long-chain specific acyl-CoA dehydrogenase, mitochondrial OS=Mus musculus GN=Acadvl PE=1 SV=3	1	326339520	219390112	149550336	170754112	246573984	261238192	216486640	193580816	194699168	210391600	203290064	204649584	399168864	371172384	342940704	338188896	437683904	332329440	184788464	246222864	172497600	204901504	249092176	335037952	248814656	232371216	219020592	201345520	264501424	220077104	279261440	250608128	212468224	173937984	214806800	182861680	194017296	200051280	215328208	211808192	262024272
859.78	3	93.658554, 93.65939, 93.669876, 93.68201	ELGAFGLQVPSELGGLGLSNTQYAR	77.74	1	ACADV_MOUSE	Very long-chain specific acyl-CoA dehydrogenase, mitochondrial OS=Mus musculus GN=Acadvl PE=1 SV=3	1	138709472	122598064	142033152	127187664	143636448	136659856	208165216	144210496	147535088	171676656	152584576	158211856	190402736	160541216	160955280	149936304	204167040	157380096	126004208	202432000	150224992	197318384	178935456	312418048	206082368	197384768	163658592	141577184	192162816	174915280	145883520	152296928	190728896	215238560	230192192	132163360	176731152	179335504	228618480	170132960	185242720
420.75	2	35.657063, 35.667744, 35.674313	ELVGPVAR	36.84	0.98	ACADV_MOUSE	Very long-chain specific acyl-CoA dehydrogenase, mitochondrial OS=Mus musculus GN=Acadvl PE=1 SV=3	1	125699576	160712624	149144736	170237248	155143600	160303696	181690288	200640064	170006976	189654464	185098656	205889088	304893024	195197392	161171504	160719440	239968224	145050528	146444960	207442688	171709200	247830560	177030784	324063808	259309216	228246864	164398896	175174064	199600704	154331824	172501344	162546096	212255120	173358704	205807456	153397440	165675680	165098368	192791264	144369536	198515264
467.771	2	48.566986, 48.582542, 48.59675	ITAFVVER	44.76	1	ACADV_MOUSE	Very long-chain specific acyl-CoA dehydrogenase, mitochondrial OS=Mus musculus GN=Acadvl PE=1 SV=3	1	148937632	161400544	159186608	190310896	147334368	143337696	178205552	199643408	189078592	181744784	174855552	184292864	216297824	197863744	177502912	160647840	227567440	161750640	157724976	232452496	197162128	250404128	197512000	354146464	249409536	227123872	174020688	182311120	222711360	180698864	171587648	174189808	197153568	223716144	210209088	170500320	161555120	184391072	202024256	184782112	191564640
659.349	3	96.80658, 96.80985	SGELAVQALDQFATVVEAK	87.51	0.99	ACADV_MOUSE	Very long-chain specific acyl-CoA dehydrogenase, mitochondrial OS=Mus musculus GN=Acadvl PE=1 SV=3	1	53684184	61707608	79143688	70462752	54726404	55308920	69272240	61423144	64229200	80485712	66594716	72823696	88815872	67769512	75771104	74068400	73653624	71487352	78885680	72330240	58383360	79597312	67595400	89052736	66024568	91033200	98576320	68503576	73313336	75758176	71920208	68835672	79591296	75197080	79932264	57426892	58428620	80807488	80155584	73821664	80841312
723.845	2	26.490543, 26.498238, 26.513096	SLSEGYPTAQHEK	52.41	0.89	ACADV_MOUSE	Very long-chain specific acyl-CoA dehydrogenase, mitochondrial OS=Mus musculus GN=Acadvl PE=1 SV=3	1	60586432	68569824	61701176	62955124	66065032	67237888	71602472	78979056	72449288	92904384	90874248	83655880	98754264	69490544	72196656	79831128	85901976	66171664	74032464	88189752	81184912	96273800	93635136	106321576	80943656	86105608	80700136	71631368	74870808	78250080	81227728	78367128	79013688	79220704	83565512	64238864	78801000	75161904	76475688	67884320	89016464
627.346	3	72.96186, 72.96231, 72.965294, 72.990456	TGIGSGLSLSGIVHPELSR	61.09	0.97	ACADV_MOUSE	Very long-chain specific acyl-CoA dehydrogenase, mitochondrial OS=Mus musculus GN=Acadvl PE=1 SV=3	1	175864800	224884176	205860944	210731856	227167696	218261520	246639344	246625168	245243296	254513632	235104016	264379056	320270912	231817632	210667712	213804032	321107968	217044256	203789008	248714896	182690816	289906560	294183168	375341408	286707296	266947920	258773488	210954512	273316224	250545824	213048128	195360176	279307776	232071728	234360816	221038368	211139440	200651328	231671824	259758656	259663600
773.89	2	65.10988, 65.11439, 65.11849	VPSENVLGEVGDGFK	78.55	1	ACADV_MOUSE	Very long-chain specific acyl-CoA dehydrogenase, mitochondrial OS=Mus musculus GN=Acadvl PE=1 SV=3	1	135572112	158235008	143309088	141194656	139646544	158766240	204912096	186726432	166727248	162353824	170142912	199371968	230202976	172515152	199825040	164214800	238280016	139126864	171759760	200082112	146550144	219809440	208665872	336246880	236275024	185691376	192866736	124548776	208967792	195928528	145913264	150112144	206136112	179257168	166669440	153389728	150693824	149091104	173970608	159491840	191070896
776.815	2	22.062971, 22.078114, 22.078245, 22.079668, 22.085829, 22.093529	SNDSGIQQC[160.0307]SEDGR	81.61	0.97	ACAP2_MOUSE	Arf-GAP with coiled-coil, ANK repeat and PH domain-containing protein 2 OS=Mus musculus GN=Acap2 PE=1 SV=2	0.85	372559328	478601056	599766336	357857920	393924064	519953664	554138560	689822848	553598784	734211712	580534848	432261408	817625984	542017920	597194368	637510272	725652928	556608768	423252960	542172288	385961920	642967296	598585088	418143296	392381952	444198144	638994496	523918304	497355456	463421440	585519680	687462912	730787456	592961088	5.09203e+06	471666208	647847296	726732736	603279104	435777984	603991552
468.755	2	62.96668, 62.9799	SLAELFEK	33.98	0.96	ACBD6_MOUSE	Acyl-CoA-binding domain-containing protein 6 OS=Mus musculus GN=Acbd6 PE=1 SV=2	0.83	49611176	73961536	56562800	55882572	53716008	52169396	69463344	49720348	55312116	62987800	59610124	73897824	66513556	53018360	66179924	57272700	66092232	53809224	57659912	74582736	71832104	71121936	58948320	90230544	59365144	47690312	66578616	54052184	74906184	58286912	62392864	60727128	82657712	80857472	65829712	46544584	70566288	70751304	60608384	72134648	58054176
795.891	2	65.02806, 65.038734, 65.048485	AASLDGAEEALWTTR	110.28	1	ACBG1_MOUSE	Long-chain-fatty-acid--CoA ligase ACSBG1 OS=Mus musculus GN=Acsbg1 PE=1 SV=1	1	240236208	268167168	225313552	221724096	280275712	285158048	329693120	260321632	276703968	266676128	294489952	310775616	317241312	295613472	322178336	245451248	341227520	279570272	262936704	325420864	215470336	335948864	313524608	394885440	347816352	319345664	272119808	200688208	310851744	240426192	244262960	224056288	277700640	288984352	398403808	303822048	228574464	309760160	347073088	324285504	333820576
543.811	2	37.210342, 37.22356, 37.232635, 37.235855	ANVIVVDTQK	33.72	0.98	ACBG1_MOUSE	Long-chain-fatty-acid--CoA ligase ACSBG1 OS=Mus musculus GN=Acsbg1 PE=1 SV=1	1	372181920	339054528	341601536	324186816	396759712	367576416	448191008	419450752	387744000	445123520	407753312	398828224	444655264	451683712	413030688	382578176	449063712	381445152	266451856	449714048	343963936	515871648	409369472	602075776	551309120	526818496	371794944	376529056	435234080	336185248	410913696	407892224	470977792	450500768	594734016	456080608	436497440	538166912	602085056	485410624	445653568
573.809	2	39.940887, 39.9502, 39.952274	ASTVSEIVGQR	56.02	1	ACBG1_MOUSE	Long-chain-fatty-acid--CoA ligase ACSBG1 OS=Mus musculus GN=Acsbg1 PE=1 SV=1	1	484432928	445603680	397478528	422394240	522363520	506294272	526898880	494151136	476857824	570904704	464595008	517852160	565909888	563835776	492304192	514040256	561103680	493075040	398635552	604558720	470776480	652599808	477390208	877977152	775462400	547213312	439834816	458400512	525305216	418349216	479890144	472252704	536854016	566637056	709526976	550806528	473135968	615145216	699925568	536312352	568038336
620.85	2	42.079338, 42.14227, 42.146793	AVVIYQEPPPK	43.22	0.99	ACBG1_MOUSE	Long-chain-fatty-acid--CoA ligase ACSBG1 OS=Mus musculus GN=Acsbg1 PE=1 SV=1	1	249038416	240742240	195287072	228532192	229016912	283609984	300855680	276593984	254540464	266702464	264861952	254816240	287985664	311013184	271064992	254707344	290502912	277723168	230548144	307252064	229727232	322854496	268063728	451878944	342075040	319633152	239458896	225343616	266688592	230563040	247884448	232366304	264364880	292555072	363093696	289497024	255116640	331592096	351255584	321382400	311259040
1003.8	3	53.434174, 53.450714, 53.458252, 53.47471	DDQQQGASLGTSQDNSQTSSLIDGQTLSK	131.17	1	ACBG1_MOUSE	Long-chain-fatty-acid--CoA ligase ACSBG1 OS=Mus musculus GN=Acsbg1 PE=1 SV=1	1	105042104	78312592	46084360	57739860	89760176	82767672	104544376	76993984	53685256	94948048	57817608	52892032	64083396	97422320	83508608	88711672	87131216	126801680	51817220	101041048	30186340	60905636	129310184	17305236	78096376	154946288	130434352	78317416	19490736	55691592	109793136	118133568	85494280	51934096	175802496	155840992	89355704	155053520	138549664	141921168	118292136
543.6039, 814.90424	2, 3	51.112896, 51.17467, 51.178722, 51.17882, 51.1852	DEAVYQAIHEGIQR	49.94, 82.75	0.84, 1.0	ACBG1_MOUSE	Long-chain-fatty-acid--CoA ligase ACSBG1 OS=Mus musculus GN=Acsbg1 PE=1 SV=1	1	747295744	672187136	606005632	609938112	654310272	623194816	799882240	792618240	732840896	801273408	653067840	748511232	908549248	762256512	771997760	764427648	826776512	720943936	448177952	1224462976	517139648	1074599168	718242368	1474244608	1294600320	863868736	686798080	722936704	858606656	617585728	624898496	604921344	875688256	877448768	986107968	808224640	738543040	987690368	937843392	818355648	881238016
669.825	2	33.0905	EVEPTSHMGVPR	34.11	0.65	ACBG1_MOUSE	Long-chain-fatty-acid--CoA ligase ACSBG1 OS=Mus musculus GN=Acsbg1 PE=1 SV=1	1	13692620	30112706	24705584	25439818	22417692	35811620	33844588	34921300	35321680	22515548	29651618	42936972	23899062	38680972	28347610	34633312	36531868	29310598	32060238	34297176	32742666	42401620	24379880	41256760	27625530	29129404	21626558	32008204	20200146	23484408	33260336	25326746	31128994	35860224	35416852	19431652	28048414	26905852	20368978	28674040	25208828
490.289	2	81.04604, 81.060974, 81.06236, 81.063255	FFLGLNIR	59.2	1	ACBG1_MOUSE	Long-chain-fatty-acid--CoA ligase ACSBG1 OS=Mus musculus GN=Acsbg1 PE=1 SV=1	1	257358512	331492896	242196064	300935200	353893984	376319712	396507168	322969056	317219264	369192416	291123328	366481760	444258208	381800704	332762880	332932416	364053152	395331680	274241824	410188096	310049952	416771776	320717504	399211552	301270816	389874560	421224608	233441264	269572128	296319968	244883024	210940720	339506848	312639616	514753696	308663648	311820128	346471008	398279552	391903232	339915584
533.322	2	86.85815, 86.86736	FLSMLLTLK	59.3	1	ACBG1_MOUSE	Long-chain-fatty-acid--CoA ligase ACSBG1 OS=Mus musculus GN=Acsbg1 PE=1 SV=1	1	39757192	56704952	48518396	61990424	58677768	84469072	94046208	78637960	76204064	75666368	70257264	101195040	67726520	82854768	79475080	78302744	92798192	97669696	63929956	90632408	60385596	103204560	85176160	93884440	61715304	107831240	111790672	47854192	62559420	78031280	59294048	56476180	65662912	64192088	124586560	81960576	62890336	77809528	106094272	94171696	74769936
437.261	2	39.055805, 39.067535	GTLVNTLR	34.32	0.95	ACBG1_MOUSE	Long-chain-fatty-acid--CoA ligase ACSBG1 OS=Mus musculus GN=Acsbg1 PE=1 SV=1	1	345994464	298666848	292628672	247021824	376429248	332850944	303304256	375325472	314457312	414082432	363691392	363159936	401430272	391932352	364552096	373514016	406385792	360960512	290040480	379004864	327884096	497646112	342271616	625729088	530923904	425177408	328817152	321015808	349830016	293140608	319644768	268526144	349350432	363317888	493606016	343412096	333843872	412899744	521839104	393847328	406848544
659.859	2	48.164272, 48.16809, 48.17341, 48.174362	IQEVAAQSGFIR	69.33	1	ACBG1_MOUSE	Long-chain-fatty-acid--CoA ligase ACSBG1 OS=Mus musculus GN=Acsbg1 PE=1 SV=1	1	370491648	323427232	302093472	304172992	334836960	349439072	386629824	356853248	318472224	381608096	324320480	320392352	379786016	407867200	359437664	341036512	365259744	385743712	289231232	420343552	330148000	384713344	414287616	470413760	409873952	493526912	387769664	345251776	360722560	313995360	297350624	344333120	368156768	362661568	552279104	418788288	366184064	436029760	472174784	426148256	401048800
517.305	2	63.90781, 63.909924	LADYLVLAR	41.09	1	ACBG1_MOUSE	Long-chain-fatty-acid--CoA ligase ACSBG1 OS=Mus musculus GN=Acsbg1 PE=1 SV=1	1	467953984	553734016	429000192	445603264	501326944	554814400	608467392	481469184	486986880	554970240	520370624	612710912	608723072	551026176	591519488	488333440	586056832	587652864	480694432	614451712	506485760	620158144	550425600	718107200	586899136	614136512	510470976	436223488	559918336	486717696	442219584	425514688	534645472	513271680	715092608	511542080	524037984	573894336	640652288	613564160	584007424
670.845	2	74.4465	LDADGFLYITGR	85.49	1	ACBG1_MOUSE	Long-chain-fatty-acid--CoA ligase ACSBG1 OS=Mus musculus GN=Acsbg1 PE=1 SV=1	1	101859120	126951904	106544712	97382976	128799568	139544496	125672968	83616864	101056560	120650936	117838536	125500240	118252096	114694368	137032496	121990168	106739656	132764144	114307168	126830880	97801984	99969200	124943112	126981872	135149312	122336848	130700984	102371592	117079864	106356984	112237176	100538704	107599032	90542104	156467504	111491184	114053080	124482776	148662768	131224872	151587120
958.471	2	76.31569, 76.33286, 76.36171	LVNQDADGIGEIC[160.0307]LWGR	114.46	1	ACBG1_MOUSE	Long-chain-fatty-acid--CoA ligase ACSBG1 OS=Mus musculus GN=Acsbg1 PE=1 SV=1	1	74116960	74575008	63261824	65953552	100637928	101157008	109758688	77207520	84756248	93447312	82155680	97381840	102263176	115339640	106324272	86261968	97093216	93852552	77822328	94623608	84018752	101065264	109255296	64724380	81600512	104310152	116585624	76157376	81677672	90843264	80177456	71995584	110455640	96323928	162166352	119932640	76150520	105590960	156086752	111130856	115048464
535.286	2	60.01643, 60.107475	YGNLSALGFK	57.47	0.62	ACBG1_MOUSE	Long-chain-fatty-acid--CoA ligase ACSBG1 OS=Mus musculus GN=Acsbg1 PE=1 SV=1	1	83177096	83488408	77023952	89728232	86270688	61331120	56385048	49306532	79468768	70131968	74210840	96241904	66531856	84047624	70264928	73148512	86161048	82881272	60803280	63117360	75452968	66170116	71666552	111509520	147403552	76605840	77655224	75191360	130335216	88304960	75804264	72655136	130574816	135078000	111329344	82756488	111297216	116214728	128507216	124446384	92493512
559.61	3	60.037605, 60.04089, 60.06809, 60.07316	YKDIIDSFYQEQK	42.56	0.97	ACBG1_MOUSE	Long-chain-fatty-acid--CoA ligase ACSBG1 OS=Mus musculus GN=Acsbg1 PE=1 SV=1	1	303406208	286723616	230581840	279881472	280540512	307600992	365247552	280846272	291680288	307672192	293225248	268055776	360016352	310728704	308495520	303105120	360268608	328425120	276004672	332797568	237741728	346599360	372361696	440568160	357790368	339252960	323631872	260523520	327068128	270636480	293782208	276741984	339771872	286409216	375104512	360763296	298380992	343912896	392463424	350894816	313639072
401.723	2	18.12229, 18.125296	AAEEVKR	51.07	0.95	ACBP_MOUSE	Acyl-CoA-binding protein OS=Mus musculus GN=Dbi PE=1 SV=2	1	4.57083e+06	5.24801e+06	4.43733e+06	4725744	4.83585e+06	4.43991e+06	6180668	5650412	5.22743e+06	5259311	4.90144e+06	6.29669e+06	5.42813e+06	5619447	5743451	4609689	5.66412e+06	4718996	4353421	5854498	4567352	7.08584e+06	5.03529e+06	9186777	7.7755e+06	6.22371e+06	4928107	4545226	6.08106e+06	5269842	4551089	4474567	4817715	6140705	7580260	5.26631e+06	5711958	6.07248e+06	6603734	6168205	6.19274e+06
638.00964, 956.5098	2, 3	57.560932, 57.56644, 57.566998, 57.567238, 57.569435, 57.56948, 57.569584, 57.571247, 57.574017	QATVGDVNTDRPGLLDLK	59.99, 97.35	0.99, 1.0	ACBP_MOUSE	Acyl-CoA-binding protein OS=Mus musculus GN=Dbi PE=1 SV=2	1	1174660736	838534336	782247808	828350848	823464640	908578368	1239641856	936632640	807214464	1187867520	849791680	753821824	1125280768	1083179904	907441344	836772352	973049536	1162362112	708364864	1579576576	632931328	1234142592	1280240768	2116729216	2530409728	2007210496	1959639296	946093440	897089856	940239680	1215985536	1651534848	1802737280	1151469952	3055041024	1856878464	1332755072	2059701760	2426102016	2214094080	1468134656
638.337	3	58.69585, 58.70203, 58.70476, 58.712975, 58.715122	Q[129.0426]ATVGDVNTDRPGLLDLK	47.57	0.97	ACBP_MOUSE	Acyl-CoA-binding protein OS=Mus musculus GN=Dbi PE=1 SV=2	1	302748352	452238272	411234784	466605664	493461824	430057664	500343520	456954912	482276832	420673280	486368512	710018176	476208576	521553088	572902208	431714848	505829120	384283104	433566112	378879872	557775424	457689824	386900768	585411328	388115904	303411424	241865504	369425568	526814880	539140800	318519296	245935440	273438368	453342400	306504928	280291616	426204416	320864032	336207552	372008064	432284704
662.64825, 993.46594	2, 3	79.244675, 79.24911, 79.25098, 79.25107, 79.25125, 79.25169, 79.25344, 79.27169, 79.28035, 79.30254	TQPTDEEMLFIYSHFK	113.63, 87.97	0.99, 1.0	ACBP_MOUSE	Acyl-CoA-binding protein OS=Mus musculus GN=Dbi PE=1 SV=2	1	1793705344	2446122240	2223250432	2320975616	1930006144	3200774912	4439758848	3653822720	3147491072	3706796800	3350858752	4178621952	4159698944	3816224000	3935818752	3107880704	3967147776	3223364352	2909932288	4247200512	2831315456	4344588288	3950701312	6303024128	3619275008	4049174528	4022010880	2680135424	3053093376	3586068480	2611820288	2844243968	3564549888	2966005760	5276408320	3552909824	3049553408	3658783232	4229886976	4248763136	3728321536
667.981	3	67.830376, 67.83575, 67.85032, 67.874374	TQPTDEEM[147.0354]LFIYSHFK	55.07	0.94	ACBP_MOUSE	Acyl-CoA-binding protein OS=Mus musculus GN=Dbi PE=1 SV=2	1	208675104	243538208	220402272	241692080	257269808	285402976	322452576	280137088	266030352	279172672	221929520	240165936	279580288	278895200	282461088	268911776	248370944	270849344	303497472	408980224	279232000	313464096	245277280	437729984	365947552	387398336	300137536	288081088	275248352	216879808	208266336	250361120	292596096	246644368	361567200	259535456	244696608	333573280	271660672	312909824	306008864
662.976	3	80.822105, 80.82254, 80.82309, 80.82537	TQ[129.0426]PTDEEMLFIYSHFK	80.26	1	ACBP_MOUSE	Acyl-CoA-binding protein OS=Mus musculus GN=Dbi PE=1 SV=2	1	80227760	150926368	131877784	146124368	127294064	173436256	277743488	233685440	204027936	176942960	198122528	379636864	220912080	211640080	246805696	205178368	212009744	143626912	204499136	152395360	229310912	198120944	181631360	226011440	77413080	93732976	92524752	129825904	221240224	277641632	99960992	95830640	98475432	150654160	133978752	109129120	136604096	112280048	91123608	122550680	169306256
408.55484, 612.3289	2, 3	36.27817, 36.279953, 36.282963, 36.29332, 36.29353, 36.294296, 36.295307, 36.302948, 36.315926	TYVEKVDELK	42.2, 67.92	0.82, 0.99	ACBP_MOUSE	Acyl-CoA-binding protein OS=Mus musculus GN=Dbi PE=1 SV=2	1	555054528	423416448	498425920	559780544	596552128	498961472	848609984	683125952	578723328	668789824	518076992	685152768	734575872	674619328	561296704	549253760	713678272	429391232	395811744	771793536	538166656	962760192	503018688	1447997568	886757440	701076672	515063968	439385504	587860736	413810816	475875968	464560928	604144448	542204608	719869888	538257344	496345216	650556288	759087168	614670784	642836032
742.856	2	46.15533, 46.164402, 46.189335	ASSTC[160.0307]QLTFENVK	78.88	1	ACDSB_MOUSE	Short/branched chain specific acyl-CoA dehydrogenase, mitochondrial OS=Mus musculus GN=Acadsb PE=1 SV=1	1	168621312	148704528	150239744	135930560	111508440	138488240	156944608	171141696	153777152	159655984	187075536	117837648	170788192	170225616	169688208	154250864	168633696	146652224	106934672	183200240	155401488	188817440	191434896	104652560	98158408	196005440	142452160	167242240	167144176	148560912	161835456	179189248	183427456	163581808	245024432	184665888	190720608	206056432	171879504	192138544	165264256
1195.13	2	97.54518, 97.54732	VDASVALLC[160.0307]DIQNTIINNLFR	101.1	1	ACDSB_MOUSE	Short/branched chain specific acyl-CoA dehydrogenase, mitochondrial OS=Mus musculus GN=Acadsb PE=1 SV=1	1	3.68601e+06	2.05547e+06	3.21297e+06	2311133	3222624	2.63887e+06	4.07168e+06	2950277	2.29566e+06	2.37652e+06	3920630	2.15625e+06	4919432	4655654	3.5617e+06	4.36944e+06	2697225	4.23344e+06	1.1898e+06	3.6753e+06	2505415	5181522	3.10883e+06	4.626e+06	2.0058e+06	986813	5462795	1869485	1.9024e+06	2.83669e+06	1197111	2846533	4.22016e+06	3.96949e+06	6397426	4.50058e+06	3987330	5.85358e+06	3.94791e+06	2.9748e+06	1.80587e+06
540.277	2	40.451942, 40.457115	YAIGSLNEGR	57.15	1	ACDSB_MOUSE	Short/branched chain specific acyl-CoA dehydrogenase, mitochondrial OS=Mus musculus GN=Acadsb PE=1 SV=1	1	113989392	99011328	95056568	108139472	88601488	101848880	99422136	115283584	108129408	119111944	106801712	81842560	114047152	114471016	125431904	108315888	112011592	107579280	93588952	136648800	115534592	163343376	127701896	175651440	146219136	112378144	108435912	98741736	109757200	104353888	104144848	108151704	94988008	106717792	153767376	129599008	126096112	132565176	131800456	131890544	143142304
466.783	2	80.90152, 80.90901	AILPFFPK	45.33	0.94	ACE_MOUSE	Angiotensin-converting enzyme OS=Mus musculus GN=Ace PE=1 SV=3	0.8	39817616	36435156	35699216	56869984	54391464	42069708	34699968	41822940	42325048	50372652	41558232	71156192	63797180	51827000	68764392	56553984	87296976	42162960	23388000	30833936	29448832	39885320	70853712	72853976	36684296	25596572	46509800	42995248	44618572	49083392	38221184	58298928	47685328	40775048	49534068	34027044	34940324	48359600	43097500	43868088	52686912
634.833	2	46.021927, 46.053364	EAPGNVGLLDQR	61.51	0.96	ACES_MOUSE	Acetylcholinesterase OS=Mus musculus GN=Ache PE=1 SV=1	1	44874200	65045772	63399536	55764520	50244556	42588708	49269528	49600424	51815752	59026720	48634748	53473276	169902768	57050152	62437104	44126804	69978272	48113084	67615912	50651368	60343364	111681072	54237744	91919320	73953560	83346064	56594944	49155576	74660320	48847028	57963000	73412968	80253592	57431464	44799256	70270536	61647488	69653640	71709936	48267968	49090160
690.953	5	95.90063, 95.9062, 95.90856, 95.91222, 95.91263	IGVPQASDLAAEAVVLHYTDWLHPEDPTHLR	43.85	0.97	ACES_MOUSE	Acetylcholinesterase OS=Mus musculus GN=Ache PE=1 SV=1	1	46884904	56439852	70091208	52700828	62862484	43946608	61211692	58435932	45313676	74455240	65701912	72729608	226290784	57566824	82729960	69964336	52043336	58320724	70321208	65902272	72949576	128373344	63789228	115497136	93024656	116900368	92031400	58191088	71127696	74291136	78107608	77935720	95454680	74962616	52147116	86087592	84645704	89816272	98164288	78391824	84171464
661.367	2	83.29337, 83.30089	VGTFGFLALPGSR	53.16	1	ACES_MOUSE	Acetylcholinesterase OS=Mus musculus GN=Ache PE=1 SV=1	1	39391656	47389788	35047564	39435112	41621184	41392332	29863574	38096320	38149352	49771680	34461428	57477224	134358656	26900504	39477384	37899376	39053120	38523064	54923872	31787604	44696808	54862384	43534912	56200664	41139592	66478312	57765816	42942568	48451136	36701300	57976276	43153916	59302232	38709904	20394942	40716656	43184896	34957792	39479756	50044088	45994824
708.397	2	85.640625, 85.6423	VDFPTAIGVVLER	55.64	0.98	ACL6A_MOUSE	Actin-like protein 6A OS=Mus musculus GN=Actl6a PE=1 SV=2	0.86	24211920	29310532	19680360	18677436	24697748	20174596	20707446	24182504	23551768	25698824	26069212	25796688	21872200	25108880	22649874	22965000	17360668	21228928	30565984	28194396	31365796	28123290	30473760	18652604	35141636	26344180	25116958	19905504	30861808	19568644	23800668	23344880	30832822	24276580	28205990	24155538	19759828	26639824	34451720	37157672	27059184
534.226	2	22.128149, 22.152567, 22.156384	AGYAGEDC[160.0307]PK	29.03	0.77	ACL6B_MOUSE	Actin-like protein 6B OS=Mus musculus GN=Actl6b PE=1 SV=1	0.91	33649684	34655068	43883212	38667032	41211804	32746088	54024076	41756676	48905632	54025844	42407404	40945688	51505216	49155424	42612336	41959680	44864836	41948948	45590168	49769412	41413112	54902964	52534928	22732884	33346180	36206952	46347816	33556964	55169620	37035500	41627200	38610388	45852852	46089124	1.22895e+06	31745348	38160240	39238264	51780496	41199584	39251360
383.963	4	60.9117	IFHIDTNALHVPR	52.49	0.98	ACL6B_MOUSE	Actin-like protein 6B OS=Mus musculus GN=Actl6b PE=1 SV=1	0.91	34163076	30762150	20283826	35080764	31846156	29941140	46738320	32208830	34017984	31287898	44482696	42298452	49618244	32775870	39997732	33637636	43417716	39663492	32069916	42762360	33799680	43998440	41523936	69192968	46959616	41213192	34797240	39108688	31244476	34227596	37643588	32138016	54382604	48996904	36264988	31390500	45511168	37012700	46069172	39434300	42500892
589.325	2	74.9964, 75.05011, 75.05387, 75.055695	DGVYILDLAAK	50.56	0.98	ACLY_MOUSE	ATP-citrate synthase OS=Mus musculus GN=Acly PE=1 SV=1	1	595308544	710807616	588471488	592059072	585928832	637948032	759023232	646935680	696543744	656981376	638057344	833177088	921360128	641163200	723313600	593743872	696616960	607280448	669923968	726782784	684977920	831105280	674584512	954231232	789187136	682564800	609171520	570854016	785349312	770875840	587700544	583172992	779426496	767218432	747105472	633838016	635302144	703309312	758974848	772340672	720068480
849.398	2	65.472694, 65.513306, 65.51868	EAYPEEAYIADLDAK	73.97	1	ACLY_MOUSE	ATP-citrate synthase OS=Mus musculus GN=Acly PE=1 SV=1	1	421095904	492432768	385919808	392458880	434494912	461674592	547749120	438308928	457598912	473838112	441958848	497660352	605801408	434092224	511317312	408853120	491566272	446568128	445160160	566843392	468337664	553277184	465929792	650478720	562756224	499759616	451908768	371881600	497337696	499973472	422301344	415160512	524467424	499891360	580845952	465913984	402040992	498138272	519753280	543800704	535301472
377.204	3	45.323765, 45.43453	EHEVTIFVR	38.85	0.99	ACLY_MOUSE	ATP-citrate synthase OS=Mus musculus GN=Acly PE=1 SV=1	1	98359344	108591920	95744024	96560792	83093400	68225928	123774880	95030912	107655408	111483552	115082496	129899272	152506096	117034744	116485696	84235776	156317808	75785744	69579760	141743232	115949528	165988256	90535776	161866192	184124416	150798432	102397704	107540440	191932384	103889648	127406544	111452384	197448160	196279024	169002000	105030368	131430032	179302400	161092304	150113536	141058960
479.802	2	77.46108, 77.46968, 77.47358, 77.47705	EILIPVFK	35.04	0.99	ACLY_MOUSE	ATP-citrate synthase OS=Mus musculus GN=Acly PE=1 SV=1	1	450713760	573385344	433909056	440466496	412894720	423956544	612865856	437056608	535205120	514226112	527899200	767797632	842522432	547539840	544490304	411242816	623005952	444358976	480191840	606134976	458656064	747397312	555446144	1125469312	905281664	575371072	454297248	468060416	871801728	563201216	569223552	527736448	846032896	713266048	669260864	536142368	609156224	690864640	756412992	701653056	627272320
545.767	2	30.4397	GGPNYQEGLR	44.23	0.99	ACLY_MOUSE	ATP-citrate synthase OS=Mus musculus GN=Acly PE=1 SV=1	1	98754232	91646048	91332744	80306968	75034800	86739008	101593000	98487080	101757344	120362808	113808176	87878656	109880024	100893792	84770624	89616568	93729768	90107664	92590096	110089776	82968464	142806272	92880696	151391008	138731056	111923056	96490904	83206816	99794832	94163456	102368272	104474520	111668448	113009680	120657992	108226848	110168736	121780096	127539736	119623632	102952664
468.081	5	82.91737, 82.92265, 82.92373	GKLGLVGVNLSLDGVKSWLKPR	49.27	1	ACLY_MOUSE	ATP-citrate synthase OS=Mus musculus GN=Acly PE=1 SV=1	1	30239534	36278532	29940636	29069646	42658240	35115620	39530796	39955584	44974880	32041344	28116942	23001074	27858918	30299214	37625824	32518472	15152374	35646552	41007480	35124268	28881986	12881799	28744136	1.31431e+06	791158	28111500	59528840	14368452	2.12763e+06	26571950	13981000	16697138	3.22614e+06	4114901	18891408	33365548	14296326	7.8901e+06	5237468	17868100	23019522
537.295	3	81.04796, 81.06124, 81.06737	HPEVDVLINFASLR	38.78	0.99	ACLY_MOUSE	ATP-citrate synthase OS=Mus musculus GN=Acly PE=1 SV=1	1	32157994	43629924	32045428	29774354	33819440	36828868	52266336	33021796	35693440	50809644	36064564	54766964	65540708	38553760	53985896	38229284	60318888	42234612	29485228	70557368	39928056	65868668	50167324	100020736	74889472	56217828	47149492	33790976	70261464	65957044	41859292	34558188	66575984	61842504	62675064	45961688	44522896	60166048	66807324	67044016	57473464
752.394	2	70.42335, 70.42768, 70.43511	IGNTGGMLDNILASK	115.78	1	ACLY_MOUSE	ATP-citrate synthase OS=Mus musculus GN=Acly PE=1 SV=1	1	70915472	115878192	97645224	86539488	66929784	112266008	153877504	155909088	103067280	136207952	146382656	142485536	196832960	129726368	167854832	132021488	157248704	113938040	128844512	178079056	142888944	180186752	154089840	204410352	140937072	180568144	141820480	134717056	134409456	169101216	117527280	121050432	159047072	126404704	180846320	151069392	102174240	136557344	150233504	146597216	149535360
435.24628, 579.99274	3, 4	73.733864, 73.74424, 73.79963, 73.80677, 73.818665	KHPEVDVLINFASLR	51.76, 66.45	0.98, 1.0	ACLY_MOUSE	ATP-citrate synthase OS=Mus musculus GN=Acly PE=1 SV=1	1	229651616	330930560	275832448	242771840	274334848	292494560	396860256	331621824	305659776	398568960	316187168	437453728	548367808	320879552	409108864	273305152	379714912	293824672	276581024	404429536	296971040	369182784	312762752	370853856	218458480	407970272	383505312	243876896	435854336	416334336	293940320	276434528	505915360	464638464	498172256	319828064	360496768	437800672	461078912	438128896	413839520
692.413	2	80.841545, 80.84361, 80.84379, 80.845245, 80.8455	LGLVGVNLSLDGVK	104.97	1	ACLY_MOUSE	ATP-citrate synthase OS=Mus musculus GN=Acly PE=1 SV=1	1	525809536	660423360	514511232	528968224	475940672	502179456	743048320	579671104	591731072	684744128	636187520	815934976	1018702336	663554112	647844544	541170048	757515648	552324352	540595904	743299200	567147392	854510720	694418688	1215032960	893462720	762941056	611193024	545030016	940027136	741515328	636718272	628276416	1057243712	854712832	899636160	710513216	752510784	896181696	946144768	963268608	747263296
494.774	2	24.12968, 24.135294, 24.13707	LNTEDIKR	50.15	0.99	ACLY_MOUSE	ATP-citrate synthase OS=Mus musculus GN=Acly PE=1 SV=1	1	157539584	167872896	158499024	144940848	165859984	147286096	204676000	191142928	187026752	178689648	163658224	170398912	217900016	170296096	183506496	159292208	194848896	141155008	168813184	205259984	173557248	251260224	158511008	357632448	217548832	178136512	148946144	158173184	220049472	170895296	158716832	166559664	191088800	209667520	170377680	169884688	178717872	201420080	202382256	210391424	163666336
399.757	2	46.474163, 46.474987, 46.48722	LTLLNPK	54.03	1	ACLY_MOUSE	ATP-citrate synthase OS=Mus musculus GN=Acly PE=1 SV=1	1	519636320	533090240	493560896	495517088	450155808	467775872	564088448	582618944	554030080	553547136	536693952	506749152	674872320	595021696	530294240	528950784	585337024	439493600	489165568	676752576	567587904	787860480	543706240	395779360	336937216	664429888	541522816	560789696	504514656	527887168	614326784	528307616	558652864	605752192	619561984	587336256	454593472	646918208	565214656	561870528	608441920
456.585	3	38.535294, 38.549656, 38.55244, 38.552746, 38.55385	LYRPGSVAYVSR	33.22	0.97	ACLY_MOUSE	ATP-citrate synthase OS=Mus musculus GN=Acly PE=1 SV=1	1	563830848	562638720	504497664	540817408	559599616	551664640	684266048	635072064	589573504	649172480	567597120	576702528	763501824	581858560	606199424	613223360	663480320	561134016	483398656	727252928	627906112	856131136	586208768	1003899392	808605888	689884672	591816896	568481408	484568416	584924736	579019840	575806976	576671488	652844352	741284096	558331200	635773568	698180672	651453568	747176960	653833408
657.678	3	84.495026, 84.59124, 84.603935	QHFPATPLLDYALEVEK	38.72	0.97	ACLY_MOUSE	ATP-citrate synthase OS=Mus musculus GN=Acly PE=1 SV=1	1	45998280	32464836	32319582	33470088	25276342	40031620	57067980	29751232	27566224	40697132	34844872	21279084	66326232	33944544	34563388	29664206	34959612	40520572	39603664	68010728	28210262	53166744	50407296	86821560	84552360	94892800	90595480	34271272	42969012	38001048	62374520	76868712	103202152	31664394	126826360	89816664	47842572	105607504	105708144	103596344	67943920
391.213	2	37.471607, 37.479935	SATLFSR	29.63	0.94	ACLY_MOUSE	ATP-citrate synthase OS=Mus musculus GN=Acly PE=1 SV=1	1	393835392	382751808	369471424	361394016	364613536	355426944	416410816	421425632	382854816	426521536	364175040	366450560	473901504	410537856	389590080	362261536	398942208	322031296	321360320	502376992	376533472	551331584	364067296	718826624	602020096	413977888	370818624	354749504	445201440	379733632	399885952	347711040	461646720	446959744	484619392	365900960	376188864	449785440	477620160	425355360	431315744
746.364	2	59.50775, 59.532013, 59.537918	SGGMSNELNNIISR	68.53	1	ACLY_MOUSE	ATP-citrate synthase OS=Mus musculus GN=Acly PE=1 SV=1	1	42425992	86478288	60331336	47833964	45020292	79952720	131639808	81904112	78779552	115612584	95538048	79093888	135800592	95259648	109348576	82346944	110637296	76221040	58509424	141227568	90875672	127065104	86327784	69747368	81636192	118092480	128261480	65953424	85105024	84651472	77514064	86395880	103085048	106081984	120430160	67489328	97411464	122098368	119221304	89697776	114674448
442.708	2	22.723557, 22.733818, 22.734398	TASFSESR	29.32	0.97	ACLY_MOUSE	ATP-citrate synthase OS=Mus musculus GN=Acly PE=1 SV=1	1	338470912	372983488	348647456	299399296	334891552	313646976	359898496	371986304	374705952	383905536	334884032	290537056	451133312	372876512	378463456	371334048	360753440	326292128	318802496	382221472	362008864	420991168	368802688	438936352	468477312	330938080	312147936	339899168	336320960	349489600	371708160	358918912	365480480	388328640	29285658	369178752	373393248	391738656	328496640	375834112	354555520
523.3061, 784.4556	2, 3	83.751434, 83.760475, 83.76617, 83.77312, 83.78859, 83.788635, 83.794945, 83.79661, 83.80005	TIAIIAEGIPEALTR	65.13, 96.94	1	ACLY_MOUSE	ATP-citrate synthase OS=Mus musculus GN=Acly PE=1 SV=1	1	1065419968	1205405312	1029715008	1006963904	1004849984	1031184128	1334492672	1147126016	1196937600	1220422656	1107924352	1312949632	1518840960	1202173184	1220221312	1066822208	1201474048	1072998592	1151831680	1320004992	1101724416	1433722880	1240541312	1696375936	1381974400	1246969088	1186268672	1030357632	1399292288	1289963264	1074194816	1073160512	1485188608	1243289728	1385094912	1204547584	1158041216	1303947264	1336843008	1506651520	1239739136
467.773	2	63.958313, 63.970005	TILSLMTR	53.71	1	ACLY_MOUSE	ATP-citrate synthase OS=Mus musculus GN=Acly PE=1 SV=1	1	154870688	206593920	169724608	153436224	141770496	233939648	280282560	233588864	194816704	272537696	220378880	286104704	333582688	239951296	279639520	209349904	266342800	220590848	233257424	306540480	222163136	323823616	253345680	360847584	222234432	269599104	258246624	183902816	229972224	291888128	207893376	187105200	216349472	229042240	310418336	220718880	197524128	228691904	256890880	247837088	270665856
755.361	2	46.212006, 46.21403, 46.223854	TTDGVYEGVAIGGDR	83.95	0.98	ACLY_MOUSE	ATP-citrate synthase OS=Mus musculus GN=Acly PE=1 SV=1	1	308639456	294456576	277039296	260284560	252274832	289157984	282678528	298296992	298828832	268567776	313942720	324939808	337818944	328503744	306864192	231853264	318912512	255351984	272244192	343318560	326017184	333697760	289902912	307932352	307154880	338470976	268796416	278367872	340551904	302712608	295920512	270034528	283931936	301463392	353398464	283301568	292050432	354113024	315076928	315280000	311811936
578.271	2	35.80753, 35.83264, 35.839203, 35.840847	VDATADYIC[160.0307]K	88.95	1	ACLY_MOUSE	ATP-citrate synthase OS=Mus musculus GN=Acly PE=1 SV=1	1	1055021376	953534336	852768256	710155456	806551168	758712896	868732672	1288775808	855906048	854476864	828106944	796584192	1035628544	799479104	743921920	768017152	831751680	848754048	692217024	906289344	749980032	1035586368	804661888	763851200	929576448	1081454592	728832192	736270720	795523520	762978816	786102976	992522176	913201792	886830208	1196860672	972300416	938016896	982611264	1000318720	903047488	911322752
663.827	2	34.11207, 34.114784, 34.121365, 34.12329	YIC[160.0307]TTSAIQNR	63.77	1	ACLY_MOUSE	ATP-citrate synthase OS=Mus musculus GN=Acly PE=1 SV=1	1	409832832	479933344	436713376	421522848	453195648	470062080	511596032	481610912	451717728	532182048	443133248	437459200	559452288	502398080	451277760	462757408	458102528	437999296	388786112	536489504	462802464	625568576	474602656	426385216	439201120	510672800	455968672	391615456	424938976	467256256	509661344	488802432	530531648	520049216	619471104	536325248	508863968	581630400	599230080	599932928	501078784
915.818	3	63.250046, 63.256016, 63.258873	ERPPTELSTTEAATTPALPAPTLQPR	46.78	0.9	ACM4_MOUSE	Muscarinic acetylcholine receptor M4 OS=Mus musculus GN=Chrm4 PE=2 SV=1	0.76	32956512	40237760	39865620	28651368	25595798	32412126	44761888	34899088	30612380	53997560	45488488	31089184	185776480	19638812	33107168	48341352	54556688	32939652	34284288	32062910	33607940	78608480	33340488	49918872	48240040	75559536	63450416	41389408	44077084	17948244	38702224	39710128	78913472	53212260	11265772	30340734	45056600	51723312	54078492	39734976	43625944
529.316	2	70.88162, 70.88661, 70.89351	GELSIGQLLK	35.46	0.96	ACO11_MOUSE	Acyl-coenzyme A thioesterase 11 OS=Mus musculus GN=Acot11 PE=2 SV=1	0.98	99564736	132695088	81896728	95069360	103521400	106570888	149786640	111561664	122288136	132427976	122676520	151417680	167033808	132350736	143044192	119693832	139928640	133146560	93634440	158091520	101037080	174873936	132337168	201804096	165812192	144834096	124813024	88328728	162608304	131305200	104292528	103232704	160055616	124689240	200776512	138984064	125361296	142032640	197463600	170750624	139488896
598.964	3	32.521297, 32.52803, 32.52885, 32.52913	SVTLPTHHETPEYQR	60.97	0.98	ACO11_MOUSE	Acyl-coenzyme A thioesterase 11 OS=Mus musculus GN=Acot11 PE=2 SV=1	0.98	212582800	225995216	184210384	214644384	248969904	217053760	215516272	226216256	214797264	256642416	213907328	249465920	221032752	250014592	226642576	248995680	251877568	265246288	222323856	245483600	203236752	272947200	204635776	205619520	291140960	243212720	210867264	213229264	219829952	210912080	226181824	207154736	221834928	235565008	327563360	260239488	228283488	249415920	300732160	286714624	229304528
640.348	2	62.975132, 62.98566, 62.986004, 62.987797	TLAFASVDLTNK	68.35	1	ACO13_MOUSE	Acyl-coenzyme A thioesterase 13 OS=Mus musculus GN=Acot13 PE=1 SV=1	0.99	1512941824	1785433344	1762997120	1538008064	1633459840	1749380736	2035908224	1725202048	1678283392	1801661312	1703416960	1726402432	2281540864	1681453056	1902415744	1449602432	1725601536	1428966272	1597427328	2003360512	1620819328	1931348352	1589375744	1833108608	1615748608	1853917184	1674584576	1432464896	1915369216	1654851200	1631098752	1554855552	1745591040	1660911232	1813666688	1442907136	1731954688	1883603328	1696571904	1647475200	1871351424
507.795	2	37.099228, 37.122, 37.143658, 37.146362	VTLVSAAPEK	77.86	1	ACO13_MOUSE	Acyl-coenzyme A thioesterase 13 OS=Mus musculus GN=Acot13 PE=1 SV=1	0.99	2261565184	2146896512	2529720320	2299285760	2265897728	2189200128	2747904512	2572499200	2448634880	2680816640	2581264128	2127857152	3035332608	2566370304	2235305472	2091399936	2149385984	1798001152	2043286656	2624450048	2277094144	2856927744	2071420544	2762610688	2490454528	2424165632	1897788544	2057798528	2567079424	1955500160	2414184448	2371852288	2406019072	2512272384	2242329088	1985259776	2376747520	2736646400	2355547904	2098583424	2362893056
926.984	2	89.030174, 89.03802, 89.04353, 89.05914	FVEFFGPGVAQLSIADR	96.82	1	ACOC_MOUSE	Cytoplasmic aconitate hydratase OS=Mus musculus GN=Aco1 PE=1 SV=2	1	88791128	106018952	88599784	84533480	90445248	93207944	122683720	87365080	88012472	109010864	101192264	113279808	111923632	100123216	110524352	94188208	103179728	100160136	62657656	112301264	73764608	135768864	110822408	160930224	120476152	130514232	136793168	83652800	121136168	110668664	96915424	94399384	130181728	120643984	174384192	83632736	110635520	131391256	151452144	122034008	119577328
422.767	2	68.50359, 68.51107, 68.51722	GPFLLGIK	60.52	1	ACOC_MOUSE	Cytoplasmic aconitate hydratase OS=Mus musculus GN=Aco1 PE=1 SV=2	1	71771080	111039016	84488488	92703264	79741560	108917776	118792760	110344312	93835280	112559000	115157480	98335776	138174208	107706520	107314552	101056048	123164888	103262000	95135496	122171536	99350448	139268448	117599824	148429968	88672744	108091040	108559832	83666000	88919712	91839512	103823320	82288072	117412432	98971664	127048600	91477040	95610848	106560224	111097688	97219440	106115328
697.396	3	78.0987, 78.09913, 78.10206, 78.10463	IIPPGSGIIHQVNLEYLAR	26.39	0.72	ACOC_MOUSE	Cytoplasmic aconitate hydratase OS=Mus musculus GN=Aco1 PE=1 SV=2	1	358365920	376721792	371358528	350490240	333727360	392884448	491841280	444965056	414841408	461912864	395379808	429434336	528194784	411232512	440053536	391875776	469686816	434795456	378437664	476612352	349184640	507605536	490255616	564845696	415086912	480090176	465023328	386182336	396007648	368767616	407320032	379613472	480108896	363803104	538108672	414485600	418142528	432196000	447042880	489729952	461996960
808.077	3	82.40742, 82.4307, 82.43251, 82.43826, 82.44126	INPVC[160.0307]PADLVIDHSIQVDFNR	85.64	1	ACOC_MOUSE	Cytoplasmic aconitate hydratase OS=Mus musculus GN=Aco1 PE=1 SV=2	1	178462976	180907536	184654144	172118240	179092720	172837344	216992016	206926304	186444160	211264096	193165568	206541456	203340896	194751072	209340624	190970112	218243584	201611888	192662400	244354096	186320512	234155552	243710128	146303952	95708168	225278384	219591488	163092320	182536368	188378080	181313712	197584288	224562672	188030336	277338528	229159168	184709712	253389840	246183456	268823616	220091344
390.892	3	47.772896, 47.78494, 47.785587, 47.788944	NIEVPFKPAR	38.9	0.99	ACOC_MOUSE	Cytoplasmic aconitate hydratase OS=Mus musculus GN=Aco1 PE=1 SV=2	1	190700560	200274224	202736208	217052368	167843888	193844336	256632272	253944272	205912496	214248480	224651744	189111104	257656224	201985408	242551344	192050640	235416608	206224384	163677856	227725648	211756080	279947712	229660032	364907104	317216384	269687776	195395504	207989808	252025728	178562224	207646176	220845088	194679248	258258656	270320608	226195280	221086240	246848768	207982448	248563632	242014400
525.746	2	36.266106, 36.304375, 36.314377	NQDLEFER	37.77	0.99	ACOC_MOUSE	Cytoplasmic aconitate hydratase OS=Mus musculus GN=Aco1 PE=1 SV=2	1	160273856	168408928	168428384	153560912	170267984	182630784	176681440	184893888	163135920	196794624	174539296	160930192	178345600	171876864	173414048	175729872	168963744	170658608	130885048	190130144	169403168	235632864	167870656	267764144	216102592	187691936	169135056	169524912	145137728	149492016	176266176	164869392	163390048	166362160	206307472	169153056	183184656	195974592	185117424	190830192	186845040
971.175	3	94.54645, 94.57106, 94.57616, 94.57882, 94.59267	SIVDAYVLLNLGDSVTTDHISPAGNIAR	64.58	0.99	ACOC_MOUSE	Cytoplasmic aconitate hydratase OS=Mus musculus GN=Aco1 PE=1 SV=2	1	18398226	33594856	18716574	17337098	21629234	21185112	33263910	29880424	25470576	38386004	25647412	17021374	24849736	33351576	23856404	19012502	41121776	38179796	12315229	44678876	21478256	46319904	24946786	48878488	44628396	45831440	35793848	25094406	22183780	36966844	25718190	20866868	38153712	34048160	43352624	25565944	26404162	54618660	31657818	28169772	48263756
435.773	2	46.318104, 46.383167	VLLEAAVR	47.05	0.99	ACOC_MOUSE	Cytoplasmic aconitate hydratase OS=Mus musculus GN=Aco1 PE=1 SV=2	1	298353472	282531712	269799712	280340992	242826304	227684096	294652896	290613472	284553088	294384448	308328736	262976352	344680000	301940512	286697760	256365920	320390048	266919072	221513552	297653408	271834624	365174784	263945760	284086720	243870816	352635072	278438080	292024128	311184960	248964192	301727232	289160192	302939616	322777888	318857600	264748336	270138688	326132352	263141856	316872800	293984064
735.937	2	81.4947, 81.50183, 81.50875, 81.50928	YQQAGLPLIVLAGK	41.99	0.79	ACOC_MOUSE	Cytoplasmic aconitate hydratase OS=Mus musculus GN=Aco1 PE=1 SV=2	1	188993920	207490048	210690832	185006576	181533760	193893360	267562688	216944416	202166352	237786768	210852784	212398528	271523552	219593344	214793760	204335952	251374912	207695392	183139648	262985712	183039808	296603968	239119392	375492096	293889824	254886432	238289808	203342192	257683664	185248288	209583472	203290256	297848160	259253472	284347520	207766192	225961424	251459808	249700992	271399232	231982528
651.6738, 977.0064	2, 3	76.35707, 76.377975, 76.3909, 76.39523, 76.42297, 76.4242, 76.42513, 76.42864	AKDINQEVYNFLATAGAK	138.44, 73.31	1	ACON_MOUSE	Aconitate hydratase, mitochondrial OS=Mus musculus GN=Aco2 PE=1 SV=1	1	1195479680	1230645888	1164420608	1202023296	1309908096	1451716096	1855753088	1630837120	1230955264	1624598656	1253466368	1669694080	2265749504	1345238144	1724219136	1178458368	1525592064	1252964992	1222777472	1912841472	1220945024	1917198592	1377742208	2748225024	1598158592	1815874432	1670519168	998311808	1601704832	1343535232	1205841408	1200567808	1738145152	1437446016	1761304832	1180589952	1109294848	1454884352	1619974912	1430260736	1648224128
652.003	3	81.0246	AKDINQEVYN[115.0269]FLATAGAK	34.1	0.89	ACON_MOUSE	Aconitate hydratase, mitochondrial OS=Mus musculus GN=Aco2 PE=1 SV=1	1	6.91068e+06	12837791	12284584	9388023	16269892	10816589	14558986	18114828	10437531	12106182	10304290	24850262	20900092	18912398	24498046	18388506	20781450	10931550	21703498	17675652	11122516	17343360	7.08625e+06	23034762	12971063	14112451	14649559	7.63176e+06	19539388	20242844	8.33078e+06	10240704	7.54477e+06	13718221	15854788	7992142	3.90854e+06	9308504	17937810	14112323	12494945
519.5891, 778.87994	2, 3	50.941036, 50.94108, 50.943584, 50.9506, 50.96145, 50.962044, 50.965202, 50.965405, 50.971973, 50.976276, 50.98304	C[160.0307]TTDHISAAGPWLK	40.68, 95.76	0.98, 0.99	ACON_MOUSE	Aconitate hydratase, mitochondrial OS=Mus musculus GN=Aco2 PE=1 SV=1	1	1512541568	1388913024	1365817216	1226964224	1319638400	1498905472	1627133184	1631996416	1343524992	1696401152	1442024320	1243311488	1670027008	1475451520	1427781248	1466446080	1329789568	1611075968	1030249344	1653762944	1270118656	1572185728	1460408576	1015089408	1238842496	1892661248	1990275200	1456500992	1368678272	1502108160	1542773120	1519747840	1739192960	1556444416	2228304640	1776216704	1480464768	1908381184	1872620416	1803526528	1857555072
486.779	2	33.1746	DFAPGKPLK	48.96	0.96	ACON_MOUSE	Aconitate hydratase, mitochondrial OS=Mus musculus GN=Aco2 PE=1 SV=1	1	1190975616	1688261248	1625403264	1221707264	1562469248	1595999488	2036022272	1816244224	1726649088	1921992192	1617449216	1820731520	2206686720	1765277952	1472007936	1659068672	1895970304	1594993408	1448706688	1782328320	1499527936	2248292864	1352355072	1828429184	1786865536	1450174336	1473134720	1440567168	1656301824	1352542464	1704457216	1635682432	1693003264	1921398784	1861316736	1502008448	1620478336	1836085248	1853276544	1655890304	1725467904
468.24982, 468.25064	2	46.630795, 50.40577, 50.40688, 50.414257, 50.42291	DGYAQILR	43.88, 64.94	0.99, 1.0	ACON_MOUSE	Aconitate hydratase, mitochondrial OS=Mus musculus GN=Aco2 PE=1 SV=1	1	4412913664	4025601536	4301517824	3993682432	3849246720	3617338368	4645119488	4252863232	4279296768	4479132672	4493188096	4029138944	5635439104	4459788288	4300356096	4032607232	4632470528	3794889728	3338807040	4866709504	3805473536	5991625216	3830131456	7172236288	6708169216	5063236608	3827730432	3743687680	5644782592	3863257600	4366355456	4310258688	5027636224	5425142784	4753286144	4094844672	4033903104	5215499264	4408518656	4351528448	4405316096
468.743	2	48.89276, 48.8958, 48.900955, 48.911713, 48.916756	DGYAQ[129.0426]ILR	66.44	1	ACON_MOUSE	Aconitate hydratase, mitochondrial OS=Mus musculus GN=Aco2 PE=1 SV=1	1	330251072	492366336	481398048	453963456	416973312	383783072	451933376	487111840	520018272	415950144	460335424	605954624	511171296	490007520	501469568	397595328	436482240	307085280	434239072	352777856	577775744	481303712	313914528	475234144	305816192	264216160	197564912	370780384	604574720	518037504	335064448	283146304	242536528	489669184	216460592	240564272	340629920	256758096	232879968	245332064	357214624
1035.32	5	91.43283, 91.43381, 91.433945, 91.43407, 91.43554, 91.436295, 91.43746	DHLVPDPGC[160.0307]QYDQVIEINLNELKPHINGPFTPDLAHPVADVGTVAEK	44.21	0.95	ACON_MOUSE	Aconitate hydratase, mitochondrial OS=Mus musculus GN=Aco2 PE=1 SV=1	1	248339952	216060688	227347776	204267760	208777008	232109360	300458976	251342512	200191952	304377312	253236224	207599280	301217824	239680304	251038784	223024800	263362080	264685648	170317120	279081728	166216960	307207040	231454800	217620000	190382240	317311424	323772576	222977344	219011376	228195888	282507776	274504640	287223552	276453120	372783872	281924480	250505872	355884672	346132672	294685088	281579552
1035.52	5	92.24117, 92.244446, 92.24979, 92.25239, 92.25357, 92.25596, 92.256905, 92.267204	DHLVPDPGC[160.0307]QYDQVIEINLNELKPHIN[115.0269]GPFTPDLAHPVADVGTVAEK	47.43	0.66	ACON_MOUSE	Aconitate hydratase, mitochondrial OS=Mus musculus GN=Aco2 PE=1 SV=1	1	243824208	269546400	290426592	256737376	252234304	303022944	358020032	294606560	316552896	369778752	302846304	236171936	377983072	333659712	333705312	294916288	348202560	355705216	218792640	391364928	230774016	342156768	321975904	248508160	216707360	402987456	404288704	275185216	268326480	302888160	354128832	357566848	334655552	355775584	454610368	329787648	332541920	391189344	381994656	358069696	320300192
585.2961, 877.4409	2, 3	90.892456, 90.90499, 90.91847, 90.93237, 90.932655, 90.93282, 90.933624, 90.93532, 90.9386, 90.9405, 90.94256	DINQEVYNFLATAGAK	109.66, 93.46	0.99	ACON_MOUSE	Aconitate hydratase, mitochondrial OS=Mus musculus GN=Aco2 PE=1 SV=1	1	5557017088	5983097856	5623195136	5297103872	4990724608	5230132224	7266504192	5805107712	6000592384	6676477440	5747807232	6175505408	8748858368	6247414784	6753088512	5368275456	6574366208	5744875008	5494447616	6717150208	4976523776	7433461248	6366977536	8963561472	7400973312	7007016960	6998649856	5044599296	7654328320	6681766912	5653209600	6072514560	7350146560	6410051584	7441822208	5340763648	5898495488	6797393920	6694304768	6959008256	7024819200
585.6239, 877.93207	2, 3	94.248024, 94.249306, 94.25468, 94.26047, 94.26175, 94.263084	DINQEVYN[115.0269]FLATAGAK	76.32, 79.41	0.86, 0.99	ACON_MOUSE	Aconitate hydratase, mitochondrial OS=Mus musculus GN=Aco2 PE=1 SV=1	1	99254032	145137728	127810856	118896856	135139264	114383776	149589296	134955088	146118032	120136512	157500848	196841328	188239360	151014864	155447184	124047760	157547680	104700040	135094432	102270240	155150832	155090976	126763984	115245944	83766688	77246952	78614608	121502048	191303136	180351280	102613520	86067800	88825392	125954096	86296480	76056736	116603984	88410392	85180480	92176904	139841728
600.347	2	80.941734, 80.9462, 80.95221, 80.95597, 80.95808	DLEDLQILIK	69.73	1	ACON_MOUSE	Aconitate hydratase, mitochondrial OS=Mus musculus GN=Aco2 PE=1 SV=1	1	2427636224	2820491776	2499627264	2406803200	2358342656	2714370304	3019796480	2631363840	2785144576	3008978176	2704832768	2918067456	3719986176	2856405248	2940683776	2574465280	2898166784	2791441920	2516408064	2902459904	2290630400	2916255232	2931968000	2879304704	2648701184	2939317760	2933728256	2367915776	3153834496	2867662848	2722232832	2743072512	3228337408	2822609920	3358731264	2614729216	2755744256	3003894272	2942017024	3040995328	2836096512
720.01025, 1079.5114	2, 3	76.50259, 76.50755, 76.51308, 76.51504, 76.515594, 76.51767, 76.519516, 76.52479, 76.53079, 76.53331, 76.53454, 76.534935, 76.53944	DVGGIVLANAC[160.0307]GPC[160.0307]IGQWDR	110.25, 119.34	1	ACON_MOUSE	Aconitate hydratase, mitochondrial OS=Mus musculus GN=Aco2 PE=1 SV=1	1	3012111616	2750116864	2701857792	2545164544	2745127680	3108229376	3476667136	2960123136	2731099904	3261009920	3067499264	2992399104	3914802688	2958093824	2987926784	2665944064	2925033728	3057695488	2234274816	3085223424	1934152960	2862086400	3382324480	982226944	1022418816	3229992704	3334538496	2214257408	2641048064	2868325632	3035651584	3143125504	3392496896	2788367104	4073446656	3265258496	2651329792	3138009344	3471287552	3586615552	3031974400
720.3356, 1080.0027, 1080.003	2, 3	77.79593, 77.796295, 77.80045, 77.85098, 78.59196, 78.60869, 78.61029, 78.61679	DVGGIVLANAC[160.0307]GPC[160.0307]IGQ[129.0426]WDR	42.54, 62.18, 78.7	0.88, 1.0	ACON_MOUSE	Aconitate hydratase, mitochondrial OS=Mus musculus GN=Aco2 PE=1 SV=1	1	90184312	103932448	121151488	115504368	115623232	142507408	97851496	97080504	123368216	78655632	108190904	125242328	76801904	111448904	147744960	112095816	110979112	104665472	127400432	44212280	123847072	56172128	89810808	19321804	20723608	64127164	47345660	95886272	62640728	150788400	79266240	71512328	31380932	75651328	65546048	69433448	69993664	50275632	46513728	63110856	86862112
493.258	2	65.87898, 65.93913, 65.94115, 65.94128, 65.942245	EGWPLDIR	67.56	1	ACON_MOUSE	Aconitate hydratase, mitochondrial OS=Mus musculus GN=Aco2 PE=1 SV=1	1	5445234176	6379738624	5495908352	5403440128	5736508416	6216530944	7359463424	6297771008	6137238016	7101109248	6299846656	6863674368	9295816704	6453452288	7035961344	5443201024	6963600384	6003491840	5486507520	6877861376	5495169536	7587054080	6245783552	9500104704	7603570688	6770320384	6082654208	4880780800	7811602944	6295096832	5874533888	5718908928	7113994752	6712086528	7217432576	5409944576	5912402944	6479482880	6475458048	6265046016	6580812800
500.92764, 750.88794	2, 3	57.593952, 57.595848, 57.60184, 57.604633, 57.6082, 57.611446, 57.61209, 57.613106, 57.614063, 57.616623, 57.62723	FKLEAPDADELPR	52.28, 58.15	0.92, 0.99	ACON_MOUSE	Aconitate hydratase, mitochondrial OS=Mus musculus GN=Aco2 PE=1 SV=1	1	9674125312	9786363904	8382212096	8129423872	8964047872	9371910144	11791510528	11452428288	9292405760	11111799808	10015585280	10546074624	13548673024	10712090624	11311873024	9270490112	10696041472	9083614208	8753656832	11298728960	8960352256	11817771008	9583309824	15688334336	11927333888	10743660544	9264148480	8124132864	12653430784	9856664576	9071488000	10323072000	11245851648	11054767104	11145787392	8270211072	9685782528	9965996032	10017153024	9521768448	10549441536
634.811	2	61.53158, 61.5406, 61.542454, 61.543194, 61.546326	FNPETDFLTGK	64.48	0.99	ACON_MOUSE	Aconitate hydratase, mitochondrial OS=Mus musculus GN=Aco2 PE=1 SV=1	1	7798682624	9310433280	8206330368	8068390400	8237062144	9049995264	11104998400	9465878528	9435304960	9820697600	9234202624	9568281600	13015538688	9799178240	10347630592	8552177152	10622385152	8952135680	8513882112	10318997504	8303182848	11227452416	9237534720	13454902272	10682677248	10315014144	8962894848	7724513792	11316224000	9071112192	8600837120	8727484416	10352162816	10396253184	10498583552	7768523264	8352847360	9288904704	9433511936	9133179904	10218897408
1139.77	4	91.3916	GGTGAIVEYHGPGVDSISC[160.0307]TGMATIC[160.0307]NMGAEIGATTSVFPYNHR	58.28	0.97	ACON_MOUSE	Aconitate hydratase, mitochondrial OS=Mus musculus GN=Aco2 PE=1 SV=1	1	2.40151e+06	1.8688e+06	1.88848e+06	2952188	2.53814e+06	9933950	5.75544e+06	5.17895e+06	3.77323e+06	10622033	7197594	4576912	6.02281e+06	3.43444e+06	15963392	7.78314e+06	8049922	5918271	717484	16414046	1.98808e+06	16163658	3214975	7193089	5.62309e+06	13680817	29225058	4723626	0	14177580	6127228	6760784	0	6342801	24034220	2141749	3044878	6.38185e+06	15485078	8.34793e+06	14978283
740.39703, 1110.0908	2, 3	78.69407, 78.70292, 78.70357, 78.709206, 78.71167, 78.71317, 78.71363, 78.71535, 78.71546, 78.717285, 78.71771	GHLDNISNNLLIGAINIENGK	120.66, 78.67	1	ACON_MOUSE	Aconitate hydratase, mitochondrial OS=Mus musculus GN=Aco2 PE=1 SV=1	1	915366464	882186048	872993344	811647360	838795840	912471488	1153425664	920988928	894599168	1077147904	1039730624	1054097728	1470833536	921501376	1025522816	847485120	1025147520	967396160	874859584	1194885632	787481344	1241426304	1045213376	1649262720	1359931264	1220930944	1164096896	835094400	1219527296	1031276544	950347456	926418624	1229416192	1084471936	1120532992	916806080	893619584	1123280000	1281626624	1066871936	1127445120
740.72424, 740.7252, 740.72546, 1110.5835	2, 3	77.43395, 77.43702, 77.44209, 77.44671, 77.44715, 77.44859, 77.44906, 78.10254, 78.10263, 78.10314, 78.119675, 78.12657, 80.000755, 80.00623, 80.01385, 80.01865, 80.019394, 80.02005, 80.02588, 80.03236	GHLDNISNNLLIGAINIEN[115.0269]GK	111.21, 133.85, 45.89, 84.36	0.66, 0.7, 0.78, 0.83	ACON_MOUSE	Aconitate hydratase, mitochondrial OS=Mus musculus GN=Aco2 PE=1 SV=1	1	3501637632	3884456192	3644653056	3483621376	3739577088	3991196928	5040440832	4287365888	4029115904	4679954944	4171488512	4833329152	6009212928	4302069248	4886914560	4075863296	4787672064	4231427328	3920938752	5122705920	3673902848	5082248192	4625592320	6048449536	4860567552	4961944576	4803539456	3506247680	4653545472	4423814144	4147494656	4124809472	4986850816	4353839616	5303740416	4006795776	3805507584	4589496832	4931848192	4560610816	4743670784
1110.58	2	77.43215, 77.43323, 77.4411, 77.44898, 77.453705	GHLDNISNNLLIGAIN[115.0269]IENGK	149.8	0.6	ACON_MOUSE	Aconitate hydratase, mitochondrial OS=Mus musculus GN=Aco2 PE=1 SV=1	1	168325344	244163376	191216096	182463312	145881472	214556784	296693792	207782608	226967056	287176672	206676992	303574624	450972288	219971040	258995792	175516000	237883376	190769712	211779536	257181888	193446752	338807904	229370832	508399648	361858336	258582672	248145632	156307744	370706240	208268704	208119344	226788464	363830304	274759232	280813920	185824768	228200320	226420208	261346896	223205200	236240928
732.11255, 975.81305	3, 4	78.63221, 78.634346, 78.638214, 78.676384, 78.69972, 78.70512, 78.709175, 78.71321, 78.73907	HPNGTQETILLNHTFNETQIEWFR	108.47, 62.5	0.99, 1.0	ACON_MOUSE	Aconitate hydratase, mitochondrial OS=Mus musculus GN=Aco2 PE=1 SV=1	1	305484640	321761760	315710432	284636000	367654656	406447488	548655104	406094528	334735488	535102112	411942720	503951936	736575360	359284960	538842432	322758464	492727840	361899264	309220416	679270464	301504512	776083520	417165440	978709504	1004970304	653245248	667599744	283900544	595623936	483671840	357063648	354799520	612119232	605965184	706957056	336330208	354407456	672582272	755372800	436107456	652568832
732.357, 732.3578	4	82.27273, 82.31971, 82.338, 82.347336, 82.34907, 82.34985, 82.35203, 82.7618	HPN[115.0269]GTQETILLNHTFNETQIEWFR	76.53, 87.88	0.66, 0.93	ACON_MOUSE	Aconitate hydratase, mitochondrial OS=Mus musculus GN=Aco2 PE=1 SV=1	1	1083270272	1200197504	1132978560	1101672448	1121424128	1259901312	1573464320	1377611648	1150538240	1589019904	1363260160	1318965760	1740040576	1429854208	1590587136	1239238144	1425824640	1378320768	1089455104	1654226304	1052592320	1690625536	1478038016	2020734720	1669899136	1629830912	1687210368	1058417344	1378462208	1394822272	1303112192	1278193664	1581068416	1426371200	1884620032	1261484928	1165427456	1598323584	1824185856	1486912768	1623340160
623.6428, 934.9597	2, 3	45.77668, 45.78298, 45.783707, 45.785343, 45.787262, 45.78759, 45.788403, 45.788414, 45.789185, 45.789307, 45.810738, 45.81683, 45.8186	IVYGHLDDPANQEIER	104.98, 99.29	0.99, 1.0	ACON_MOUSE	Aconitate hydratase, mitochondrial OS=Mus musculus GN=Aco2 PE=1 SV=1	1	10281567232	9587202048	9763474432	9291760640	8588953088	10112551936	12348649472	11343896576	10324845568	11675785216	10764455936	9699735552	13302138880	11185832960	10986023936	9106059264	11499884544	10212433920	8654544896	12414285824	9534262272	13815713792	10473101312	17078481920	14152509440	13398030336	10926108672	9816829952	11586744320	9772150784	9824673792	11397972992	12140848128	11622018048	12806382592	10246769664	10031937536	12345089024	11142891520	10768136192	11158644736
623.9697, 935.4511	2, 3	47.203114, 47.203213, 47.204185, 47.20434, 47.205765, 47.211723, 47.21188	IVYGHLDDPANQ[129.0426]EIER	77.66, 81.29	0.63, 0.66	ACON_MOUSE	Aconitate hydratase, mitochondrial OS=Mus musculus GN=Aco2 PE=1 SV=1	1	797655168	1133498752	1039914432	962664512	946709120	848428800	1193631360	1287862144	1149563648	946649664	1162853376	1375332224	1284459264	1168074240	1206723840	1093083904	1130391552	722036096	1057356864	858495424	1350117120	1286487552	801989632	1247471488	729344576	717300736	501644992	886387136	1546122240	1106433536	697018240	582985408	679709248	1137947264	502819232	547005056	867262912	665750464	496584352	609950400	892618432
623.97034, 623.9707	3	45.052586, 45.064133, 47.70394, 47.710888, 47.71137, 47.728107	IVYGHLDDPAN[115.0269]QEIER	41.92, 48.68	0.7, 0.73	ACON_MOUSE	Aconitate hydratase, mitochondrial OS=Mus musculus GN=Aco2 PE=1 SV=1	1	206541712	282903552	248094496	256173680	264849728	264042480	318393824	296556224	291477472	256743824	301973312	348416576	374845504	283691136	331750304	259035408	335640064	233861744	282984672	256354944	327027936	307933920	241928496	361495712	253505888	222365952	192196160	233068816	361791072	339579680	218965088	204172288	201994208	276471328	196396976	170499184	223953936	214228656	194311808	191642752	271043232
636.3348, 953.99866	2, 3	72.502464, 72.504166, 72.50524, 72.51031, 72.51496, 72.51741, 72.51851, 72.51913	KQGLLPLTFADPSDYNK	125.32, 78.93	0.99, 1.0	ACON_MOUSE	Aconitate hydratase, mitochondrial OS=Mus musculus GN=Aco2 PE=1 SV=1	1	1741209600	1935122944	1705649152	1705442048	1703208704	1987309952	2420109312	2014385536	1807565696	2192522240	1884083968	2066391040	2956314112	1892900480	2088964864	1800071552	2099745024	1882411904	1821286784	2319065856	1607418496	2463402752	2137965696	2800318976	2191737088	2267171584	2089026944	1634948736	2351899136	1880568576	1903549568	1938489856	2486985216	2103057280	2376026112	1906771328	1791081856	2140078720	2159377408	2117971712	2165647104
613.306	2	46.986748, 46.988, 46.988537, 46.989594	LEAPDADELPR	78.6	1	ACON_MOUSE	Aconitate hydratase, mitochondrial OS=Mus musculus GN=Aco2 PE=1 SV=1	1	3764550912	3922618112	3946347008	3625657088	3426854144	3668139776	4610819072	4515997184	4306203648	4369490432	4484025856	3996664576	5278171136	4422005760	4346109952	4111519744	4671983104	3771693568	3543671040	4624268288	4140444160	5407414784	3792672000	6218409472	5023307776	4878650880	3720433664	3728446720	4914583552	3769368064	3735648256	3572089344	4321227776	4762886144	4330434048	3712850688	4116326144	4441352192	3964506880	3855113728	4171429888
390.89905, 585.84534	2, 3	33.97506, 33.975544, 33.976162, 33.97626, 33.976486, 33.976925, 33.978657, 33.980507, 33.98056, 33.986633, 33.98938	LNRPLTLSEK	35.41, 39.14	0.94, 0.96	ACON_MOUSE	Aconitate hydratase, mitochondrial OS=Mus musculus GN=Aco2 PE=1 SV=1	1	8196525568	10491445248	10103176192	9484264448	10279393280	9943169024	12603162624	11487218688	10541303808	12086251520	9685943296	10699503616	14375470080	11291237376	10395814912	10114379776	12113049600	8943435776	7853552640	12139910144	9601085440	14093623296	8896373760	14160590848	13844875264	10465505280	8289682432	9292471296	11668244480	8589135360	10473881600	10776347648	11242798080	11979401216	11445346304	9313751040	9961061376	11722825728	11670957056	10577631232	11125588992
551.81	2	70.1742, 70.17558, 70.17914, 70.18012, 70.1818	LQLLEPFDK	43.21	1	ACON_MOUSE	Aconitate hydratase, mitochondrial OS=Mus musculus GN=Aco2 PE=1 SV=1	1	1440660736	1784354304	1466170240	1377421696	1452663424	1710225536	1844840320	1619007488	1712326144	1723024768	1776186496	1739164928	2216476672	1716654080	1836621312	1630544384	1691133312	1723011456	1558940160	1825934720	1329878784	1670624256	1787956224	1985485440	1807175296	1720270592	1689154944	1430933120	1875822592	1750056576	1641720704	1662890240	1813953792	1739973376	2016302464	1588652928	1697851904	1711736960	1715508608	1787836928	1826324096
530.284	3	75.78523, 75.78715, 75.78914, 75.78975, 75.78984, 75.80277	LQLLEPFDKWDGK	53.54	0.92	ACON_MOUSE	Aconitate hydratase, mitochondrial OS=Mus musculus GN=Aco2 PE=1 SV=1	1	2122828160	2255709440	2086888064	1947430400	2039464960	2384139264	2786232064	2273499648	2226524928	2661820928	2471026176	2676030208	3491073536	2430576128	2643145216	2128836608	2710707456	2390581504	2193446144	2721185792	1999730176	2771818752	2511193856	2921078016	2516666112	2659526400	2532742656	1974603392	2714270464	2500965632	2327314944	2372967680	2859388672	2577341952	2994152960	2249346304	2221350912	2627222016	2789531648	2516500992	2620412160
552.302	2	72.06871, 72.080475, 72.08307	LQ[129.0426]LLEPFDK	39.08	0.99	ACON_MOUSE	Aconitate hydratase, mitochondrial OS=Mus musculus GN=Aco2 PE=1 SV=1	1	64062044	142507136	90276048	90162520	112543448	121649336	100803008	106320928	136804784	102929088	114020160	184816016	129270216	112739216	148513760	117525480	130180768	67721560	131502808	74373520	131872640	112986464	78150608	84533440	37309324	55217428	37576624	74787672	145030544	147135984	73576760	67468032	59927088	111341904	42791832	48729924	77827496	48753772	34380092	50831300	85306688
530.612	3	77.54745, 77.559044, 77.57455	LQ[129.0426]LLEPFDKWDGK	48.17	0.7	ACON_MOUSE	Aconitate hydratase, mitochondrial OS=Mus musculus GN=Aco2 PE=1 SV=1	1	104931648	187938128	157697232	154730544	162616640	186455552	204547104	181569120	204969728	147330464	197626752	263047488	251569168	186876176	208081888	171367504	185161904	142073744	202720720	127774520	200975120	189578144	161791952	168002784	133463024	103519032	94144208	159013920	266723728	223335936	151074976	118101376	130286112	182026576	91160464	100590416	153030496	110676112	87259408	108416816	164399808
386.74936, 772.4919	1, 2	44.576164, 44.58075, 44.58308, 44.586906, 44.587517, 44.58759, 44.588547, 44.589035	LTIQGLK	19.12, 46.01	0.99, 1.0	ACON_MOUSE	Aconitate hydratase, mitochondrial OS=Mus musculus GN=Aco2 PE=1 SV=1	1	6399044608	5707124736	6376638464	5891253760	4645711872	6216047616	7111028736	7086332928	6581814272	6767105024	7099364864	6024260096	8187343872	6855451136	6601388544	6447644160	7600304128	5531047936	4861218816	7473354752	5793136128	8697211904	6259124736	10047472640	8298637824	7469282304	5754023424	6070033408	7752613376	5839202304	7050454528	5743392768	7368019968	7969471488	7959474176	6462912512	6579913728	8055703552	6742182400	6332711424	6645040640
387.241	2	47.17992, 47.19961, 47.209515	LTIQ[129.0426]GLK	45.24	0.6	ACON_MOUSE	Aconitate hydratase, mitochondrial OS=Mus musculus GN=Aco2 PE=1 SV=1	1	367203104	520731136	512077280	494771072	436634400	398605632	508590752	577888576	563672320	421406400	599175168	682196224	579347904	579439616	558409088	501775360	506179200	312884448	496204128	418647808	638760896	622569216	383740384	583447936	370735872	314357344	202868368	394431584	756255616	521046272	313446496	278238656	291120192	596103104	248875456	247721824	412709056	308760608	228324480	276869248	422948256
534.6019, 801.3992	2, 3	51.326206, 51.327145, 51.349533, 51.36122, 51.361546, 51.362183, 51.362293, 51.3623, 51.36397, 51.36416, 51.364227	NAVTQEFGPVPDTAR	110.38, 63.32	0.99, 1.0	ACON_MOUSE	Aconitate hydratase, mitochondrial OS=Mus musculus GN=Aco2 PE=1 SV=1	1	11830503424	11401803776	10114886656	10849881088	10602904576	10431324160	13275558912	12507700224	12064187392	12788647936	11813538816	11040157696	15143435264	12359493632	12223154176	11235312640	12188723200	10673078272	10022502400	12954116096	10764785664	14683146240	11216772096	16877282304	14991140864	13048910848	11586098176	10918643712	13684535296	10357811200	10769115136	11149440000	12926886912	13766202368	13043678208	11325048832	11366429696	13594324992	12150508544	11611940864	12030412800
801.891	2	52.885212, 52.887375, 52.888245, 52.894688, 52.895695	NAVTQ[129.0426]EFGPVPDTAR	48.12	0.99	ACON_MOUSE	Aconitate hydratase, mitochondrial OS=Mus musculus GN=Aco2 PE=1 SV=1	1	579734080	894619968	740940608	716791104	855681600	687708160	803651200	789942720	872317696	664989888	810288000	1094812928	927811648	774862272	867372800	667656640	769699328	595101952	866375616	596485056	936316416	770050880	558353152	551230144	607826880	459007680	364193024	629866816	1130582144	846863232	520468192	502011136	520148064	852480064	440376352	404009856	558380672	481013888	376266656	456943456	651293888
1390.73	2	97.278435, 97.27859, 97.27877, 97.28175, 97.2893	NDANPETHAFVTSPEIVTALAIAGTLK	153.9	0.98	ACON_MOUSE	Aconitate hydratase, mitochondrial OS=Mus musculus GN=Aco2 PE=1 SV=1	1	32442426	30135120	28351592	28477866	29338060	28599660	34598684	30378688	31733178	29233420	27659150	31865576	35184412	32928148	29940208	31189950	32560386	31445524	26665624	27900374	26400324	28370308	27517784	28662694	26503812	32088692	32826634	26084222	36379636	29778736	26868168	25981866	28798476	28105998	28111004	27810128	28414700	32160768	34657092	28488416	31003284
534.277	2	30.476946, 30.477247, 30.477758, 30.478918, 30.485283	NTIVTSYNR	41.91	1	ACON_MOUSE	Aconitate hydratase, mitochondrial OS=Mus musculus GN=Aco2 PE=1 SV=1	1	6441473536	6125634048	6018631680	5873242624	6429972992	6120781312	7060211200	6601019392	6538008576	7221002752	6605876736	6380128768	8125562880	6759802368	6389146112	6149511168	6852470272	6212932608	5683362304	6914114048	5995713536	7934396416	5843776512	8988684288	8025123328	7284196352	6232965120	5891857920	6939047936	5683888128	6236887552	6359357952	6365326336	6955410432	7010182144	5574214656	5961698816	6882093568	6676151296	6535484928	6818001408
801.89044, 801.89124	2	53.153343, 53.160522, 55.02401, 55.051517, 55.08365, 55.08545	N[115.0269]AVTQEFGPVPDTAR	56.61, 84.72	0.62, 0.68	ACON_MOUSE	Aconitate hydratase, mitochondrial OS=Mus musculus GN=Aco2 PE=1 SV=1	1	719678080	799819840	696209792	707538496	738579520	647928064	940494208	758044736	735600064	849420992	751248576	762119360	1043480896	849053632	873779712	693580224	853019456	723295104	698375296	891247232	726503296	842284288	693984768	1046919872	872581952	858494592	711510464	649231872	901913344	683432256	686240320	738269952	832475200	897227392	906843456	622516096	678652480	809309056	775343552	759217024	810121920
534.7692, 534.7696	2	33.040115, 33.0434, 35.790577	N[115.0269]TIVTSYNR	25.71, 26.9	0.61, 0.88	ACON_MOUSE	Aconitate hydratase, mitochondrial OS=Mus musculus GN=Aco2 PE=1 SV=1	1	221752864	259655840	265586608	247526752	286441600	249892496	294034656	290577856	254937872	299165120	290639808	311561792	338578112	285047744	303574016	276972448	320068128	223962336	251468864	281933600	274208128	334898688	227776976	298708064	277859104	270071584	209022448	239556400	326940864	259660928	239547632	238457872	244967376	310325888	246202800	205901088	239940656	243551360	241648336	224221968	264618064
889.951	2	95.5304, 95.57327, 95.573975	QGLLPLTFADPSDYNK	59.57	0.86	ACON_MOUSE	Aconitate hydratase, mitochondrial OS=Mus musculus GN=Aco2 PE=1 SV=1	1	151977776	181776112	160517600	165308288	152617360	139646512	167841712	151916512	157278640	174370448	124718384	177143760	208679184	147046560	171889392	139209216	163231744	174829152	150638848	173107920	149004416	190376736	179741392	254071712	209032816	174110848	244839392	130536752	209516704	223267968	148286464	159296704	173258112	175070032	241514176	137221232	167027040	186332864	199819296	187408128	206113312
442.933	3	30.0154, 30.015419, 30.01895, 30.02041	RLNRPLTLSEK	28.77	0.97	ACON_MOUSE	Aconitate hydratase, mitochondrial OS=Mus musculus GN=Aco2 PE=1 SV=1	1	1488769408	1496284032	1429769088	1413090688	1512579328	1455916544	1863408128	1606310272	1524301696	1749832192	1612228352	1607938816	2185921024	1702106240	1731021312	1507373440	1850111616	1474207104	1338843392	1804736256	1451910912	2140083840	1585252096	2312127232	1793112704	1764452992	1498651648	1374054528	1816335488	1470550144	1562258304	1557942272	1585942784	1682175616	1642176512	1395646208	1465776640	1720693888	1645821824	1572146048	1608317184
577.9248, 866.3829	2, 3	34.760155, 34.772457, 34.77259, 34.77346, 34.773857, 34.77394, 34.774063, 34.774227, 34.775112, 34.7908, 34.790916	SDFDPGQDTYQHPPK	58.47, 97.52	0.99, 1.0	ACON_MOUSE	Aconitate hydratase, mitochondrial OS=Mus musculus GN=Aco2 PE=1 SV=1	1	7197139968	6978285568	7050936320	6513759744	7199976448	7151170560	8771894272	8054126080	7349706240	8971985920	7746323456	7316622336	9638018048	8106851840	8237958144	7306658816	8640373760	7355069440	6478581248	9231927296	6731807232	9822642176	7904578048	12534341632	10058983424	10052495360	8224161280	7087475712	8678013952	7245175808	8144656896	8290578944	8256965120	7975193600	9444436992	7626467840	7260040192	9022940160	9084825600	8096407552	8323485184
578.2525, 866.87494	2, 3	36.926044, 36.958996, 36.969257, 36.97128, 36.985695	SDFDPGQDTYQ[129.0426]HPPK	43.62, 64.94	0.94, 0.95	ACON_MOUSE	Aconitate hydratase, mitochondrial OS=Mus musculus GN=Aco2 PE=1 SV=1	1	386254944	576322112	489872864	519736096	549501440	513770624	645643968	629440448	559230976	490553696	580724608	741264640	624598144	581860480	632516224	546046464	594122432	401769984	588639936	382100896	660751168	578673984	388487488	636643136	337445824	319025856	239399392	439998240	793044096	616073280	387921728	325678464	252726640	572530816	221358864	276919296	397360480	305703232	281435008	279310432	449479104
578.2525, 866.87537	2, 3	36.0514, 36.05357, 36.05382, 36.05766, 36.060974, 36.087376	SDFDPGQ[129.0426]DTYQHPPK	39, 92.89	0.94, 0.99	ACON_MOUSE	Aconitate hydratase, mitochondrial OS=Mus musculus GN=Aco2 PE=1 SV=1	1	402534016	625815680	585589824	553438464	587820800	552546560	645436544	722090880	637331456	586667648	664121664	795822144	703891776	618307840	701619456	588912832	657608640	449397824	615457216	476872768	756685504	708526848	449544704	633778048	418898368	402880160	310033728	458564960	847534528	666907584	462465472	375499648	350739936	645458048	332061344	327827424	468566432	397370688	356355072	339969920	528282656
732.377	2	50.560448, 50.58881, 50.591667, 50.596054, 50.59915, 50.600815	SQFTITPGSEQIR	60.96	1	ACON_MOUSE	Aconitate hydratase, mitochondrial OS=Mus musculus GN=Aco2 PE=1 SV=1	1	9874251776	9445584896	8368504832	9046812672	8677728256	8794552320	11504880640	10511116288	9466209280	10642409472	9504691200	9044707328	12769849344	10764260352	10065837056	9541025792	10133710848	9215045632	7876141056	11340120064	8709372928	12286486528	9648814080	13981022208	12151334912	11279071232	9919886336	8974811136	11059588096	9071542272	10296880128	9169402880	10558000128	10979843072	11549685760	10052599808	9638468608	9953490944	10349044736	10117632000	11381179392
732.87	2	52.534763, 52.53674, 52.540413	SQ[129.0426]FTITPGSEQIR	42.13	0.97	ACON_MOUSE	Aconitate hydratase, mitochondrial OS=Mus musculus GN=Aco2 PE=1 SV=1	1	301926720	421894272	348674016	371153568	370484896	372737088	392052800	440995648	434104416	346704448	434029472	479807744	441896640	378330784	449243520	367933440	378527744	296417952	399148192	325681216	494350016	391950656	305151264	461793952	366672672	230956656	172097296	348705792	565843392	440629312	247640496	251890160	230965856	453674656	195370160	215836816	304784384	200685792	196995856	215408976	334390528
625.816	2	67.82576, 67.82943, 67.836845, 67.84962, 67.85112	TDIANLAEEFK	91.82	1	ACON_MOUSE	Aconitate hydratase, mitochondrial OS=Mus musculus GN=Aco2 PE=1 SV=1	1	1435694848	1800342272	1642156928	1527206784	1618512896	1808682368	1855524736	1638887168	1717373184	1825657088	1855469184	1757940352	2278589440	1843652096	1927362560	1578459648	1805764480	1778946048	1615888128	1938785152	1602207872	1775341568	1802323200	2286321408	2088801536	1861903104	1692008704	1587428736	1869913472	1741920128	1701704192	1771467648	1767490560	1754888064	1948668416	1575142528	1649658368	1924449408	1766349312	1738920832	1947667968
400.76535, 800.5237	1, 2	45.727924, 45.73881, 45.739994, 45.74244, 45.743046, 45.743538, 45.74493, 45.745316, 45.747242	VAGILTVK	42.14, 60.4	0.99, 1.0	ACON_MOUSE	Aconitate hydratase, mitochondrial OS=Mus musculus GN=Aco2 PE=1 SV=1	1	6266288128	6002855936	6267276288	5739917312	4828296704	5442219008	7294363648	6964255744	6815331840	6837377024	7512391168	6672678912	8516332032	7439025664	6719377920	5368063488	7461265920	5591208448	4762335744	7349238272	6048617984	9334556672	6220101120	8399732224	6575221760	7948792320	5428195840	6489179648	8149420032	6389679616	6307964928	7500252160	7515787776	8407987712	8087313920	6347683328	7250007040	8270986752	6925889536	6746936832	6534233600
522.58527, 783.3746	2, 3	55.010017, 55.027874, 55.028812, 55.03045, 55.0305, 55.031918, 55.032463, 55.046604, 55.05535	VAMSHFEPSEYIR	58.17, 78.38	1	ACON_MOUSE	Aconitate hydratase, mitochondrial OS=Mus musculus GN=Aco2 PE=1 SV=1	1	1552895104	1901538688	1823391488	1631343488	1666354944	2465920000	3157754880	2785880576	2344365312	3027624960	2449436416	2737045504	3400058368	2815754496	3440903168	2364888064	3078207488	2261529088	2228465408	3008239616	2276778496	3632603136	2623088384	3797954048	2123560448	3041977856	2875099904	1894901120	2510379520	2833620992	2191885824	2095306880	2452373760	2367632384	2972374528	1995812352	1949376768	2243888128	2429900288	2176712448	2697573632
527.9167, 791.3711	2, 3	47.077267, 47.07752, 47.082413, 47.08586, 47.08803, 47.12933	VAM[147.0354]SHFEPSEYIR	35.91, 45.75	0.59, 0.97	ACON_MOUSE	Aconitate hydratase, mitochondrial OS=Mus musculus GN=Aco2 PE=1 SV=1	1	295331424	334194304	287818784	317363616	284586144	381251104	366039136	409465184	356699264	341052032	295992384	247057648	411619552	373625824	361701184	377942848	315316512	303022784	369292128	444618112	507432256	375918944	311120128	554603968	501218720	463072352	318876384	354887776	322156704	246103600	257237184	261466848	304677152	314433856	303429216	253000768	297202432	306159040	234903312	282499936	316948288
565.7895, 754.0507, 1130.5707	2, 3, 4	50.970974, 50.97548, 50.97899, 50.985935, 50.986614, 50.989265, 50.98936, 50.990593, 50.991985, 50.992878, 50.993702, 50.994064, 50.99463, 50.99512, 50.995174, 50.99549, 50.995815, 50.996204, 50.997097, 50.99722	VAVPSTIHC[160.0307]DHLIEAQVGGEK	138.14, 69.65, 88.79	0.99, 1.0	ACON_MOUSE	Aconitate hydratase, mitochondrial OS=Mus musculus GN=Aco2 PE=1 SV=1	1	13508112384	13074122752	11571104768	11980207104	11645766656	12903526400	16136563712	15479024640	14266161152	15819269120	13449124864	13090913280	18080776192	14738622464	14374116352	13256350720	14409669632	13170024448	11449243648	15723261952	12093973504	15620209664	14289958912	10733085696	8353812992	14451913728	14177667072	12095832064	15061590016	13156573184	12760515584	12596178944	15178107904	15126197248	15663149056	14041291776	13282624512	15488447488	14426611712	13743368192	15807993856
566.0362, 754.37946	3, 4	53.20694, 53.21867, 53.237373, 53.237675, 53.241734, 53.243885, 53.243893, 53.24422, 53.245842, 53.246273, 53.249214, 53.249943	VAVPSTIHC[160.0307]DHLIEAQ[129.0426]VGGEK	64.39, 79.34	0.91, 1.0	ACON_MOUSE	Aconitate hydratase, mitochondrial OS=Mus musculus GN=Aco2 PE=1 SV=1	1	733458880	1156174592	1005558016	1129709440	1039497984	1033886080	1248808064	1154894464	1274730496	1025686784	1235930368	1549931776	1377625088	1230370176	1325701504	979410944	1174014336	830717184	1169478400	843103360	1238306176	1173170304	841405888	637823232	345153184	584580736	537191424	795612672	1563547008	1293997568	740059584	757785472	623145600	1100045952	571671488	559390400	868240000	620076416	582469376	635551232	933931136
494.756	2	24.262737, 24.26321, 24.263483, 24.268473, 24.27017	VDVSPTSQR	55.56	1	ACON_MOUSE	Aconitate hydratase, mitochondrial OS=Mus musculus GN=Aco2 PE=1 SV=1	1	7176467456	7101736448	6924699648	6515627520	7055964160	6928373248	8262689280	7922186240	7311731200	8296335872	7633734656	7146926592	9410385920	7640569856	7997018624	7081523200	7692914176	7228883968	6665760256	8112472064	6578603008	9455697920	7310524416	11643958272	9696638976	8396080640	7110400000	6856887808	8816337920	6988440576	7208000000	7291025920	7566616064	7807984128	7877833216	6647952384	7023649280	8150430208	7940579840	7595699200	7882787840
495.248	2	25.273962, 25.274258	VDVSPTSQ[129.0426]R	52.61	0.99	ACON_MOUSE	Aconitate hydratase, mitochondrial OS=Mus musculus GN=Aco2 PE=1 SV=1	1	481805056	743592704	657656832	657362048	698568768	607415616	733785088	797452160	736156608	611276608	735426176	928775808	805749632	696806848	830168704	679058304	743794688	525271040	762967168	525483616	915106048	792593920	501697600	743570176	447938368	369728320	279937728	551850368	1003491072	768068864	470114368	417406272	365727104	690863552	289573312	329533696	531482592	392918080	334763392	368562976	563395968
923.408	2	52.696815, 52.705505, 52.715202, 52.716553, 52.72042	VGLIGSC[160.0307]TNSSYEDMGR	137.29	1	ACON_MOUSE	Aconitate hydratase, mitochondrial OS=Mus musculus GN=Aco2 PE=1 SV=1	1	419999584	550050560	534106368	452167104	469860448	737568320	910898560	796570560	732625984	926392896	727843200	746052096	960740032	742832896	863524480	714959936	832774592	744808256	595087104	871554368	576060864	910098240	794780416	478235840	323712128	880174848	926715136	640252736	633837056	837389568	679348608	673859712	717826688	629421952	911222592	649203072	539150400	729371008	772193408	692979648	798659904
931.406	2	44.1764, 44.231556	VGLIGSC[160.0307]TNSSYEDM[147.0354]GR	91.44	1	ACON_MOUSE	Aconitate hydratase, mitochondrial OS=Mus musculus GN=Aco2 PE=1 SV=1	1	12391885	20052964	8030307	22863700	15436450	7625214	25220270	19984332	14353826	31509860	8395984	20130870	45461592	9058830	28401448	4.45142e+06	19664540	14932748	28336998	57634504	21969460	49508624	19856952	23532924	11387005	46007072	35408632	8577507	33495052	18122532	16596192	9924774	24649732	41597112	33431100	10895971	18948840	45280028	37921500	16946368	34987840
923.9	2	54.696785, 54.70144, 54.70813	VGLIGSC[160.0307]TN[115.0269]SSYEDMGR	111.89	1	ACON_MOUSE	Aconitate hydratase, mitochondrial OS=Mus musculus GN=Aco2 PE=1 SV=1	1	44768500	64840876	77156088	58176436	50140996	83300768	133096808	120114328	95084744	124347656	94481928	118019800	119018472	99955016	130351888	102821696	117459392	88156808	85227128	123478032	63067876	104084192	111842520	15234884	19540952	131081208	119474320	75370536	51670804	118260608	90819872	100688912	100317312	88485552	131769616	96787704	82871360	85448600	92564480	102043440	98992008
562.6409, 843.4575	2, 3	82.37101, 82.391396, 82.39612, 82.40628, 82.407715, 82.40772, 82.40843, 82.40895, 82.424835	WDGKDLEDLQILIK	106.51, 65.46	0.99, 1.0	ACON_MOUSE	Aconitate hydratase, mitochondrial OS=Mus musculus GN=Aco2 PE=1 SV=1	1	943216704	1012866560	928004736	897208192	902930560	945540864	1175064576	1034242624	975188096	1126951168	1060452544	1105291264	1398381440	1076246656	1140784896	919009792	1080856704	1008859328	901729856	1184729472	845172416	1179909504	1067036480	1260915840	1144996608	1194025472	1127380352	837050944	1227361792	1064698176	936652352	954080064	1234092416	1086524928	1296050816	924514368	983741632	1170352256	1291196544	1219563264	1154579712
834.386	2	57.024345, 57.037838, 57.04406, 57.044598, 57.047543	WVVIGDENYGEGSSR	95.45	1	ACON_MOUSE	Aconitate hydratase, mitochondrial OS=Mus musculus GN=Aco2 PE=1 SV=1	1	5524082176	6288607744	5473786880	5941334528	5613499392	6080277504	7244107776	6142306304	6499506688	7031621632	6474286592	6463805440	8272315392	6585583616	6972459008	5939753984	6854972928	6215354368	5400675328	7053422080	5540426240	7491217408	6353208832	8524247552	6963335680	6879581696	6418285056	5332759552	7329386496	6216620544	5904958464	6095894528	6820648448	7406998528	7226451456	5873863680	5589459456	6364048896	6510915584	6192994304	6810863616
834.878	2	58.30182, 58.310623, 58.317635	WVVIGDEN[115.0269]YGEGSSR	82.63	1	ACON_MOUSE	Aconitate hydratase, mitochondrial OS=Mus musculus GN=Aco2 PE=1 SV=1	1	163971568	269610816	218754096	252452960	228282880	238086496	288074304	244635792	281927424	261631696	259897872	342965216	311441088	256344944	308870112	252651120	301240352	210138896	250058800	220959360	303582880	274029664	191917376	277474848	205649680	177524256	155690448	211846880	339805696	273006912	205978944	182937920	182096960	281519008	182811696	164851264	205232304	177351856	160744256	191334368	234978224
390.71	2	40.203323, 40.20709, 40.21221, 40.21405, 40.228157	YDLLEK	36.62	0.99	ACON_MOUSE	Aconitate hydratase, mitochondrial OS=Mus musculus GN=Aco2 PE=1 SV=1	1	5571942912	5378388992	5601153536	5211475968	5452398080	5767959040	6350762496	6415833600	5856043520	6919531520	6151920640	5842544640	7714434560	6413556736	6229302272	5934203392	6446715904	5084692480	4989830656	6770897408	5772234752	7642693120	5336965120	8305307648	7065844224	6153732608	5576386560	5212518400	6560802304	5705906688	5976274432	5698128896	5907617280	6438005248	6423498752	5236248064	5411172864	6448351232	6447402496	5445406208	6438748160
850.753	3	93.683334, 93.6903, 93.707504, 93.72538	DVQTPFLVELEVLDGHEPDGGQR	49.99	0.84	ACOT2_MOUSE	Acyl-coenzyme A thioesterase 2, mitochondrial OS=Mus musculus GN=Acot2 PE=1 SV=1	1	28462768	19106892	28849224	35997036	44515696	32684934	46732204	44769172	24832440	35311708	24080878	42758776	50010520	31263802	42562352	39004580	34903764	36044196	13108130	57151288	29621946	32050516	31524366	77760384	50226880	46258552	40601280	26440738	40693408	40928220	32641512	32598376	66869704	52163776	59588328	39358336	26881398	60503120	52349404	41841828	36944916
590.838	2	47.808666, 47.82621, 47.826252, 47.830044	GLAPEQPVTLR	35.94	0.95	ACOT2_MOUSE	Acyl-coenzyme A thioesterase 2, mitochondrial OS=Mus musculus GN=Acot2 PE=1 SV=1	1	309644000	292157568	273428448	310094400	259467536	282106848	354330784	305281728	322420416	306009760	316607872	262681824	347169344	286404576	264481072	254965088	303215904	252370544	237930512	335827584	279373952	348219680	319485376	558095616	389992544	341434016	293747296	315819136	332346400	266870000	284677248	332242784	337279680	367681056	362742368	293499168	334430304	407849248	303017344	357082464	281652512
506.313	2	64.50534, 64.509926	GPGIGLLGISK	40.73	0.9	ACOT2_MOUSE	Acyl-coenzyme A thioesterase 2, mitochondrial OS=Mus musculus GN=Acot2 PE=1 SV=1	1	90581056	110910720	102429888	114275584	90138448	129630912	158485280	120184392	119757952	129352616	116840464	112009584	132272696	112269504	129406992	119170016	121233360	105492352	95423976	136352336	110618080	144145600	119671808	183350784	98243408	115172304	124426512	107923248	93450704	119746792	102139152	113857152	124187360	112114976	149025600	96220944	117940128	102607936	97653416	122113296	124723128
448.758	2	35.282883, 35.289497, 35.290585	HFLAPGVR	34.68	0.96	ACOT2_MOUSE	Acyl-coenzyme A thioesterase 2, mitochondrial OS=Mus musculus GN=Acot2 PE=1 SV=1	1	224675376	234070512	267591632	240124464	257601344	248391344	307729376	291418848	258351392	312219968	254328928	254052352	290088224	271012224	255454832	262465184	278426496	224515120	185790656	323224416	250925312	313408000	220719136	367971584	304187136	284468736	241323424	262502768	265909648	230032096	257095200	235616336	293371008	296537472	315665920	234520544	267435488	295136256	259557584	284550592	269213344
674.989	3	79.840775, 79.8459, 79.878685, 79.88296, 79.88559	SDTTFLFLVGQDDHNWK	38.05	0.74	ACOT2_MOUSE	Acyl-coenzyme A thioesterase 2, mitochondrial OS=Mus musculus GN=Acot2 PE=1 SV=1	1	227942592	246805184	233319056	213909216	209443056	236398064	291878208	236337024	242995952	288520672	255289136	258163648	294113888	246431744	265775360	217924176	270897664	215869184	192692384	278918496	200139888	289636032	286850400	458670816	323377152	276434560	279089088	216130416	266190288	250919760	225900064	234220288	320371840	280356864	330049728	228409232	243265616	310306656	300731200	334333984	260469520
965.512	2	96.86392, 96.87162, 96.87598, 96.89324	DSYIEVLLPLGTDPELR	53.71	0.99	ACOT9_MOUSE	Acyl-coenzyme A thioesterase 9, mitochondrial OS=Mus musculus GN=Acot9 PE=1 SV=1	1	39402220	48802192	61303584	49415140	47596880	46912180	85645392	75727432	61073536	89044520	62757828	84192288	109944632	68439296	85235800	60932600	91472856	64197076	40533460	78906872	55952376	106805000	55239044	133528752	101138600	92196168	96090072	62972180	99858976	70668984	73571256	55908552	105753736	77681272	97627624	54213828	49174644	92155520	97640448	81151832	87942112
573.319	2	61.968124, 61.97292, 61.97688	EIVGVSTVWR	51.47	0.91	ACOT9_MOUSE	Acyl-coenzyme A thioesterase 9, mitochondrial OS=Mus musculus GN=Acot9 PE=1 SV=1	1	162458928	204435056	173604784	176623760	171042016	180638512	229195408	208767504	222670992	217006000	175145680	200422224	277140192	192386352	220187024	188306160	208301728	174398240	175685872	224469184	173761696	250314064	197315968	329087136	262587552	239810816	215778064	181161920	241845664	179269216	187013696	188217552	248721472	212721792	192975376	170376752	195463248	214994544	209719120	191334192	209179776
471.786	2	66.638176, 66.638596, 66.64108, 66.64305	EVPLIFPK	32.68	0.99	ACOT9_MOUSE	Acyl-coenzyme A thioesterase 9, mitochondrial OS=Mus musculus GN=Acot9 PE=1 SV=1	1	247725520	284823712	257911808	269532864	257541536	297793792	353690048	304817152	301696992	322154368	268683808	327411264	424013472	298342368	338324416	257737040	323069824	266970112	264892880	321013312	270586144	344561600	307354592	380004864	299384896	305499168	296746432	236596480	373297376	313530944	282910016	272247104	337222752	293438656	285551328	269271072	283212256	284421120	291121056	275480736	317311168
577.296	2	27.404316, 27.40598	HSLSPEQDIK	44.58	0.97	ACOT9_MOUSE	Acyl-coenzyme A thioesterase 9, mitochondrial OS=Mus musculus GN=Acot9 PE=1 SV=1	1	140301936	152497760	155881952	133443824	144268192	132273920	172447584	188965728	164543552	168955200	164414624	163251136	197584544	178645856	178734432	148576208	166533344	152318992	125930304	164257376	124538032	198534592	175731584	262330816	166627040	151532352	168001600	130228088	177980128	157639248	157006208	159523280	182396256	161790656	164934192	141449504	146367744	174933760	197111584	158770704	165103392
533.811	2	63.919	IAFSTSSLLK	35.86	0.98	ACOT9_MOUSE	Acyl-coenzyme A thioesterase 9, mitochondrial OS=Mus musculus GN=Acot9 PE=1 SV=1	1	81276568	110953464	105629184	100806704	86708096	98356912	117063424	97069400	102463056	109132248	105567944	117124312	126956112	96572456	114317592	97924936	121777064	92907584	92034392	107600120	97711568	106383304	102643600	81932048	97459808	114578720	117524904	98751232	104201968	107017296	95749448	91866704	119304912	101356616	113052032	85258600	100683712	102065528	96579584	98729728	120158328
551.9777, 827.4633	2, 3	85.30283, 85.30552, 85.306984, 85.312515, 85.31257, 85.315575	NIIHELFLTTLDPK	59.74, 74.72	1	ACOT9_MOUSE	Acyl-coenzyme A thioesterase 9, mitochondrial OS=Mus musculus GN=Acot9 PE=1 SV=1	1	203910208	227353312	206743472	189971456	189284208	197661776	271831296	222049072	214680128	231848096	218454864	268424144	347690528	239745584	247035728	199733280	237476336	196473168	211255568	236015376	170800928	296808160	254541296	351387968	290115552	273956960	296636576	195660288	312080288	250586880	241995344	205656208	350577120	244740800	268955168	201793776	217151488	289690560	260661328	227812304	264415952
540.296	2	32.050858, 32.05407, 32.056175	YVTVQNTVR	27.17	0.84	ACOT9_MOUSE	Acyl-coenzyme A thioesterase 9, mitochondrial OS=Mus musculus GN=Acot9 PE=1 SV=1	1	120657200	143391904	139421520	152898432	138184976	132349904	152115920	156438368	155679520	187110096	158910576	141941888	203006592	155574960	145751696	133637768	190209488	143837440	129610456	159104016	132116944	188685824	139072416	198052368	208980736	163462160	159799968	147231472	158587728	122945952	151173456	159080960	165695600	175205488	178757184	115418696	157166928	173549280	173764560	146577680	167707888
789.735	3	86.948654, 86.9541	AAATFNPELITHILDGSPENTR	56.15	0.98	ACOX1_MOUSE	Peroxisomal acyl-coenzyme A oxidase 1 OS=Mus musculus GN=Acox1 PE=1 SV=4	0.86	52397632	59988444	40774856	54230288	61233136	80721552	59364784	46031880	51761120	74922384	43533400	44392264	91375184	76432528	71407216	72540504	84894248	62855856	48571212	53036676	53450140	84298360	76672528	112246136	93980784	71680672	45522320	48912976	85420776	42088212	50612484	49494952	75632440	71047792	69068920	78500288	45805988	74756928	76907160	71222776	63184716
608.307	3	81.28606, 81.288, 81.28863, 81.29253, 81.32108	LMC[160.0307]PQEIVDYIADKK	80.8	1	ACPM_MOUSE	Acyl carrier protein, mitochondrial OS=Mus musculus GN=Ndufab1 PE=1 SV=1	1	729328448	905537536	895976832	792145728	837899456	1088887936	1502995328	1315757952	1136612864	1429153792	1131217408	1443596288	1865161472	1243645952	1484143872	1195803392	1527486592	1145188096	1131660544	1516775168	1024533440	1768044800	1499911936	1455506688	940307904	1511443456	1446801792	974102528	1327765760	1483635968	1112762240	1017756096	1622557568	1042724800	1543171584	1136179840	968588224	1145807232	1485306496	1248727808	1310945024
608.635	3	83.615105, 83.61934	LMC[160.0307]PQ[129.0426]EIVDYIADKK	66.2	0.98	ACPM_MOUSE	Acyl carrier protein, mitochondrial OS=Mus musculus GN=Ndufab1 PE=1 SV=1	1	19431994	42254912	42055508	37304812	38072240	39778488	59130992	68897368	49285360	46206596	61788248	105352064	81444728	57016688	64182744	58072052	67225848	35555264	74066384	44197260	61489600	81741840	37677688	43255744	12447527	30016980	21255844	32145932	82380872	79331016	29026232	16733091	27257148	41498336	21976430	11227071	28736866	20165050	24459756	24146204	48035160
531.774	2	38.33925, 38.351543, 38.353092	LSVNSHFMK	53.8	0.98	ACPM_MOUSE	Acyl carrier protein, mitochondrial OS=Mus musculus GN=Ndufab1 PE=1 SV=1	1	53971296	60896156	82594592	68754120	60043296	98247816	204517376	169077856	133899736	177590656	123118032	103557712	196251840	149363136	135510736	122904984	198274208	63420680	67737632	175573008	104701224	270560768	127654512	137988112	136268816	141511232	90618744	101366192	113425128	113463344	113973984	127616000	174404048	143656640	188775184	104322560	104732608	151852912	180687392	92534496	162308448
560.798	2	31.48055, 31.480602, 31.481592	LYDKIDPEK	56.95	0.81	ACPM_MOUSE	Acyl carrier protein, mitochondrial OS=Mus musculus GN=Ndufab1 PE=1 SV=1	1	392247808	546516608	520028992	501918432	486922688	472967552	683577792	609316096	537689536	644673152	547337728	660648896	840771136	601367232	477545984	549413760	690483968	480371936	499798368	615169920	534226592	911937152	407638048	882361856	869647488	508920640	560700288	519304256	673298944	460253472	555211392	543259840	750412416	672440576	661300288	525788128	557636736	669622144	777212416	583055808	634539392
622.799	2	37.974506, 38.00496, 38.014587	TEGGYYQITGR	57.68	1	ACS2L_MOUSE	Acetyl-coenzyme A synthetase 2-like, mitochondrial OS=Mus musculus GN=Acss1 PE=1 SV=1	0.88	88733544	91905976	77637168	82118320	88243008	80216312	89602928	84526688	93990592	98503648	79533200	76691424	91616640	83150872	101705600	75033408	98051224	73178752	75544328	112130560	93311496	129022408	90885240	86844200	114311408	113856952	90962888	93236024	85382472	90867304	92341344	97002736	97333112	106288720	126560296	86339616	110359320	124970936	112972544	120142968	105125536
879.46	3	96.23101, 96.252914, 96.270386, 96.27638	ASLQVLGTVGEPINPEAWLWYHR	61.72	0.97	ACSA_MOUSE	Acetyl-coenzyme A synthetase, cytoplasmic OS=Mus musculus GN=Acss2 PE=1 SV=1	1	125723984	129611280	123344688	115529488	85895560	106025952	151095456	135913808	115481696	139553696	123977352	133984224	169161440	137543952	124118256	121620864	161377456	121622304	128677568	181932592	114983792	165233376	136784960	216269040	170056208	152763440	177676640	107884272	171583984	154476064	120650112	122216648	172485248	173263360	209859280	125606360	146285760	133182856	181282128	194988688	152617696
520.282	2	45.260777, 45.264984	FYTAPTAIR	30.27	0.91	ACSA_MOUSE	Acetyl-coenzyme A synthetase, cytoplasmic OS=Mus musculus GN=Acss2 PE=1 SV=1	1	109639888	90765312	89173544	90775384	65288464	92012288	104227696	100054912	103526512	95227904	87054680	83934408	95095096	107961528	97573704	75487488	111866024	80319352	79823880	120961912	107801824	119648080	88937616	96561280	87820048	89435280	76783800	95452984	77685744	85716184	106937944	90776184	90613856	107985440	118206632	102017080	123677368	92441768	96246904	125465248	85974224
748.861	2	53.466118, 53.469425	GATTNIC[160.0307]YNVLDR	27.47	0.79	ACSA_MOUSE	Acetyl-coenzyme A synthetase, cytoplasmic OS=Mus musculus GN=Acss2 PE=1 SV=1	1	22736896	32839080	18683606	20907214	24577248	30138666	39694844	21958672	29298704	34897608	23158432	25518320	18117194	35803664	34486736	27393272	32504012	29464840	23610642	53565524	19066512	23202732	29417512	7.4336e+06	6896796	31739760	52096820	19668688	15066564	26905200	46282276	22658848	19351248	25212676	35620080	28405840	25336278	36769656	31335024	47808120	18811338
933.011	2	71.92418, 71.928276, 71.93504	IGPIATPDYIQNAPGLPK	58.85	0.99	ACSA_MOUSE	Acetyl-coenzyme A synthetase, cytoplasmic OS=Mus musculus GN=Acss2 PE=1 SV=1	1	57006084	46614008	51466020	44173956	35396108	54435728	76677280	47403320	62701924	51273296	55744664	47662664	54073840	60168048	49514908	48002180	61720892	57067396	65303316	91481192	49775672	62087440	72886304	85473392	76348072	73640648	82464984	51495332	44139516	57456872	67280712	71806560	64246340	56901136	90006472	65258104	68483576	67545176	76035216	88029560	55461756
436.254	3	54.38904, 54.411697, 54.43431	EALVILHENIR	36.71	0.99	ACSF2_MOUSE	Acyl-CoA synthetase family member 2, mitochondrial OS=Mus musculus GN=Acsf2 PE=2 SV=1	1	162594608	182279664	162909712	171111040	168787728	146217984	259638688	197180096	207715840	213439360	199527616	213578144	240125424	224763968	208951904	152723728	273364832	180733600	162426032	243920464	185107472	216542944	192936544	248762192	225838784	204993536	173370736	136466192	185431840	209108320	178303312	166911344	240527648	191321056	270226880	178238336	229305744	200916624	227621536	223971536	236147360
787.378	3	77.75712, 77.767426, 77.77112, 77.7736, 77.77639, 77.77783	FLSC[160.0307]YDPINIQFTSGTTGNPK	82.7	1	ACSF2_MOUSE	Acyl-CoA synthetase family member 2, mitochondrial OS=Mus musculus GN=Acsf2 PE=2 SV=1	1	87990880	76324848	87532352	73909904	87751184	91179192	124505488	89189392	101459016	101613760	81230168	101547560	108102408	107865624	92488728	92209608	116693224	93271536	52176920	121529784	65795540	108878504	111296360	51516676	41169612	127274232	130579544	64711832	89621952	94808616	91061192	91325392	118866512	87855184	123812968	119243672	81749280	113891360	142720032	117289776	102571112
921.452	2	96.33969, 96.34516, 96.3461, 96.35892	GGENIYPAELEDFFLK	64.55	0.99	ACSF2_MOUSE	Acyl-CoA synthetase family member 2, mitochondrial OS=Mus musculus GN=Acsf2 PE=2 SV=1	1	300303584	384158912	353745216	356773952	327018880	273156640	419045056	362651296	348045888	364995968	348327488	430447904	462437984	400606848	367420960	345373696	405321856	319722464	353304672	383579104	370074784	419240480	345223968	561846464	396044736	339908032	342980928	300698400	537066816	399990400	316962240	283995520	397291744	384552480	369860256	260862128	348096096	370476288	334898496	350863360	384806656
709.891	2	33.269905, 33.27078	HPQVQEAQVVGVK	70.68	0.96	ACSF2_MOUSE	Acyl-CoA synthetase family member 2, mitochondrial OS=Mus musculus GN=Acsf2 PE=2 SV=1	1	26284804	32512948	37501664	30901172	33797996	37499848	56550172	46819256	39185640	50196376	39952360	33813124	64617248	53669200	35531440	37228016	56213832	40373724	35028996	65117888	35323504	68381088	38540584	60078384	64042912	43235088	40693672	35408136	37492320	30208214	46755128	51782688	59411192	43630516	69243272	53861640	49392752	56832664	62380000	59884732	47300512
606.987	3	30.641233, 30.653091, 30.660252	HPQVQEAQVVGVKDER	63.9	0.85	ACSF2_MOUSE	Acyl-CoA synthetase family member 2, mitochondrial OS=Mus musculus GN=Acsf2 PE=2 SV=1	1	67675840	51807604	54311724	70207976	52290852	54081776	80999912	68685144	67553248	80930872	68842576	49435800	77816280	73795008	70083776	52055076	89365832	68185104	40208252	97604728	52148056	88894664	77090792	152394304	91797472	67157280	75013024	54209356	70558960	65978832	67778504	70328288	88437848	65970984	80527928	84765912	54797312	83928920	93406200	83553400	65238548
583.282	2	25.094877, 25.09895, 25.10714, 25.107758	SGETTTAEEIK	55.64	0.99	ACSF2_MOUSE	Acyl-CoA synthetase family member 2, mitochondrial OS=Mus musculus GN=Acsf2 PE=2 SV=1	1	242720800	245493152	226971824	233183440	243069536	226223136	270246016	262705008	267557952	275168224	267494464	245701952	286338432	288506368	268507360	248685152	289240512	258263600	226797936	300787200	218195280	312722272	276644608	341181280	274872096	271757472	278782432	225329264	259880624	263315744	249256528	229161952	259686320	270935712	343925408	271204736	271970784	286511840	308750784	292534944	263751200
450.773	2	72.211235, 72.235176, 72.23761	AILDDLLK	44.6	0.99	ACSL1_MOUSE	Long-chain-fatty-acid--CoA ligase 1 OS=Mus musculus GN=Acsl1 PE=1 SV=1	1	94764312	133873016	97928400	98883584	94787336	98040656	145773152	113801312	102939464	134157744	113472272	129198352	196324352	118564368	120478736	97395432	130664288	111373176	123693480	148448992	122423760	185362560	111148000	240637664	193814240	129797984	100629600	93763408	212696160	105379296	109622976	108930672	214030304	154132320	134964480	99682824	125789888	146008736	149039712	128446568	139473024
745.751	3	89.3286, 89.3358, 89.340904, 89.34715, 89.352745	GIAVHPELFSIDNGLLTPTLK	28.56	0.7	ACSL1_MOUSE	Long-chain-fatty-acid--CoA ligase 1 OS=Mus musculus GN=Acsl1 PE=1 SV=1	1	74787016	87832776	74480440	63430204	68055376	70133544	89943472	79305728	74562144	97902048	90029912	73127720	111665888	65126344	87253096	78423928	95589280	78156264	82821072	89726040	74711800	95474160	84282504	105069856	73054416	92473264	100464072	77957600	94315456	80596176	85252632	82729112	120846208	82407928	85006256	64660628	74056672	99496904	86787240	89203272	91016840
746.079	3	90.1965, 90.25067, 90.25337, 90.25541, 90.25836	GIAVHPELFSIDN[115.0269]GLLTPTLK	34.77	0.78	ACSL1_MOUSE	Long-chain-fatty-acid--CoA ligase 1 OS=Mus musculus GN=Acsl1 PE=1 SV=1	1	29937984	50465056	46785924	53991752	40996132	44473384	61745092	57944252	46375024	62555412	55296380	64318596	81625976	43999252	51114172	45553952	62609048	43059296	43294568	65894012	59992736	85436432	51341128	77133096	72922504	66217744	43323212	58916808	69192672	59532540	40811936	47699744	86862568	72031992	61890152	40599056	60053256	62661276	70337600	57257124	68620128
526.78	2	62.44593, 62.447685	IGFFQGDIR	51.24	0.99	ACSL1_MOUSE	Long-chain-fatty-acid--CoA ligase 1 OS=Mus musculus GN=Acsl1 PE=1 SV=1	1	107236880	128503712	131789408	119764960	104961312	128310480	164424016	134311264	123825584	140330288	129826688	115876848	177368304	119186608	137880512	120954128	140260704	134102512	129580368	164713936	120444496	175440624	131267664	160323296	147858000	149633040	150120096	126295376	160885856	121742232	130140224	121341392	185609024	148735776	154204544	121637600	142437232	148125488	134423584	136670448	150502928
609.822	2	35.48795, 35.4899, 35.490532	LAQGEYIAPEK	50.1	0.92	ACSL1_MOUSE	Long-chain-fatty-acid--CoA ligase 1 OS=Mus musculus GN=Acsl1 PE=1 SV=1	1	120774584	148678432	147619856	128755632	123332384	132073896	168139744	164384176	127648016	154362512	142715712	138978800	172555520	136153616	134712624	143156480	172229440	124552336	132999520	180698592	144773312	187273984	142963856	203742576	149789632	171377984	157052368	139441296	151422464	131426600	144091200	150051824	199000432	161031120	147811872	136053424	137520928	182641136	150442240	137117792	168158560
683.415	2	77.944214, 77.947266, 77.94733	VLQPTIFPVVPR	44.69	0.97	ACSL1_MOUSE	Long-chain-fatty-acid--CoA ligase 1 OS=Mus musculus GN=Acsl1 PE=1 SV=1	1	155558944	211177536	172177632	146714336	157326912	164937296	220615360	177472928	174930448	222731664	188376928	223437600	308542400	176914336	197870736	192789392	207345088	183901312	219795920	223359952	214143632	241390928	204421664	282912512	265396976	208422096	196523584	168290080	261556016	173034160	178264752	183336512	330015424	210570608	190384912	177171600	190232832	226983312	211028480	205247568	206232064
490.265	2	77.19104, 77.19387, 77.194016	WLLDFASK	45.19	0.94	ACSL1_MOUSE	Long-chain-fatty-acid--CoA ligase 1 OS=Mus musculus GN=Acsl1 PE=1 SV=1	1	65406548	93213440	79948576	70465584	67005868	77827808	81429992	79033416	67627872	86136184	81882208	88620104	130974992	85548440	86790344	69391432	88361008	80528848	85854176	88492120	81371736	95330184	84238592	121138992	89012304	84088160	85017272	78235624	94600896	76158328	78396552	71611144	140989808	75483736	88446848	67596920	87055144	91390432	91127608	80295136	89436608
469.252	3	20.657011, 20.662209, 20.66419, 20.668137	AKPVSSKPDSAYR	31.82	0.57	ACSL3_MOUSE	Long-chain-fatty-acid--CoA ligase 3 OS=Mus musculus GN=Acsl3 PE=2 SV=1	1	44586320	57495276	58732688	56976224	57703168	60372204	88617968	73579872	63315664	68818096	65840092	79221928	77760200	65290372	64805104	61969424	78620032	61177972	52436600	69744640	58105728	93944856	68752440	103266592	76355968	64958300	64646684	53389904	80282648	63893660	62484184	59149792	76739936	48402608	68245664	55364144	71983712	71290992	77052864	62313712	69358248
791.391	2	40.50708, 40.520744, 40.534023	IGYSSPQTLADQSSK	80.25	1	ACSL3_MOUSE	Long-chain-fatty-acid--CoA ligase 3 OS=Mus musculus GN=Acsl3 PE=2 SV=1	1	69696832	65031900	76144488	74264832	65228328	85484936	79187896	70026552	62737268	65881056	60125768	63107996	76997936	77376632	61331388	53625144	79045632	71772080	65304292	72770184	51432428	69867352	75219184	80652128	38679096	72460864	77269936	58132700	59873948	64634568	73561664	70737848	70877512	43757008	73051376	76171128	91027952	80424528	75885248	82095792	59219572
380.576	3	58.099953, 58.102253, 58.107014	LKDIVSLVPR	51.05	0.99	ACSL3_MOUSE	Long-chain-fatty-acid--CoA ligase 3 OS=Mus musculus GN=Acsl3 PE=2 SV=1	1	88486464	100765040	87000104	110193216	90563416	105717152	128516608	123111816	97491160	105268344	107888728	137096464	144406976	100572320	105027784	84889672	134685344	107708968	97546536	121692272	102273680	151315184	105444088	173229760	93939064	114069136	108282264	89618400	109416776	98909608	90770416	87842328	129875464	78451304	120329720	99124536	105887520	113910072	108030712	113084296	94123032
987.496	2	84.34733, 84.35397, 84.35588, 84.380974	LSPDPWTPETGLVTDAFK	67.96	0.98	ACSL3_MOUSE	Long-chain-fatty-acid--CoA ligase 3 OS=Mus musculus GN=Acsl3 PE=2 SV=1	1	78057848	93147448	84500984	85812232	78407832	89824648	112545896	96382512	93263472	103918544	85109688	114079216	139800512	90122256	98991648	88728344	124497360	94107088	95740304	113074408	81291264	118749280	107417264	177890640	113688848	98774944	104155232	72818096	107975656	91178728	96271072	90895816	162510992	84496496	102082200	76219840	87212344	95024776	114494392	107949448	104802056
623.32	2	49.522125, 49.533665	VGAPLVC[160.0307]C[160.0307]EIK	38.36	0.8	ACSL3_MOUSE	Long-chain-fatty-acid--CoA ligase 3 OS=Mus musculus GN=Acsl3 PE=2 SV=1	1	39011768	59832024	50020036	34785152	50075544	53911460	60613888	54740876	62147852	75887784	59116340	75829336	80595472	59550184	51131024	50950620	67624000	47418208	45951180	50645416	40005252	85074080	90707600	19124758	58258840	98431768	81157600	60490528	79905296	67768368	69930680	62757392	106441472	79782912	99898768	85912720	91319008	75490304	93508928	75990960	67323720
991.934	2	75.98998, 75.99073, 75.99899	WLC[160.0307]TGDIGEFDPDGC[160.0307]LK	53.04	0.98	ACSL3_MOUSE	Long-chain-fatty-acid--CoA ligase 3 OS=Mus musculus GN=Acsl3 PE=2 SV=1	1	9834719	14523381	12477836	11191094	16424592	17402902	21709244	9838965	7.76527e+06	13801740	20791150	26309136	19617294	20017150	16112914	17438226	22064398	10175188	9788272	10572544	7096497	17784878	16915156	1.3618e+06	0	10921088	25351368	11018814	12100002	20613158	15955793	20746296	29444778	5.12687e+06	25088020	22404360	13588819	26967834	24343704	12846802	12915172
994.502	2	83.6663, 83.67255	LSPEPWTPETGLVTDAFK	43.91	0.68	ACSL4_MOUSE	Long-chain-fatty-acid--CoA ligase 4 OS=Mus musculus GN=Acsl4 PE=2 SV=1	0.53	17268488	20469092	27608312	11917496	12970112	14289508	31724260	16995092	21253930	28215462	20078980	26246730	29555098	24568854	21634284	22807102	24125462	15961862	13288148	16976122	13626705	33935584	24716714	23931878	16956344	20340596	28343484	20458394	40988172	28345722	15823902	22454294	23302620	20626172	11077432	13273513	23897044	27940478	17816434	12231960	30918964
1168.02	4	69.9318, 69.93273, 69.9381, 69.93846, 69.9444	AALGC[160.0307]QVYEGYGQTEC[160.0307]TAGC[160.0307]TFTTPGDWTSGHVGAPLPC[160.0307]NHIK	58.57	0.99	ACSL6_MOUSE	Long-chain-fatty-acid--CoA ligase 6 OS=Mus musculus GN=Acsl6 PE=2 SV=1	1	69596048	41343764	29626190	37509556	43194816	51525908	56574388	31132166	50683248	70902816	50365324	54328312	56185148	59171144	56053144	34447476	56559500	91810640	24498404	53517580	24355706	62140580	77782792	3149570	3873091	64218544	90387120	41338800	30495472	50425964	70620224	39865268	75262272	37822456	129121144	100791648	37547904	94938384	118518240	106460944	68720792
455.94974, 683.4213	2, 3	65.33981, 65.36074, 65.36934, 65.37085, 65.37166, 65.37185, 65.376205, 65.3766, 65.37773	ALRPTIFPVVPR	33.19, 43.65	0.76, 1.0	ACSL6_MOUSE	Long-chain-fatty-acid--CoA ligase 6 OS=Mus musculus GN=Acsl6 PE=2 SV=1	1	1334707200	1676538240	1143426048	1274283008	1251047168	1362294400	1958511360	1575136512	1533823488	1656173184	1550097280	1857841536	2153829120	1502636416	1662670592	1266104320	1884402432	1404948992	1331204480	1760597120	1335678336	1892774400	1646119296	2686093312	2086550784	1633193472	1418178304	1234007040	1921537920	1504139264	1215091840	1216554880	1870167552	1601347712	1984526848	1313682944	1462081792	1595171200	1917343488	1559155072	1732750208
394.22714, 590.83716	2, 3	46.67342, 46.67828, 46.696613, 46.69792, 46.723305	ATLLLEHVER	38.39, 46.97	0.98, 1.0	ACSL6_MOUSE	Long-chain-fatty-acid--CoA ligase 6 OS=Mus musculus GN=Acsl6 PE=2 SV=1	1	556852160	543877760	513583168	541028992	472521056	487707904	656579136	656302336	575996608	612262976	625979328	634115328	690735104	649085440	544374336	541717312	713404864	482239264	457307616	700100032	562951872	734786560	528861792	485328416	524228160	645778368	529283424	511986112	627659328	543318720	587138304	476373472	676214784	559293376	629490176	560833728	575949248	613786496	592426624	565851904	554473856
571.94104, 857.40717	2, 3	58.50153, 58.508392, 58.508465, 58.50951, 58.51253, 58.52027	EALDSDGWLHTGDIGK	101.21, 50.39	0.93, 1.0	ACSL6_MOUSE	Long-chain-fatty-acid--CoA ligase 6 OS=Mus musculus GN=Acsl6 PE=2 SV=1	1	410645152	452384320	381176128	369651488	380284032	403471584	587729664	473486112	500015648	529571936	501361248	558478464	576621248	504281216	487910304	405492256	578724992	470803296	416459072	587334528	377612384	557825280	539506624	760626688	678776768	532162816	440413504	388559872	531753056	504022656	427863680	392828672	571772608	501441472	608311488	433397472	416770240	503096352	605939072	494715680	537458688
460.763	2	44.256565, 44.266857, 44.27174	IENIYLR	31.99	0.6	ACSL6_MOUSE	Long-chain-fatty-acid--CoA ligase 6 OS=Mus musculus GN=Acsl6 PE=2 SV=1	1	672266112	686846208	670358592	615532416	511376256	595475840	884838848	803905088	708463680	844703744	762950336	814542592	977272512	753622848	724056832	640150912	927367424	566314752	543372224	940271680	670918656	1129044224	681909760	1089001600	1021040768	960523520	644099456	653656640	890916096	612830592	657235648	670134400	877944896	891981248	990513600	598484672	727336512	959157696	933402240	699091008	800632832
439.242	3	26.590292, 26.59259, 26.595139, 26.604378	IFHQADTSLKR	54.14	1	ACSL6_MOUSE	Long-chain-fatty-acid--CoA ligase 6 OS=Mus musculus GN=Acsl6 PE=2 SV=1	1	182508752	183932672	145636656	174894336	168030496	175656848	203118048	216346368	185709920	213125680	164434736	189549632	216915248	219633472	212649264	170515056	210149680	167551376	182693984	227433504	179415776	274691392	211164464	232531168	216841056	208434448	175070512	175224128	198365072	202624864	178998496	158970112	198821952	175413824	234326672	190182928	173049632	219129936	245988816	198479776	210664160
997.504	2	61.3128, 61.313725	KPEQPYQWLSYQEVAK	109.89	0.98	ACSL6_MOUSE	Long-chain-fatty-acid--CoA ligase 6 OS=Mus musculus GN=Acsl6 PE=2 SV=1	1	60189776	68330192	56920104	53609440	55011424	73916400	93598176	61163800	97092320	78306304	72710800	80636400	99788048	73936944	68166432	44894768	72258984	65497216	61273588	92294296	56138912	101309952	86887296	122838176	103462336	71063088	87185728	57652484	85581968	60224424	69586928	65149128	111017296	81576848	95204376	73697480	90493200	55430332	90058296	71567728	80543824
602.814	2	31.388342, 31.388403, 31.390028, 31.390942	LAQGEYVAPEK	55.3	0.99	ACSL6_MOUSE	Long-chain-fatty-acid--CoA ligase 6 OS=Mus musculus GN=Acsl6 PE=2 SV=1	1	549883776	570604032	533197184	522245888	539745216	545162816	696807232	658722368	590052224	694099584	621982336	707731648	704743616	645925888	588562176	581126592	716259008	585955136	550625344	696500288	573393920	770960064	633232192	840674304	790744960	658528192	647882688	580729728	589474048	570460544	578961728	555059776	697064064	600835904	762943744	581901568	581802752	693194880	796954752	613594560	645420352
711.375	2	93.07334, 93.081825, 93.08713	LPELSDLGQFFR	84.11	1	ACSL6_MOUSE	Long-chain-fatty-acid--CoA ligase 6 OS=Mus musculus GN=Acsl6 PE=2 SV=1	1	316900288	360796736	305940448	303044416	246963168	265767840	422778848	330188352	317411392	343117760	335592448	469941728	515466400	350248928	370808576	282382688	451501792	306914944	290287712	396764416	270498048	465506400	378028384	784024384	681721728	413407616	386665536	328698592	634845824	378587648	355925728	343495232	580629504	482269888	519187200	332662272	383672224	479104320	516176448	477581920	453822528
547.5923, 820.8846	2, 3	66.236305, 66.258156, 66.26416, 66.26756, 66.268585, 66.269516, 66.273155, 66.27556	LVDAEELNYWTC[160.0307]K	104.32, 28.13	0.97, 1.0	ACSL6_MOUSE	Long-chain-fatty-acid--CoA ligase 6 OS=Mus musculus GN=Acsl6 PE=2 SV=1	1	463994752	552708864	449949472	461427392	418918240	492417920	631656576	549254656	509233792	612105280	563024512	630647680	679294592	567867520	553722240	489923648	581368000	521144480	500823744	587827008	421952448	608821248	662415552	251377776	260316192	585425856	550411136	448934368	574405440	549688000	457829472	453827328	672020544	505149152	687695552	496836864	477998048	614764416	707296512	588428864	560177856
515.94904, 773.4202	2, 3	96.04186, 96.04957, 96.05029, 96.05128, 96.05371, 96.05533	LVILMEPFEDALR	53.42, 71.29	1	ACSL6_MOUSE	Long-chain-fatty-acid--CoA ligase 6 OS=Mus musculus GN=Acsl6 PE=2 SV=1	1	115301384	142643744	122694656	136262752	110912448	173379376	298791616	243854544	196655136	240757536	187715760	286382208	281480800	222248256	242474768	208715024	282468096	177915856	185486624	244656992	201336144	300004928	230897536	332313760	206648976	257165824	265041696	173656160	213106656	258377792	174273056	156499472	222818752	183327792	261880144	160182784	171969088	206609568	251615632	200069360	227411824
901.005	2	88.242966, 88.25248, 88.261116	MIVTGAAPASPTVLGFLR	59.67	1	ACSL6_MOUSE	Long-chain-fatty-acid--CoA ligase 6 OS=Mus musculus GN=Acsl6 PE=2 SV=1	1	41149828	46708816	47855748	42570248	34444816	47594492	90331928	75549816	52190240	77089400	70941360	97702544	98899728	83714432	76898008	63384476	105289352	55183116	52118152	76025680	51035932	107039120	77992664	164642624	121726928	81743192	76864232	59774904	86796208	85231624	57985800	55222620	89177776	68792464	103952288	59673168	61483352	79261944	105630208	74081704	76243592
509.5799, 763.86646	2, 3	92.38245, 92.41553, 92.41567, 92.41809, 92.42628, 92.43001, 92.431854	NNSIWDELFFNK	30.3, 59.23	0.98, 1.0	ACSL6_MOUSE	Long-chain-fatty-acid--CoA ligase 6 OS=Mus musculus GN=Acsl6 PE=2 SV=1	1	399869216	425130976	400404608	409990560	340811904	372080736	531667264	413473120	483424896	465370912	398802144	493594912	525709728	464059392	448251744	354005056	484713248	394636256	379806976	486542496	365879104	509244224	456439616	580797376	499793664	474025184	493329120	374754528	459931776	442603808	388227264	369499648	496314464	426535520	545066304	381513856	390602144	459082976	500092768	453475232	449628064
577.626	3	50.097282, 50.10555, 50.106014, 50.110157, 50.111774	RAEFLGSGLLQHDC[160.0307]K	72.55	1	ACSL6_MOUSE	Long-chain-fatty-acid--CoA ligase 6 OS=Mus musculus GN=Acsl6 PE=2 SV=1	1	524442592	483703904	383462176	419473056	433083232	416603584	626930752	560775360	458762912	563033664	499787680	534659136	584922816	539132736	518232384	479808928	581603008	473797248	380208320	519477824	398916928	598986368	547590080	360081952	328194400	596958400	535710272	420735552	475776160	499529600	430304032	403304128	527219840	504441600	668656768	496087456	460791712	541281152	588412352	518042848	515885824
548.28546, 821.92426	2, 3	48.170094, 48.19199, 48.19369, 48.206684, 48.211575, 48.21389	SEPVAQIYVHGDSLK	38.71, 64.53	0.7, 1.0	ACSL6_MOUSE	Long-chain-fatty-acid--CoA ligase 6 OS=Mus musculus GN=Acsl6 PE=2 SV=1	1	706971008	576703040	551804736	586876032	526884064	586843840	728682240	757249152	637839616	767496640	678391552	630696448	734460096	715296320	637598656	654305536	690294976	606002240	596076544	814278720	597866816	707106752	712267328	585649088	615605760	846160256	680489792	642309696	521377888	623728512	552947392	652808256	620704384	555362240	827043264	709823680	661974336	705632704	748421888	663598592	701286400
690.329	3	63.25301, 63.26768, 63.269142, 63.2743, 63.277256	SVIGGC[160.0307]TQLLTHYYDDAR	73.37	1	ACSL6_MOUSE	Long-chain-fatty-acid--CoA ligase 6 OS=Mus musculus GN=Acsl6 PE=2 SV=1	1	635001472	646493248	564427328	571119616	594927296	667776768	750571456	672921792	643833216	719334656	674549440	734796224	747565760	677747840	671546176	625500480	764627648	736367104	527522144	733525440	484648608	764434944	842902592	607434112	516941568	767582912	748479360	570125568	706500224	706507520	652568512	624374080	758475648	605770880	919983744	702239232	636471360	747748096	878709696	808874112	762180544
472.736	2	48.352745, 48.37733, 48.383743	TMYQVFR	30.33	0.93	ACSL6_MOUSE	Long-chain-fatty-acid--CoA ligase 6 OS=Mus musculus GN=Acsl6 PE=2 SV=1	1	78327432	82254016	93347224	75159144	73554536	93413240	144032160	150648832	108873328	135102784	96506592	130663736	157160832	125838232	123316160	112385016	148148544	91137904	93880928	159823648	114459560	182518976	134659872	198713408	133880048	159340256	137057264	99782112	110943448	118844008	98565184	104094312	108834744	112102408	169625712	115458408	96831744	126526600	138674048	110254304	131671912
458.90277, 687.8507	2, 3	32.364147, 32.36831, 32.36991, 32.37606, 32.379517, 32.379845	VIQSVVYC[160.0307]HGGR	38.52, 38.78	0.93, 0.98	ACSL6_MOUSE	Long-chain-fatty-acid--CoA ligase 6 OS=Mus musculus GN=Acsl6 PE=2 SV=1	1	178291456	197700848	168781184	159145184	172838048	193390368	256582960	219330208	197678320	233280448	209946448	221252400	215858384	249955696	178124048	185118624	226436720	194660496	172179520	233266464	163622736	255948016	206094752	126442464	192644784	181929552	207121376	178804992	159771552	180823136	197961200	197515360	201332336	188518368	273972384	201893408	165054736	191820016	258998096	192732384	218087856
489.276	2	75.78514, 75.792694, 75.79652, 75.7975	WLLEFAAK	37.2	0.99	ACSL6_MOUSE	Long-chain-fatty-acid--CoA ligase 6 OS=Mus musculus GN=Acsl6 PE=2 SV=1	1	425343040	458414752	353704576	373272096	363489856	423627264	580900352	462288896	422832864	511021568	427392288	624659968	642710528	468570144	479596640	388090208	554622400	393416768	411329408	517943072	377223040	552194496	500092576	652693120	490286496	476273728	483427936	362464736	500222432	468430336	393133408	369510816	607660352	458362720	598603008	401300128	419529216	469701632	597603392	462964416	467037376
501.249	3	43.784615, 43.79139, 43.79902, 43.808758, 43.81389, 43.820595	IWHHSFYNELR	57.35	0.59	ACTA_MOUSE	Actin, gamma-enteric smooth muscle OS=Mus musculus GN=Actg2 PE=2 SV=1	0.53	308886176	406019072	617356672	353246592	215460896	222294048	533298336	297760448	361692512	549233152	348989824	689506176	492267360	451444768	486201536	320431552	599107200	309327648	198099952	387640192	302602656	508000576	815076864	773091328	534397120	539203328	487261216	406886496	842267776	269837568	352628928	837542912	943011456	351742784	572136832	1240162048	269249888	697559168	943441600	593999936	546132160
389.18088, 777.35516	1, 2	26.22189, 26.228142, 26.228529, 26.229412, 26.230024, 26.231462, 26.231575, 26.231857, 26.242376	C[160.0307]DVDIR	18.83, 49.28	0.87, 1.0	ACTG_MOUSE	Actin, cytoplasmic 1 OS=Mus musculus GN=Actb PE=1 SV=1	1	8485455872	8021219328	8699415552	7014976512	7989382656	7827078144	9122714624	8506789376	7529299968	10518819840	8522455040	7202735104	10276104192	7739948544	8436448768	7968714240	8605950976	8879395840	6468191232	9952739328	6662879232	11953960960	8924591104	6400240128	8018269696	12634082304	12338867200	8965103616	8720990208	7927021056	9843390464	10126096384	12085072896	10195092480	12752609280	10130035712	9451308032	12850286592	12799046656	11245312000	10028833792
1077.82	3	91.37364, 91.37654, 91.378426, 91.37994, 91.38029, 91.38105, 91.38272	C[160.0307]PEALFQPSFLGMESC[160.0307]GIHETTFNSIMK	109.19	1	ACTG_MOUSE	Actin, cytoplasmic 1 OS=Mus musculus GN=Actb PE=1 SV=1	1	115285328	159267712	215967952	139573600	127890608	261194240	412902112	376900704	232861856	460685984	277918400	257644192	398705824	284111456	371043616	343291648	360403296	325596256	200648976	449505280	201694752	498683744	407308160	101727496	60247972	555192064	703553088	253682416	194161056	364748224	331771392	297163360	415982176	238093952	572357888	333761248	226368960	388573184	442809088	366104544	393088032
1078.15	3	93.980194, 93.99921, 93.99973, 94.00032, 94.004326, 94.00547, 94.00568, 94.00569	C[160.0307]PEALFQ[129.0426]PSFLGMESC[160.0307]GIHETTFNSIMK	72.55	0.99	ACTG_MOUSE	Actin, cytoplasmic 1 OS=Mus musculus GN=Actb PE=1 SV=1	1	276072416	452683520	511427104	407511776	304971552	616268352	992096064	1011357504	717806016	883552064	772272064	838903808	888180800	697817792	899511680	834191680	873008832	618218496	640440192	670272640	653810432	998039680	787849280	137003808	39009796	632847872	685797184	551685888	659798016	962243200	626307520	489382720	537958336	546117632	553847552	466578752	550152512	515755776	435583680	458116544	599986304
1078.48	3	92.82756, 92.83325, 92.83341, 92.83438, 92.83919	C[160.0307]PEALFQ[129.0426]PSFLGMESC[160.0307]GIHETTFN[115.0269]SIMK	74.45	0.99	ACTG_MOUSE	Actin, cytoplasmic 1 OS=Mus musculus GN=Actb PE=1 SV=1	1	5169392	13472967	22282680	15890679	9399820	34784292	66609732	90666368	47162100	73481152	54496900	71234184	67325688	38661408	84045576	63916064	71932080	43548940	39753468	54014784	52919064	67425776	64468116	5.23444e+06	0	48517368	33841240	38839356	34749268	82135984	45029668	23807754	24971476	23703866	35012136	31578406	38025984	20393390	22533606	23425970	44657408
739.02783, 739.0279, 1108.0375	2, 3	69.501625, 69.50602, 69.5123, 75.21088, 75.24457, 75.26876, 75.28623, 75.28753, 75.2884, 75.289375, 75.29034, 75.29362, 75.29528, 75.299774	DLYANTVLSGGTTMYPGIADR	104.59, 169.73, 41.52	0.89, 1.0	ACTG_MOUSE	Actin, cytoplasmic 1 OS=Mus musculus GN=Actb PE=1 SV=1	1	4901109760	6568466432	6760697856	5479065088	5135008256	7793221120	9725084672	8829282304	7377400832	9637295104	7974850560	9037657088	10636557312	7587501056	9349981184	7941899776	9149840384	7729958400	7519559680	9410161664	7358109696	10448225280	9205381120	9244086272	6190688256	10075577344	10126498816	7414638080	7519591424	8282214912	7796217856	7574870528	9724999680	7546895360	9468540928	7253277696	6987238400	8195957760	8579983360	7858856960	9232648192
744.35925, 1116.0345	2, 3	68.31691, 68.328094, 68.32972, 68.33859, 68.34713, 68.36559, 68.377106	DLYANTVLSGGTTM[147.0354]YPGIADR	105.13, 154.86	1	ACTG_MOUSE	Actin, cytoplasmic 1 OS=Mus musculus GN=Actb PE=1 SV=1	1	613603584	867767296	781307520	719777792	734617728	914827648	982321024	1009772736	878070144	931333568	694622976	670934144	1022311744	767546496	935916096	850991168	831890560	877117120	944429632	1134116608	1005980800	1058477632	849253376	589151744	711962304	1146032768	1005907712	944327168	689271680	670358016	832208256	865439232	1042652864	786917952	874108800	675888256	863406784	946074944	780048704	870220864	924888384
1108.5297, 1108.5314	2	73.40486, 73.4094, 73.41935, 73.42597, 77.584335	DLYAN[115.0269]TVLSGGTTMYPGIADR	127.22, 134.23	1	ACTG_MOUSE	Actin, cytoplasmic 1 OS=Mus musculus GN=Actb PE=1 SV=1	1	56807720	118407232	122637392	101262200	72660688	147490384	198915248	190827024	160537856	200196352	162572400	211137040	239555744	151584736	193588928	170322032	194250240	154507056	163143776	210053952	170937648	243008224	190575584	151140832	101557080	212198880	215592752	137279136	140379776	166334112	145474864	137440848	197594800	135860496	183556272	127203672	146673056	159075584	148860048	134710176	168525280
566.767, 566.7671	2	33.294823, 33.32405, 33.32502, 36.929897, 36.93246, 36.93595, 36.937195, 36.937214, 36.93858, 36.94448	GYSFTTTAER	43.97, 57.31	1	ACTG_MOUSE	Actin, cytoplasmic 1 OS=Mus musculus GN=Actb PE=1 SV=1	1	74095632384	78807687168	83676135424	76978880512	78038499328	78914207744	94247493632	90233585664	81284390912	96780378112	88054513664	81568800768	103733444608	82853511168	82603393024	86339960832	89110020096	78366400512	72356225024	91474845696	81455513600	113100627968	81767907328	113053040640	92791152640	93025591296	83892641792	85994668032	91472191488	72865751040	84812423168	84825989120	94656004096	91907334144	87393157120	77119143936	86379159552	93871980544	90862952448	78827700224	88594571264
781.7267, 1172.085	2, 3	65.58096, 65.58753, 65.596375, 65.59966, 65.60691, 65.607956, 65.61114, 65.6118, 65.612335, 65.61283, 65.6176, 65.623886	KDLYANTVLSGGTTMYPGIADR	117.84, 163.57	1	ACTG_MOUSE	Actin, cytoplasmic 1 OS=Mus musculus GN=Actb PE=1 SV=1	1	1898127744	2688730880	2599507456	2160138240	1989853568	3267195904	4064376576	3688533504	2888434688	4065300480	3221564160	3370706176	4145045504	3025720320	3770788352	3291266560	3837271040	3273155840	2876981760	3857478912	2911485440	4276666624	3788517888	3653892864	2365549312	4085130496	4128381952	2892588544	3028103424	3245869824	3153830400	2999393536	3736305920	2833633536	3876011776	2960561152	2714641664	3173401856	3386576896	3046575360	3679924736
787.057	3	59.3297, 59.339127, 59.341778, 59.37671	KDLYANTVLSGGTTM[147.0354]YPGIADR	75.65	1	ACTG_MOUSE	Actin, cytoplasmic 1 OS=Mus musculus GN=Actb PE=1 SV=1	1	173366816	220909936	183879120	217740560	204775184	227345824	323347296	302680192	223441328	241705264	219951088	200501584	289868896	245945056	259350688	251992080	244833840	220260192	259760384	350560224	277101152	405703520	206109536	313302560	249625888	371576288	335483456	253133360	269979808	205146624	222244832	217829248	284882240	289843168	232436016	157569632	230376208	280472704	227133856	222406560	241628960
782.05304, 782.0541	3	65.1673, 65.167816, 65.17415, 67.78156, 67.78286, 67.78855	KDLYAN[115.0269]TVLSGGTTMYPGIADR	45.1, 50.6	0.93, 0.97	ACTG_MOUSE	Actin, cytoplasmic 1 OS=Mus musculus GN=Actb PE=1 SV=1	1	71596640	113203440	147045344	97528096	116036584	181998832	155297904	198470944	146237664	162286608	168306928	201372016	133208888	155800976	235737408	203250592	158958112	181834784	156513088	147971616	156967024	156379840	180866160	60167944	58258432	142824496	201503952	152554016	108049872	210834528	146508320	137770896	125624456	112338616	167373216	151899456	104837704	112748288	115884816	148802528	135737216
850.72864, 1275.5887, 1275.5922	2, 3	89.86639, 89.86911, 89.8731, 89.87973, 89.948616, 89.96023, 89.96475, 89.96701, 89.97048, 89.98275, 97.221985	LC[160.0307]YVALDFEQEMATAASSSSLEK	114.14, 116.16, 158.26	0.99, 1.0	ACTG_MOUSE	Actin, cytoplasmic 1 OS=Mus musculus GN=Actb PE=1 SV=1	1	3011506176	3314891776	3811415552	3009715968	3187773952	4229777920	4785455104	4332452352	3720950016	4761840128	4121890304	4104878592	4619432448	4131121664	4890982912	4342512640	4463014912	4318349824	3327279104	4957519360	3507316736	5116573184	4301037568	3039678720	2714828544	5564301312	6827552768	3717896192	3577921024	4945956352	4093532672	3974875136	4565331968	4264723712	6221934592	3915163392	3354590976	4654409728	5092281344	4507194880	5715681280
851.05646, 851.0584	3	91.87306, 91.87964, 93.38884, 93.39636, 93.39653, 93.39904	LC[160.0307]YVALDFEQ[129.0426]EMATAASSSSLEK	53.91, 62.1	0.99, 1.0	ACTG_MOUSE	Actin, cytoplasmic 1 OS=Mus musculus GN=Actb PE=1 SV=1	1	85258600	82912808	100755008	91248016	107903928	101437024	96808128	122257480	93359840	111730056	90020544	141169696	103671760	89019520	157161712	115847216	91723088	94347240	83819248	107577976	97110256	118003080	75651664	54995968	66044752	111014488	109388016	91989672	77848688	167237520	77197488	86937744	80257184	108124000	86763344	91880224	89413120	69199712	97549032	72543440	175743264
506.239, 758.8545	2, 3	33.12414, 33.12556, 33.125626, 33.126312, 33.126663, 33.126835, 33.127876, 33.128674, 33.12926, 33.132164, 33.13796	QEYDESGPSIVHR	81.49, 85.8	1	ACTG_MOUSE	Actin, cytoplasmic 1 OS=Mus musculus GN=Actb PE=1 SV=1	1	6694301696	5834908672	6418436608	5251975168	5685550080	6081525248	7526547456	6259550208	5636243456	8676586496	6043441664	4642117120	8226754560	6124055552	5669431808	5956084736	6930206208	7730906624	4991525888	9659891712	4545631232	9559839744	7299198464	10090180608	13125538816	12978348032	13375988736	7863099392	5943620096	5287622144	9590301696	10646421504	13484053504	8105110528	14155097088	10369651712	9017577472	13234694144	13676739584	11744245760	9159447552
506.567, 759.346	2, 3	34.09579, 34.115993, 34.11789, 34.119835, 34.124783, 34.124794, 34.12698, 34.127144, 34.128674, 34.129124	Q[129.0426]EYDESGPSIVHR	78.82, 91.03	1	ACTG_MOUSE	Actin, cytoplasmic 1 OS=Mus musculus GN=Actb PE=1 SV=1	1	1945859712	3341424384	3179446272	2981580032	3150608896	2756559616	3188515840	3459937792	3219296256	2986893312	3187722240	4381335040	3469462528	3024603904	3230089216	3089775872	3442985216	2202556416	2794208000	2357583616	3838117120	4018400768	2125941504	2820110592	1962000896	1820789376	1377642752	2825603072	4089654272	3089437440	2319507968	2019411072	2092282368	3521064960	1670561280	1680809472	2790541824	2201423360	1800686464	1875775872	2749906432
637.52795, 796.6594, 796.65967, 1061.8749, 1061.8755	3, 4, 5	79.71254, 79.72417, 79.724304, 79.72512, 79.72561, 79.72569, 79.72679, 79.72723, 79.727234, 79.72806, 79.72854, 79.72886, 79.72893, 79.72903, 79.73023, 79.73091, 79.731285, 79.73413, 79.738884, 79.75371, 79.75916, 79.78754, 80.932945, 80.93411, 80.93654, 80.93904, 80.94006, 80.94012, 80.942406, 80.943085, 80.94496, 80.94725, 80.952095, 80.95279	TTGIVMDSGDGVTHTVPIYEGYALPHAILR	111.35, 45.8, 72.11, 76.61, 80.04	0.99, 1.0	ACTG_MOUSE	Actin, cytoplasmic 1 OS=Mus musculus GN=Actb PE=1 SV=1	1	18377728000	25450690560	26109503488	22408009728	19972100096	29263364096	43606106112	39989252096	30154885120	40354467840	32676306944	35416420352	48167587840	30341865472	36520628224	32629008384	39453220864	29065064448	30745821184	38868381696	30280034304	46721331200	37921021952	44770959360	23715829760	39711571968	39884308480	28535693312	32405299200	32336025600	29434738688	28197038080	39959154688	28513640448	35521007616	28073011200	27278516224	31142721536	31977717760	30691620864	34011088896
800.65784, 1067.2072	3, 4	76.02495, 76.02783, 76.03689, 76.03792, 76.0386, 76.0418, 76.04296, 76.04353, 76.04862, 76.04915, 76.050255, 76.054855	TTGIVM[147.0354]DSGDGVTHTVPIYEGYALPHAILR	109.86, 70.84	1	ACTG_MOUSE	Actin, cytoplasmic 1 OS=Mus musculus GN=Actb PE=1 SV=1	1	1586315904	2113869184	1908149248	1847784832	1780004224	2209901568	3122337536	2666496768	2121157760	2705138944	1906120064	2088745600	3350220800	2071818624	2453716480	2237147136	2344565760	2073377664	2526695424	2942726912	2630389248	3219934976	2136272896	2914337536	2068474496	3097853696	2576704768	2247930368	2235002368	1742373888	1795790592	1993950208	2932710400	2159507200	2140138752	1580321664	2019815808	2347390976	1904727424	2161619456	2169515520
652.0265, 977.534	2, 3	59.389397, 59.43997, 59.44372, 59.444965, 59.44531, 59.44562, 59.44703, 59.44739, 59.44871, 59.44973, 59.451588, 59.45368	VAPEEHPVLLTEAPLNPK	123.61, 63.24	0.86, 0.94	ACTG_MOUSE	Actin, cytoplasmic 1 OS=Mus musculus GN=Actb PE=1 SV=1	1	175300083712	208598548480	188371484672	182977511424	170808442880	187124056064	247155032064	215410802688	206152941568	232940322816	217212174336	213088829440	277057241088	202136600576	220094234624	191684313088	234958176256	199274135552	182003597312	228254236672	188995059712	274870517760	217519816704	324036395008	259481223168	238429716480	221502652416	191001264128	263685881856	188988719104	198209765376	196275306496	265139601408	223195807744	226146041856	185193152512	211360940032	226666790912	222547247104	202172186624	223265832960
652.35333, 978.02637	2, 3	61.600643, 61.60921, 61.61192, 61.613533, 61.614456, 61.61668, 61.61855, 61.618893, 61.619255, 61.619457	VAPEEHPVLLTEAPLN[115.0269]PK	41.08, 90.66	0.98, 0.99	ACTG_MOUSE	Actin, cytoplasmic 1 OS=Mus musculus GN=Actb PE=1 SV=1	1	3228045056	6017165824	5286585344	5100101120	4570754048	4451194880	5941800960	5746857472	5285924352	4741365248	5853237248	7584738304	6575043584	5059012096	5936086016	5123679744	6171577856	3857403648	5848608256	3794545920	6645432320	6295473664	4184696832	5809729536	3550690560	3099195904	2384124416	4470485504	8132993536	5734005248	3532596992	3063222016	3717538816	5950490112	2394387968	2629411584	4487733760	3100311552	2615773696	2824659200	4456126464
761.362	2	60.91307, 60.917084, 60.939987, 60.940662	AGTQIENIEEDFR	45.33	0.98	ACTN1_MOUSE	Alpha-actinin-1 OS=Mus musculus GN=Actn1 PE=2 SV=1	1	252048192	291823552	261705392	236438528	242761760	293211968	261605376	283541248	285739776	363778880	322596096	257077104	553626240	216431152	296037216	268139552	322104992	300570304	294696384	248215088	229963008	328878784	297667584	262440896	272364736	364701888	337661152	321390912	283931488	222191280	307944416	309630400	392356576	324464672	218123824	295793664	333134688	365308384	296312896	251244528	320020448
645.652	3	69.840675, 69.843704, 69.84373, 69.84435, 69.84465	AGTQIENIEEDFRDGLK	55.5	0.58	ACTN1_MOUSE	Alpha-actinin-1 OS=Mus musculus GN=Actn1 PE=2 SV=1	1	300375744	391883072	416895040	334996320	332729472	362729824	412414656	411852800	349475584	533727904	427182656	363924928	717213440	268911520	434508640	381478560	456036704	372498816	411355520	395264032	357088256	603525632	415966688	612229056	487744928	504627168	466354368	438850400	466649888	298757056	360550688	431285952	604170944	428737504	385458688	406851808	435015744	490977536	462718688	372623712	434368832
669.992	3	85.170395, 85.178696, 85.18582, 85.18701, 85.18724, 85.18815	AIMTYVSSFYHAFSGAQK	77.87	1	ACTN1_MOUSE	Alpha-actinin-1 OS=Mus musculus GN=Actn1 PE=2 SV=1	1	398325280	502102880	516626688	411276096	422908064	523054144	579950656	642540992	517534816	762206592	590638720	585386752	869371968	485421760	632541120	579107136	700008320	589785344	524743872	552288000	486289824	790084800	713966208	620172736	433744128	693913600	753206016	589013824	482107744	529541536	547651392	577065792	705751808	515544224	633230208	609135488	532879264	643358528	661053888	545585408	605103488
670.32	3	86.33645, 86.34084, 86.34329	AIMTYVSSFYHAFSGAQ[129.0426]K	38.06	0.83	ACTN1_MOUSE	Alpha-actinin-1 OS=Mus musculus GN=Actn1 PE=2 SV=1	1	14630147	33610656	35735232	24919688	28681984	34257080	27194752	45308504	23640722	38899192	36957224	64211656	40337780	32167032	54589784	35400960	40891416	22987228	48685784	21677366	45401816	42970792	34344236	13924587	3.941e+06	10621793	13767599	35044700	33734316	29283442	22193744	12949239	14744036	30438188	14593044	14331640	20242278	22277580	12867771	12277189	25746500
432.745	2	49.89663, 49.89757, 49.89925	ALDFIASK	68.34	1	ACTN1_MOUSE	Alpha-actinin-1 OS=Mus musculus GN=Actn1 PE=2 SV=1	1	1225266048	1376479616	1361377536	1261593856	1142773760	1186171008	1381512192	1552691968	1321878912	1608129152	1390492672	1294192896	2039936384	1249758592	1290397312	1268142464	1557002112	1252596224	1275479936	1300541568	1336277120	2097499264	1321659904	1767916288	1332729984	1594746624	1361430784	1707186048	1499527296	1049565568	1232490368	1307777664	1657522304	1658942208	1243222272	1350755584	1577219712	1633434752	1374443136	1182276352	1405137792
497.23	2	28.1002	ASFNHFDR	39.89	0.92	ACTN1_MOUSE	Alpha-actinin-1 OS=Mus musculus GN=Actn1 PE=2 SV=1	1	182889232	236112384	229525056	203238480	191840672	176210384	208982432	210985520	209481408	283022784	223820688	208004512	376916672	166384448	229553472	218494176	254241872	212593616	208616416	193558512	200037184	348371680	205511504	245610736	202657472	237865328	228487280	239009376	206177456	143306512	230941456	232197168	294788896	262652080	176707584	188189664	240893632	285236096	241848496	203593136	221453376
405.531	3	31.732517, 31.743763, 31.745506	ASIHEAWTDGK	52.02	1	ACTN1_MOUSE	Alpha-actinin-1 OS=Mus musculus GN=Actn1 PE=2 SV=1	1	640320192	754948032	804296896	720465024	723585408	729755392	865075328	895341504	756230656	999274752	865836096	805185792	1130679040	686539136	809980032	821425856	933140352	793759360	737458048	795828288	691472768	1131056256	778746368	1009336448	847707328	827860928	871804672	915055040	915120960	646536576	791735808	837949696	991753728	872774080	756053504	762997696	852862976	929400000	956693248	759513600	902029504
558.288	2	24.042807, 24.048326, 24.048374, 24.051958, 24.059643	ATLPDADKER	43.82	0.93	ACTN1_MOUSE	Alpha-actinin-1 OS=Mus musculus GN=Actn1 PE=2 SV=1	1	306808000	424403808	434254656	336938752	330979712	344537888	459851040	477744640	364055264	480160256	441571072	395243584	675959040	311540512	422660128	400295360	460540992	329154048	387761280	352439264	362455904	660580928	392057824	655035392	454138496	426540192	387262464	467043552	564036160	336782848	399554720	426289984	562440256	514848736	290487424	313975008	442219104	477167328	474147008	344731392	415563296
895.931	2	78.73022, 78.835175	DDPLTNLNTAFDVAER	112.36	1	ACTN1_MOUSE	Alpha-actinin-1 OS=Mus musculus GN=Actn1 PE=2 SV=1	1	211067344	231457568	239395456	201706416	186411040	226975296	206921104	226795488	195242592	276611584	230343072	202276800	314988320	172340080	224187872	223108960	216141728	238641312	243437872	192848736	213650880	214728320	253883072	162218976	172612224	254185008	283510432	270419232	187842480	197043696	236364016	259559584	277897568	215931616	204508704	241960096	259589328	246909712	235658688	228499872	221831648
420.216	3	65.38613, 65.38659, 65.38727, 65.38844	DGLGFC[160.0307]ALIHR	50.39	0.99	ACTN1_MOUSE	Alpha-actinin-1 OS=Mus musculus GN=Actn1 PE=2 SV=1	1	326187904	414702304	398620544	307159904	341392640	369938048	357789536	413807296	359318944	490117216	434678848	388090080	651061696	276429920	403618816	356139616	420424512	409354400	319524160	322691008	275527392	457644672	442385856	222758816	163379072	416469600	422006592	391961984	347830304	349131648	348001440	381567104	474984096	424470880	376648704	369094912	415910432	455398720	429074144	352125728	421210272
600.319	2	73.0468, 73.066956, 73.06872	DLLLDPAWEK	36.81	0.97	ACTN1_MOUSE	Alpha-actinin-1 OS=Mus musculus GN=Actn1 PE=2 SV=1	1	334063744	471659744	436852928	363509888	351804768	411942368	393971584	391369216	403087968	517165248	455385728	463549376	760626880	331453760	422336224	388172672	543983040	435644640	451196992	435869344	359131936	582251968	429350720	381657440	425767840	487484864	497203648	494655392	534581504	369760032	458755296	471696864	633215360	538475904	398839584	412039776	502506656	529963072	468700896	420420192	473585216
587.805	2	69.69583, 69.69755, 69.7077, 69.71518	EGLLLWC[160.0307]QR	61.06	1	ACTN1_MOUSE	Alpha-actinin-1 OS=Mus musculus GN=Actn1 PE=2 SV=1	1	820051584	1044438848	1035643520	881857088	869432512	994202624	1018835392	1015971648	864586944	1201067392	1056455808	951724224	1682934400	792718016	958806208	968943168	1104350080	970998464	881828928	886403136	760711040	1247163776	1147345536	734896192	686236352	1083236864	1185426816	1011727168	1072524672	860071808	1059788096	1026945856	1410934144	1075483520	1068030016	991467904	1075938816	1174595328	1157668352	982045888	1057637440
781.368	2	46.871387, 46.910343	ELPPDQAEYC[160.0307]IAR	53.17	1	ACTN1_MOUSE	Alpha-actinin-1 OS=Mus musculus GN=Actn1 PE=2 SV=1	1	184015968	209373728	215904224	207113600	175916288	199161216	202716320	236018368	164372576	239750000	245054064	196554368	261720128	188311968	193416608	228064976	234312624	220061184	182963360	190677232	178603376	241892304	227531104	141097664	134705424	255993552	223989360	251307008	189851008	186981504	209746016	192759104	243465952	219716960	200179712	220352896	226597312	243116224	222840640	204686656	198081184
865.383	2	59.9104	ETADTDTADQVMASFK	110.87	1	ACTN1_MOUSE	Alpha-actinin-1 OS=Mus musculus GN=Actn1 PE=2 SV=1	1	13051320	13530137	29036728	12034000	15742679	24938912	18350488	18534622	14541101	20644690	29872348	20210644	7.47778e+06	22491044	35289164	14686307	14761568	31108334	29919432	15045914	19707366	2899601	30243914	0	0	29088008	38846928	24223426	1.8162e+06	33777360	26261064	28837642	14606749	7105385	12254389	37581628	17095300	21504788	22321342	25478828	33684872
769.39	2	60.245487, 60.259975, 60.270046	FAIQDISVEETSAK	85.62	1	ACTN1_MOUSE	Alpha-actinin-1 OS=Mus musculus GN=Actn1 PE=2 SV=1	1	1188267136	1423425920	1358810112	1159636480	1174793088	1292444672	1443878272	1354769152	1316880128	1606874112	1471777024	1274084096	2167436800	1182270976	1385514624	1345672704	1566943744	1326910464	1281654912	1376069120	1165821440	1726053632	1418680192	1658540800	1310566144	1572511488	1521321088	1477248000	1403974272	1129764224	1351261696	1398532480	1852618496	1473086592	1299693952	1253257984	1533607424	1562033152	1531965824	1293990272	1544920832
474.57285, 711.35596	2, 3	82.207085, 82.23378, 82.23691, 82.24344, 82.24639, 82.24676, 82.25387, 82.278046	GYEEWLLNEIR	33.79, 68.25	0.73, 1.0	ACTN1_MOUSE	Alpha-actinin-1 OS=Mus musculus GN=Actn1 PE=2 SV=1	1	712325312	955824448	928250688	809585408	706463424	763928640	1010618112	1082915968	887129536	1209784704	961935808	1051708160	1662067328	776434304	980274048	903704320	1145179136	867873280	967935168	898818304	836448064	1416599424	1053955200	1229899136	972978048	1118821120	1086826240	1021782976	1124121472	782198400	959597696	954355904	1429517824	1102375552	928374080	867323072	1022631872	1182401408	1111792128	951550400	1002400448
409.88666, 614.3272	2, 3	31.980064, 31.994183, 31.997253, 32.002922	HRPELIDYGK	45.06, 55.14	0.94, 0.98	ACTN1_MOUSE	Alpha-actinin-1 OS=Mus musculus GN=Actn1 PE=2 SV=1	1	722333376	1014473088	1094622336	923037440	895123904	913922112	1085952384	1196969856	957758272	1367997312	1151403264	1046331712	1708036992	899547200	938774272	1086643072	1268925568	980973568	1002567424	943342784	1025703040	1586938880	905445312	1217019520	1037117824	1022384960	1081008128	1181733120	1088398720	716467968	1047521344	1105110400	1268307584	1179996160	937789888	948527424	1186094464	1231601792	1094926848	911420992	1080577792
438.87134, 657.8038	2, 3	25.207096, 25.214516, 25.217428, 25.221, 25.221684, 25.23393	HTNYNMEHIR	40.86, 47.19	0.83, 0.99	ACTN1_MOUSE	Alpha-actinin-1 OS=Mus musculus GN=Actn1 PE=2 SV=1	1	95789736	130518280	153467360	113986112	109982240	160589744	210134720	228150544	157319072	252047968	198071424	187492160	306412096	142645584	229314512	188960928	233295344	167195744	153962704	183045216	157901376	304777248	215916016	235356480	119885712	202130528	221481168	202827360	177763376	150998704	185900112	199523888	208071248	165268512	156030592	183653088	167275040	174998400	191221664	135251184	180431776
831.4	2	65.047264, 65.05481, 65.0607, 65.06148	IC[160.0307]DQWDNLGALTQK	112.94	1	ACTN1_MOUSE	Alpha-actinin-1 OS=Mus musculus GN=Actn1 PE=2 SV=1	1	330688896	419831392	423786240	335082048	323148192	368368448	419788128	415335744	374933952	551317056	443194208	393362656	774436224	314083552	394801280	393728864	480716800	440509664	353858112	428391872	285766656	609640832	501238848	350754432	310702784	512943680	464402624	416773376	424768512	326315072	457919360	426656768	676607808	497721696	474630016	471737120	498571072	588799616	572487296	424504768	473495040
814.737, 1221.6002	2, 3	80.65391, 80.65668, 80.65696, 80.6654, 80.66568, 80.66696, 80.66717, 80.66772	IDQLEC[160.0307]DHQLIQEALIFDNK	118.38, 81.85	1	ACTN1_MOUSE	Alpha-actinin-1 OS=Mus musculus GN=Actn1 PE=2 SV=1	1	852786816	931749760	918396608	772094784	802962944	871419904	1018104128	1017773568	891883648	1243287296	995072512	859000128	1740660096	797536384	998090880	936143552	1116378496	1026130432	897239808	992465408	742199488	1371509376	1112975616	809083264	799899136	1271633152	1323355776	1114492160	1001016064	728456384	1002896640	1119046016	1596076160	1061637184	1104680576	1084305792	1161516800	1362674944	1316559744	1052143808	1109278848
815.064	3	82.23913, 82.29936, 82.3146	IDQLEC[160.0307]DHQ[129.0426]LIQEALIFDNK	32.79	0.82	ACTN1_MOUSE	Alpha-actinin-1 OS=Mus musculus GN=Actn1 PE=2 SV=1	1	11400635	39605092	30549564	29736858	27510970	36537048	19201438	37217720	34388008	34431872	34585016	49016580	56012552	26776438	39270548	38789880	37177412	33855184	36528692	28985736	44335020	56231508	26854806	37027336	15792036	16327572	35244296	32545588	39948088	33883424	27058588	23111464	27486110	27604598	21664582	26331714	24712030	32016256	18101802	23340466	42263644
583.9715, 875.454	2, 3	50.24204, 50.242237, 50.243664, 50.24588, 50.24858, 50.24992, 50.25328	ILAGDKNYITEDELR	63.64, 67.05	0.85, 0.99	ACTN1_MOUSE	Alpha-actinin-1 OS=Mus musculus GN=Actn1 PE=2 SV=1	1	277132320	287274336	284790848	260654752	263954416	226505424	373862464	429964064	265018992	423119392	298236960	321259488	575532480	258025904	320637984	298369056	384974752	228316416	266111392	330281184	332604320	585373952	284538080	567851008	387602272	369335104	331785056	333222560	367185760	246499488	274847744	255366384	455259072	389230368	271461664	268191792	319383232	382648224	335256096	227170496	358515904
550.609	3	53.45545, 53.455765, 53.456287	KAGTQIENIEEDFR	32.84	0.6	ACTN1_MOUSE	Alpha-actinin-1 OS=Mus musculus GN=Actn1 PE=2 SV=1	1	117767552	127845760	135331312	117473472	115358432	137407360	140510112	143086768	112718480	175423184	137781472	123033472	268974176	103993312	109037760	127533472	143258144	139552208	124331856	107246200	110465032	190961712	160493920	309486560	146045744	164233184	155891232	154917344	192199920	110472528	133887664	179056000	164308144	162185648	123049864	147367296	178513232	137538640	142572432	132107616	145260496
640.32153, 959.9783	2, 3	69.01386, 69.01474, 69.017334, 69.01961, 69.02415, 69.0294, 69.032776	KDDPLTNLNTAFDVAER	40.99, 81.11	0.99, 1.0	ACTN1_MOUSE	Alpha-actinin-1 OS=Mus musculus GN=Actn1 PE=2 SV=1	1	339235456	450065216	429891424	346286080	325073120	377287744	431236384	419465088	384865184	542903360	475350400	390399680	757233536	347157600	445932832	390554912	480214464	408867648	385478304	437567232	390882400	577267328	424246656	569851264	454056992	535664224	508170848	474871200	519818176	318490464	421782688	460049120	678274688	489791264	404477920	368589440	493141536	543820096	504359296	379897824	502325792
585.2795, 877.4153	2, 3	26.949038, 26.98323, 26.98383	KHEAFESDLAAHQDR	100.01, 76.24	1	ACTN1_MOUSE	Alpha-actinin-1 OS=Mus musculus GN=Actn1 PE=2 SV=1	1	548778944	642943168	619529536	551380160	561501184	531301728	734466560	678842816	588392960	779700608	654216384	590063872	912753664	574399680	683082368	617037376	732706496	557524544	496437440	639858432	534283584	913400576	626701696	698239424	721521600	664517632	619076224	619154816	782816640	546472000	606723456	649088896	763110592	726457600	596507904	585339520	625487104	771250240	754402880	604380736	673200384
507.588	3	37.71715, 37.733967, 37.744854	KTFTAWC[160.0307]NSHLR	50.21	0.62	ACTN1_MOUSE	Alpha-actinin-1 OS=Mus musculus GN=Actn1 PE=2 SV=1	1	190899376	137885712	170636672	165422720	169713408	216927856	197164784	186778544	161064304	224320464	170439792	134827808	286519456	157241536	144861632	217702144	191578976	191926752	173938896	213167456	165031344	225599920	197074512	41563192	28439740	211913584	196105296	216674752	182030832	145788848	201239296	187434480	249838080	230292256	196935984	202249952	156704320	244560832	264171904	134788416	213879200
431.922, 647.3798	2, 3	52.766964, 52.774754, 52.78607, 52.78625, 52.786545, 52.787308, 52.789284, 52.79145, 52.792492	LAILGIHNEVSK	47.32, 55.94	0.92, 1.0	ACTN1_MOUSE	Alpha-actinin-1 OS=Mus musculus GN=Actn1 PE=2 SV=1	1	1233667328	1703325952	1542546048	1304078208	1300596992	1420026112	1774460672	1850649216	1572087040	2151041536	1772385152	1602682880	2995549184	1286128128	1675026432	1515290368	1943555456	1564157440	1598743296	1563121920	1465854336	2470845440	1652737408	2141343104	1709111424	1905481856	1665757440	2001476096	2074288384	1295130112	1501585792	1730852864	2341236224	2031317248	1481229824	1437512192	1755246976	1802706944	1767210880	1450967552	1772584832
608.339	2	87.66662, 87.666794, 87.66706, 87.66789	LASDLLEWIR	68.3	1	ACTN1_MOUSE	Alpha-actinin-1 OS=Mus musculus GN=Actn1 PE=2 SV=1	1	1483576960	1860618240	1726834048	1581091840	1440380416	1517821824	1935071616	1775423488	1700610688	2176022016	1936927104	1910112128	2786209280	1499613440	1803252096	1706939776	2116436608	1712040832	1578212864	1689640832	1521251456	2469420544	2027067008	2507371776	1880945024	1984552192	2065320832	1974706432	2379382016	1736308608	1819056000	1849801856	2643894528	2152364032	1831483264	1669843072	2055162752	2269771776	2082125952	1871879936	1980307072
571.3094, 856.46124	2, 3	88.79244, 88.79434, 88.80114, 88.80362, 88.80634, 88.80906, 88.81183, 88.82061	LLETIDQLYLEYAK	110.08, 70	1	ACTN1_MOUSE	Alpha-actinin-1 OS=Mus musculus GN=Actn1 PE=2 SV=1	1	767697536	927286464	909584640	766784384	693208768	796181760	930481856	907442688	819058496	1138147328	939692416	909129536	1573108864	757280960	937169152	871326528	1036121536	917472704	847996864	836573568	755467392	1339740672	963400320	1196096384	937214144	1077010816	1133595392	995044096	1088128896	832484864	914844288	924118528	1292274048	1062456704	836862208	877292480	976127424	1114609536	1035797312	904149376	1050975296
587.289	3	55.536003, 55.552658, 55.554214, 55.554615, 55.55491, 55.558224	MLDAEDIVGTARPDEK	38.93	0.73	ACTN1_MOUSE	Alpha-actinin-1 OS=Mus musculus GN=Actn1 PE=2 SV=1	1	127711160	197067056	200106528	149684976	146183392	254962960	313800800	332370944	243131280	367159776	297130080	257375168	452596832	207416000	312528704	256566048	396195552	226085904	263629808	246385152	267024240	370588448	300522112	331197856	164847824	318882112	331130912	242837776	221401536	225073216	233668240	251417824	305910656	252575840	254460320	244214032	250219632	252032512	235328320	192242544	264275200
982.944	2	67.600716, 67.60364	MVSDINNAWGC[160.0307]LEQAEK	81.38	1	ACTN1_MOUSE	Alpha-actinin-1 OS=Mus musculus GN=Actn1 PE=2 SV=1	1	5757985	17394028	23709224	13918374	12603890	34440664	26423932	39136508	7555008	40062112	29225356	23114972	61647468	15966770	23331200	30478148	20824968	23776836	16077206	30050468	11512970	56373088	42474444	6359457	10053033	40861288	41614908	24179088	14257877	21392806	23418982	23344514	40359256	23072012	26846800	35675336	32052556	38374680	28292004	20678334	23660488
500.59628, 750.3914	2, 3	66.640465, 66.64493, 66.647385, 66.6477, 66.648994, 66.65003, 66.66167	NVNIQNFHISWK	53.02, 61.41	0.96	ACTN1_MOUSE	Alpha-actinin-1 OS=Mus musculus GN=Actn1 PE=2 SV=1	1	442536704	551965632	516132960	458693792	453813024	522125760	547314112	538160064	485529888	739522240	573391552	530026912	961821568	405877024	530859968	498342496	646449664	544408512	440547840	446667680	404841440	711323648	616173440	415752800	274683392	616632128	612111104	544823616	651146432	464041760	515769952	541294272	811012544	606809856	583569152	584455744	617562880	667827584	638039808	537796736	598519808
576.78	2	43.122036, 43.125122, 43.12724, 43.13145	NYITEDELR	52.92	0.99	ACTN1_MOUSE	Alpha-actinin-1 OS=Mus musculus GN=Actn1 PE=2 SV=1	1	712615872	779326528	909300864	753172608	615728384	739108992	772890048	867120256	755692160	1011673408	916660032	738045056	1266404736	628721536	753654016	817413248	937963776	745202496	742899136	699194112	798814912	1194307072	748219968	901061312	862865088	878961856	740665792	1007652160	903833792	604677632	870178560	934290112	1000098432	1002494976	716809728	769520832	934566976	955893632	742855680	702240960	853024704
[truncated: 19,249 more rows]
[truncated: 5 more columns]

## Sheet: Table S3
Monoisotopic m/z	Charge from Search Result	Peak Centroid Time	Modified Peptide Sequence	Max Ion Score	PeptideTeller Probability	Primary Protein Name	Protein Description	ProteinTeller Probability	Intensity [30527 - ID30527_01_901B_4703_052617]	Intensity [30528 - ID30528_01_901B_4703_052617]	Intensity [30529 - ID30529_01_901B_4703_052617]	Intensity [30530 - ID30530_01_901B_4703_052617]	Intensity [30531 - ID30531_01_901B_4703_052617]	Intensity [30532 - ID30532_01_901B_4703_052617]	Intensity [30533 - ID30533_01_901B_4703_052617]	Intensity [30534 - ID30534_01_901B_4703_052617]	Intensity [30535 - ID30535_01_901B_4703_052617]	Intensity [30536 - ID30536_01_901B_4703_052617]	Intensity [30537 - ID30537_01_901B_4703_052617]	Intensity [30538 - ID30538_01_901B_4703_052617]	Intensity [30539 - ID30539_01_901B_4703_052617]	Intensity [30540 - ID30540_01_901B_4703_052617]	Intensity [30541 - ID30541_01_901B_4703_052617]	Intensity [30542 - ID30542_01_901B_4703_052617]	Intensity [30543 - ID30543_01_901B_4703_052617]	Intensity [30544 - ID30544_01_901B_4703_052617]	Intensity [30545 - ID30545_01_901B_4703_052617]	Intensity [30546 - ID30546_01_901B_4703_052617]	Intensity [30547 - ID30547_01_901B_4703_052617]	Intensity [30548 - ID30548_01_901B_4703_052617]	Intensity [30549 - ID30549_01_901B_4703_052617]	Intensity [30550 - ID30550_01_901B_4703_052617]	Intensity [30551 - ID30551_01_901B_4703_052617]	Intensity [30552 - ID30552_01_901B_4703_052617]	Intensity [30553 - ID30553_01_901B_4703_052617]	Intensity [30554 - ID30554_01_901B_4703_052617]	Intensity [30555 - ID30555_01_901B_4703_052617]	Intensity [30556 - ID30556_01_901B_4703_052617]	Intensity [30557 - ID30557_01_901B_4703_052617]	Intensity [30558 - ID30558_01_901B_4703_052617]	Intensity [30559 - ID30559_01_901B_4703_052617]	Intensity [30560 - ID30560_01_901B_4703_052617]	Intensity [30561 - ID30561_01_901B_4703_052617]	Intensity [30562 - ID30562_01_901B_4703_052617]	Intensity [30563 - ID30563_01_901B_4703_052617]	Intensity [30564 - ID30564_01_901B_4703_052617]	Intensity [30565 - ID30565_01_901B_4703_052617]	Intensity [30566 - ID30566_01_901B_4703_052617]	Intensity [31127 - ID31127_01_901B_4703_052617]
[truncated: 19,905 more rows]
[truncated: 5 more columns]

[truncated: 1 more sheets: Table S4]
